# Supplementary material for: Comparative genomics reveals new insights into the evolution of the IncA and IncC family of plasmids
Source: Front Microbiol. 2022 Nov 16;13:1045314. doi: 10.3389/fmicb.2022.1045314 (PMC9709138; doi:10.3389/fmicb.2022.1045314)
Supplement: SUPPLEMENTARY TABLE 1 — Detailed information on the 678 IncA and IncC plasmids included in this research. [file Table_1.XLSX]

## Sheet: Sheet
Plamsid name	Accession	Source	Host	Organism	Size(bp)	Collection date	Country	Type
unnamed	NZ_CP038464	diarrheal snake diarrheal snake in	-	Aeromonas hydrophila	165134	2017	China	IncC 1b
pC1069_1	NZ_CP067958	urine	Homo sapiens	Klebsiella pneumoniae	205213	2017	USA	IncC 2
pSNE3-1928	NZ_CP025240	bovine peripheral lymph node	Bovine	Salmonella enterica	146581	2011	USA	IncC 1b
p1WGR351	NZ_CP076009	Pus	Homo sapiens	Klebsiella pneumoniae	166659	2017	India	IncC 1b
IncA/C-LS6	NC_021667	-	-	Klebsiella pneumoniae	171925	≤2012	-	IncC 1b
p1540-2	NZ_CP019053	Rectal Swab	Homo sapiens	Escherichia coli	155802	2014	China	IncC 2
pEc09	NZ_MH325468	urine	-	Enterobacter hormaechei	152054	2013	Brazil	IncA
pSDU1-USMARC-69807	NZ_CP032380	Bovine pre-evisceration carcass at	-	Salmonella enterica	96567	2006	USA	IncC untyped
pCf164_LMB-1	NZ_MH475146	urine	-	Citrobacter freundii	175712	≤2018	Argentina	IncC untyped
pKC3-1/2b	NZ_MT560001	-	-	Klebsiella pneumoniae	193802	≤2020	China	IncC untyped
pCFR17394	NZ_MH995506	Rectal swab	-	Citrobacter freundii	138998	≤2018	Argentina	IncC 1a
pEA1509_B	NC_020180	-	-	Klebsiella aerogenes	162202	≤2012	-	IncC 2
pP14-166	NZ_CP097381	-	Homo sapiens	Providencia stuartii	166313	2020	China	IncC 1b
pN13-01141	NZ_MK205417	Clinical Sample	-	Salmonella enterica	83375	≤2018	-	IncC untyped
tig00000169_pilon	NZ_CP021952	-	-	Klebsiella pneumoniae	176349	≤2017	-	IncC hybrid
p1564	NZ_MN603981	Catheter	-	Klebsiella aerogenes	136902	≤2019	China	IncC 1a
RCS18TR541_p	NZ_LT985218	-	-	Escherichia coli	130621	≤2018	-	IncC 2
p3347685_1	CP071069	decubitus ulcer	Homo sapiens	Providencia stuartii	188750	2020	Switzerland	IncC untyped
pM-5360_DHA	NZ_CP045510	meat	-	Salmonella enterica	90966	2017	China	IncC untyped
pEc19	NZ_KY887591	-	-	Escherichia coli	188855	≤2017	-	IncC untyped
pSTN0717-36-1	NZ_AP022495	sewage	-	Citrobacter portucalensis	210204	2018	Japan	IncC 1a
pCf4085	NZ_CP047276	Rectum	Homo sapiens	Citrobacter freundii	282258	2018	Canada	IncC hybrid
pK71-77-1-NDM	NZ_CP040884	blood	Homo sapiens	Escherichia coli	145272	2010	Norway	IncC 1a
unnamed1	NZ_CP017778	urine	Homo sapiens	Klebsiella pneumoniae	225961	2012	China	IncC hybrid
pRIVM_C010068_1	NZ_CP071026	-	Homo sapiens	Enterobacter hormaechei	186213	2015	Netherlands	IncC untyped
pCR14_2	NZ_CP015394	-	Homo sapiens	Klebsiella pneumoniae	154343	≤2016	USA	IncC 2
p1-7008.20	NZ_CP082989	rectal swab	Homo sapiens	Klebsiella pneumoniae	174853	2018	Switzerland	IncC untyped
pPG20180173.1-IncAC2	NZ_CP043192	mouse gut	-	Escherichia coli	165649	2019	-	IncC 1b
unnamed5	NZ_CP029118	-	-	Escherichia coli	187909	≤2018	-	IncC untyped
pCMY2_085072	NZ_CP028804	-	Homo sapiens	Klebsiella pneumoniae	323935	2015	China	IncC hybrid
p158496	NZ_CP083462	fresh water [ENVO:00002011]	-	Aeromonas veronii	158496	2015	USA	IncA
pAUSMDU00008979_01	NZ_CP045953	-	Homo sapiens	Salmonella enterica	144821	2012	Australia	IncC 1b
pIncAC2_L111	NZ_CP030132	urine	Homo sapiens	Klebsiella pneumoniae	194181	2014	China	IncC untyped
pAR-0408	NZ_CP044199	-	-	Salmonella enterica	102795	≤2019	-	IncC untyped
pEC14-1b	NZ_MT559997	-	-	Escherichia coli	167577	≤2020	China	IncC 1b
pS465MC_p1	NZ_CP079808	urine	Homo sapiens	Klebsiella pneumoniae	161754	2014	India	IncC 1a
unnamed3	NZ_MZ475707	transconjugant	-	Klebsiella pneumoniae	100733	2020	China	IncC 2
RCS41_p	NZ_LT985243	-	-	Escherichia coli	159550	≤2018	-	IncC 2
pPG20180175.1-IncAC2	NZ_CP043190	mouse gut	-	Escherichia coli	165649	2019	-	IncC 1b
pSO21_IncA/C2	NZ_CP032496	retail meat	Beef	Salmonella enterica	90607	2004	Mexico	IncC 1b
pSTN0717-72-1	NZ_AP022514	sewage	-	Citrobacter portucalensis	212426	2018	Japan	IncC 1a
pPG010208	NC_019065	-	cattle	Escherichia coli	135803	≤2010	Chile	IncC 2
tig00000123	NZ_CP021695	-	-	Proteus mirabilis	214441	≤2017	-	IncC 2
p_dm330_NDM1	NZ_CP095609	Wound swab	Homo sapiens	Klebsiella pneumoniae	154399	2016	Bangladesh	IncC 1a
p3-20710	NZ_CP030077	sptum	Homo sapiens	Enterobacter hormaechei	170955	2011	China	IncC 2
pRF173-1_87k_tetX	NZ_MT219816	feces	-	Escherichia coli	87445	2019	China	IncC 1b
RCS30_p	NZ_LT985224	-	-	Escherichia coli	157838	≤2018	-	IncC 2
pNDM-2262	NZ_MH892479	urine specimen of an male patient	Homo sapiens	Citrobacter freundii	175495	2016	China	IncC 2
pIP40a	NZ_KX709966	clinical isolate recovered in a	-	Pseudomonas aeruginosa	167554	≤2016	-	IncC untyped
pRHBSTW-00409_2	NZ_CP055326	Freshwater sample from upstream of	-	Klebsiella michiganensis	272299	2017	UK	IncA hybrid
pT5282-Ct2	NZ_MF344574	-	-	Enterobacter hormaechei	152215	≤2017	China	IncC 2
pEC19-AB01133	NZ_MT682138	Pig shoulder	-	Escherichia coli	190205	2019	Germany	IncC 2
p13ZX28-272	NZ_MN101850	feces	Homo sapiens	Escherichia coli	272413	2013	China	IncC hybrid
pKKp4-VIM	NZ_MF582638	Blood	Homo sapiens	Klebsiella pneumoniae	162117	2009	Kuwait	IncC 1b
pE51_002	NZ_CP042536	Shower 3	-	Citrobacter freundii	140460	2013	Australia	IncA
unnamed	CP046034	China,Henan	Chicken	Salmonella sp.	85132	2014	-	IncC hybrid
pZN2-tetX-171kb	NZ_CP047350	a nose swab sample of swine origin	-	Proteus terrae	171208	2018	China	IncC 2
RCS1TR83_p	NZ_LT985220	-	-	Escherichia coli	174073	≤2018	-	IncC 2
pSeFELIX702_3.1	NZ_CP101941	cow	-	Salmonella enterica	152311	2012	USA	IncC 1b
pEC0102-4P-1	AP024844	-	-	Enterobacter cloacae	162852	≤2021	-	IncC 1a
pIMP69_000369	NZ_CP031122	-	Homo sapiens	Providencia huaxiensis	164992	2015	China	IncC 2
pSAWA_01	NZ_CP069200	blood	Homo sapiens	Klebsiella pneumoniae	160132	2015	China	IncC 2
tig00000516_pilon	NZ_CP021835	-	-	Klebsiella pneumoniae	210045	≤2017	-	IncC 2
pSTY1-2010K-1587	NZ_CP016864	stool	Homo sapiens	Salmonella enterica	104649	2006	USA	IncC untyped
p35734-141.404kb	NZ_CP010360	Excreted bodily substance	Homo sapiens	Enterobacter roggenkampii	141402	2010	USA	IncA
unnamed1	NZ_CP024557	-	-	Klebsiella pneumoniae	217685	≤2017	-	IncC 2
pKP21AC2	CP031564	cancer patient stool	pneumoniae	Klebsiella pneumoniae	89508	2018	China	IncC untyped
pN13-01125	NZ_KX815983	-	-	Salmonella enterica	172265	≤2016	Canada	IncC hybrid
pN13-01070-1	NZ_MK205416	Clinical Sample	-	Salmonella enterica	107296	≤2018	-	IncC 1b
pSa1753	NZ_MT859309	food	-	Salmonella sp.	169152	≤2020	China	IncC untyped
pAR060302	NC_012692	-	-	Escherichia coli	166530	≤2009	-	IncC untyped
pS471P_P1	NZ_CP079173	urine	Homo sapiens	Klebsiella pneumoniae	210501	2014	India	IncC hybrid
pNDM10505	NC_019069	-	-	Escherichia coli	166744	≤2011	-	IncC 1a
p2247421-T5-MAC_1	NZ_CP086440	stool	Homo sapiens	Klebsiella pneumoniae	167626	2013	Switzerland	IncC 1b
pEC5-1/2a	NZ_MT559988	-	-	Escherichia coli	146625	≤2020	China	IncC untyped
pGMI17-002_1	NZ_CP028170	biological fluid	-	Salmonella enterica	177712	≤2018	India	IncC 1a
pG3216.2	NZ_MG550958	Rectal swab	-	Escherichia coli	168204	2016	Argentina	IncA
p6Pmi283-NDM	NZ_CP077964	urine	Homo sapiens	Proteus mirabilis	211006	2018	Colombia	IncC 2
unnamed2	NZ_CP017987	anal swab	Homo sapiens	Klebsiella pneumoniae	117168	2014	Germany	IncC 1b
p22429	NZ_CP032397	-	cattle	Salmonella enterica	329264	≤2018	USA	IncC hybrid
p_dmpro_s193a_NDM1	NZ_CP095676	Wound swab	Homo sapiens	Providencia stuartii	287607	2016	Bangladesh	IncC 1b
pNE1127-2	NZ_CP038322	-	bovine	Escherichia coli	145329	≤2019	USA	IncC 2
pSMA17468	NZ_MK123268	retroculture	-	Serratia	138997	2014	Argentina	IncC 1a
pKp_Goe_304-2	NZ_CP018722	anal swab	Homo sapiens	Klebsiella pneumoniae	96073	2014	Germany	IncC 1b
p1002-NDM1	NZ_CP021206	blood	Homo sapiens	Escherichia coli	111688	2014	China	IncC 1a
p8538-NDM-1	NZ_CP048797	blood	Homo sapiens	Providencia vermicola	151684	2016	Democratic Republic of the Congo	IncC 1a
pKp_Goe_024-2	NZ_CP018704	abdominal drainage fluid	Homo sapiens	Klebsiella pneumoniae	96073	2014	Germany	IncC 1b
pNDM1_SZ1	NZ_KU302801	Sputum	Homo sapiens	Enterobacter cloacae	130573	≤2015	China	IncC hybrid
pN1_Eco	NZ_MT316183	Clinical sample	-	Escherichia coli	156865	≤2020	-	IncC 2
2964TF	NZ_KT935446	Unknown	-	Klebsiella pneumoniae	170244	2010	Brazil	IncC 2
RCS24TR548_p	NZ_LT985222	-	-	Escherichia coli	175038	≤2018	-	IncC 2
p_unnamed1_KPC2	NZ_CP040068	feces	Larus sp.	Escherichia coli	210031	2016	USA	IncC 2
pSE12-01738-2	NZ_CP027679	wild bird	-	Salmonella enterica	177190	2012	Germany	IncC 1b
p2016K-0796	NZ_MH760469	stool	-	Salmonella enterica	179850	≤2018	-	IncC 1b
unnamed5	NZ_CP028996	-	-	Klebsiella pneumoniae	176325	≤2018	-	IncC 2
pCC1-1/2b	NZ_MT559998	-	-	Citrobacter freundii	180389	≤2020	China	IncC untyped
pNE1092-3	NZ_CP038330	cattle feces	cattle	Escherichia coli	93970	2000	USA	IncC 1b
pPSP-100	NZ_CP009868	hand rail	-	Pantoea sp.	165878	2013	USA	IncC 2
pIncAC2	NZ_CP036192	blood	Homo sapiens	Klebsiella pneumoniae	165052	2017	India	IncC 1a
pNDM-185	NZ_MH011352	sputum	-	Klebsiella pneumoniae	212644	≤2018	China	IncC 2
unnamed2	NZ_CP029730	-	-	Citrobacter sp.	136246	≤2018	-	IncC untyped
pIncAC2-1502318	NZ_CP031610	Rectal swab	Homo sapiens	Escherichia coli	160292	2015	-	IncC untyped
pTB221	NZ_CP032238	stool	chicken	Escherichia coli	162163	2017	China	IncC untyped
pA18-1	NZ_CP022274	Sediment around river	-	Citrobacter freundii	159655	2015	China	IncA
unnamed2	CP027695	-	Homo sapiens	Klebsiella pneumoniae	177464	2015	-	IncC 2
RCS48TR660_p	NZ_LT985253	-	-	Escherichia coli	157228	≤2018	-	IncC 2
IncAC2	NZ_CP027043	Stool	Homo sapiens	Klebsiella pneumoniae	192771	2013	Greece	IncC 2
P01	NZ_OU015341	feces	Homo sapiens	Salmonella enterica	133718	2012	Australia	IncC 1b
pMH16-398D_1	NZ_AP018578	pus	Homo sapiens	Klebsiella pneumoniae	147729	2016	Vietnam	IncC hybrid
unnamed4	NZ_CP097667	-	Homo sapiens	Klebsiella pneumoniae	153479	2022	China	IncC untyped
pCC32	NZ_LC556211	Cloacal swabs(feces) of Day-old chick	-	Enterobacter cloacae	250936	2016	Japan	IncC hybrid
pCf587	NZ_MG053108	Buenos Aires, Argentina	-	Citrobacter freundii	191541	≤2017	-	IncA
pIncC-L132	NZ_CP040024	blood	Homo sapiens	Klebsiella pneumoniae	155920	2015	China	IncC 2
pVb0499	NZ_MF627445	shrimp	-	Vibrio parahaemolyticus	192736	2015	China	IncC 1a
pSD_174	NC_019107	-	cattle	Salmonella enterica	173673	≤2011	-	IncC untyped
pC50_001	NZ_CP042479	clinical sample	Homo sapiens	Citrobacter freundii	243455	2014	Australia	IncA
pR18.0292_200k	NZ_CP100740	stool	Homo sapiens	Salmonella enterica	199721	2018	China	IncC 2
2	NZ_LS992184	-	-	Citrobacter freundii	185156	≤2018	-	IncC hybrid
pRSE15	NZ_CP034714	hospital	Homo sapiens	Salmonella enterica	126510	2018	Rwanda	IncA
pKEC-dc3	NZ_CP007732	groin	-	Klebsiella pneumoniae	268334	2012	USA	IncC hybrid
tig00000792	NZ_CP021719	-	-	Escherichia coli	128094	≤2017	-	IncC untyped
pZA25-tetX-168kb	NZ_CP047353	a anal swab sample of swine origin	-	Proteus mirabilis	168512	2018	China	IncC 2
pT1	NZ_KX147633	Denmark	-	Citrobacter freundii	154564	≤2016	-	IncC 1a
pKP-16-57-NDM-1	NZ_MZ836809	sputum	-	Klebsiella pneumoniae	180309	2016	China	IncC 2
pT-HNK130-3	NZ_CP047128	-	-	Escherichia coli	85943	≤2019	-	IncC hybrid
RCS54TR726_p	NZ_LT985258	-	-	Escherichia coli	157227	≤2018	-	IncC 2
pKEC-a3c	NZ_CP007558	sink aerator	-	Citrobacter freundii	272297	2012	USA	IncC hybrid
pST56-1	CP050740	Diarrheal patient	Homo sapiens	Salmonella enterica	137774	2011	China	IncC untyped
pPS1	NZ_CP017055	urine	Homo sapiens	Providencia stuartii	195378	1983	USA	IncC untyped
pKC1-1/2a	NZ_MT559999	-	-	Klebsiella pneumoniae	116633	≤2020	China	IncC untyped
p59174-171.4	NZ_CP098334	-	Homo sapiens	Citrobacter freundii	171445	2019	USA	IncC 2
pSRC119-A/C	NZ_KM670336	-	-	Salmonella enterica	174068	≤2014	-	IncC 2
pPmi70746_1	NZ_CP023274	feces	Homo sapiens	Proteus mirabilis	191769	2013	Sweden	IncC 1b
pEc13	NZ_MH325469	urine	-	Enterobacter hormaechei	235699	2013	Brazil	IncA
pKAZ3	KR827392	Kazipally Lake sediment	-	uncultured bacterium	147957	2012	India	IncC 2
KP1768_p1	NZ_CP025141	Pancreatic Fluid	Homo sapiens	Klebsiella pneumoniae	204734	2016	USA	IncC 2
pVC1374	NZ_CP040171	-	Homo sapiens	Vibrio cholerae	140291	2001	China	IncC 2
pEC4-1b	NZ_MT559987	-	-	Escherichia coli	89953	≤2020	China	IncC 1b
pST-1	NZ_CP050727	Diarrheal patient	Homo sapiens	Salmonella enterica	147578	2013	China	IncC 1b
pEC2-1/2a	NZ_MT559985	-	-	Escherichia coli	247388	≤2020	China	IncC hybrid
p34998-239.973kb	NZ_CP012168	bodily fluid	Homo sapiens	Enterobacter hormaechei	239973	2011	USA	IncA
unnamed1	NZ_CP023952	Perirectal	Homo sapiens	Klebsiella pneumoniae	207802	2014	Canada	IncC 2
Carbapenemase(NDM-1)_IncA/C2	NZ_CP050164	rectal_swab	Homo sapiens	Klebsiella pneumoniae	137593	2017	China	IncC 1a
pAR060302	HQ023864	-	cattle	Escherichia coli	166530	≤2010	USA	IncC untyped
p49969_KPC	NZ_CP070545	urine (permanent catheter)	Homo sapiens	Citrobacter freundii	269326	2019	Czech Republic	IncC hybrid
pPM64421a	NZ_MF150118	blood	Homo sapiens	Proteus mirabilis	176346	2014	Brazil	IncC 2
p.BML2526	NZ_LC507075	human urine	Homo sapiens	Providencia rettgeri	204791	2018	Japan	IncC hybrid
pBK32533	NZ_KP345882	urine	-	Escherichia coli	241963	≤2015	USA	IncC hybrid
unnamed	NZ_CP090430	blood	Homo sapiens	Klebsiella pneumoniae	147900	2021	China	IncC 2
unnamed2	NZ_CP046773	wound	-	Vibrio alginolyticus	131705	2014	USA	IncC 2
unnamed1	NZ_CP024564	-	-	Klebsiella pneumoniae	187611	≤2017	-	IncC 2
pEC2-NDM-3	NZ_KC999035	-	-	Escherichia coli	160989	≤2013	Australia	IncC 1a
unnamed	NZ_MN477204	Minced pork	-	Escherichia coli	190205	2015	Belgium	IncC 2
pSA20143792.1	NZ_CP041027	-	bovine	Salmonella enterica	190723	2013	Canada	IncC untyped
unnamed1	NZ_CP032168	-	-	Klebsiella pneumoniae	158987	≤2018	-	IncC untyped
pCMC307M_P2	NZ_CP079631	Endotracheal aspirate	Homo sapiens	Klebsiella pneumoniae	197458	2018	India	IncC 1a
pNDM-116-17	NZ_LN831185	New Delhi seepage water sample	-	Vibrio cholerae	167382	≤2015	India	IncC 1a
pECL17464	NZ_MH995508	Rectal swab	-	Enterobacter cloacae	138998	≤2018	Argentina	IncC 1a
unnamed2	NZ_CP066808	-	Homo sapiens	Escherichia coli	191962	2019	China	IncC 2
pCf75	NZ_CP047308	urine sample	Homo sapiens	Citrobacter freundii	146252	2018	China	IncC 2
KP1766_p1	NZ_CP025147	blood	Homo sapiens	Klebsiella pneumoniae	205953	2016	USA	IncC 2
pKP1-NDM1	NC_023908	-	-	Klebsiella pneumoniae	137552	≤2013	-	IncC 1a
p706-1	NZ_CP070971	-	Homo sapiens	Klebsiella pneumoniae	106354	2020	China	IncC 2
pMG252	NZ_MK638972	-	-	Escherichia coli	185643	≤2019	-	IncC 2
pEC11-1b	NZ_MT559994	-	-	Escherichia coli	166437	≤2020	China	IncC 1b
pNDM-1	NZ_CP086666	intestine	Homo sapiens	Klebsiella pneumoniae	174841	2019	Russia	IncC untyped
pKHM-1	NZ_AP014939	-	-	Citrobacter freundii	166258	≤2015	-	IncC 2
pP10159-5	NZ_MF072965	-	-	Citrobacter freundii	152132	≤2017	China	IncC 2
p2273C	NZ_MW363918	lymphocele	Homo sapiens	Klebsiella pneumoniae	148692	2016	Poland	IncC 1a
pSX2_LC6	NZ_CP043904	wastewater	-	Shewanella sp.	119324	2016	Peru	IncA
pGSU10-3-1	NZ_AP018672	wastewater	-	Klebsiella pneumoniae	159072	2017	Japan	IncC 2
pR17.1451_p159k	NZ_CP063295	stool	Homo sapiens	Salmonella enterica	159330	2017	China	IncC 2
pIMP-PH114	NC_022652	-	-	Klebsiella pneumoniae	151885	≤2013	-	IncC 1b
pVPS18S0911-1	CP063757	Veal	-	Salmonella enterica	101818	2018	USA	IncC 1b
pM216_AC2	NZ_AP018145	-	-	Escherichia coli	201138	≤2017	-	IncC 1a
p1605752AC2	NZ_CP022126	wound	Homo sapiens	Klebsiella pneumoniae	140133	2016	USA	IncC 1a
pKOR-01e8	NZ_CP026281	-	-	Klebsiella oxytoca	198115	2015	USA	IncC 2
pZN3-tetX-171kb	NZ_CP047345	a nose swab sample of swine origin	-	Proteus vulgaris	171206	2018	China	IncC 2
p0831_NDM_IncC	NZ_MZ606383	BAL	-	Klebsiella pneumoniae	138796	≤2021	-	IncC 1a
p5_SCLZS62	CP082173	wastewater	-	Raoultella planticola	173509	2019	China	IncC 1a
pR18.1932_161k	NZ_CP100733	stool	Homo sapiens	Salmonella enterica	161012	2018	China	IncC 2
unnamed1	NZ_CP014295	-	Homo sapiens	Klebsiella pneumoniae	137267	2015	-	IncC 2
pST101-1	NZ_CP050732	Diarrheal patient	Homo sapiens	Salmonella enterica	181971	2013	China	IncC 1b
p52810_IncC	NZ_CP070578	pressure ulcer swab	Homo sapiens	Klebsiella pneumoniae	102009	2019	Czech Republic	IncC 2
pRM12581	NZ_CP007137	lettuce	-	Escherichia coli	64562	≤2014	USA	IncC untyped
pKC148K	NZ_CP054405	-	Homo sapiens	Klebsiella pneumoniae	147761	2019	USA	IncC 2
pVVS1-per1	NZ_KY014466	-	-	Vibrio vulnificus	156677	≤2016	-	IncC 2
pBTS_01	NZ_CP066542	blood	Homo sapiens	Klebsiella pneumoniae	188594	2014	China	IncC untyped
3	NZ_LR890517	-	-	Klebsiella pneumoniae	128238	≤2020	-	IncC 2
pSN254	NC_009140	-	-	Salmonella enterica	176473	≤2007	-	IncC 1b
p187-4	NZ_CP025470	-	Homo sapiens	Klebsiella pneumoniae	106402	2008	China	IncC 2
p52905-KPC	NZ_MT810375	Beijing	-	Klebsiella pneumoniae	177735	≤2020	China	IncC hybrid
pECO-dc1b	NZ_CP026207	-	-	Escherichia coli	202687	2015	USA	IncC 2
pMR0211	NC_016974	blood	-	Providencia stuartii	178277	≤2011	Afghanistan	IncC 1b
pNDM1_SZ2	NZ_KU302802	Sputum	Homo sapiens	Enterobacter cloacae	132232	≤2015	China	IncC hybrid
p2	NZ_CP084417	sputum	Homo sapiens	Klebsiella michiganensis	145051	2021	China	IncC 2
pSC1-1/2a	NZ_MT560003	-	-	Salmonella enterica	147359	≤2020	China	IncC untyped
pC055_NDM1	LC613143	-	Homo sapiens	Klebsiella pneumoniae	172648	2015	Thailand	IncC untyped
pVC211	NZ_KY399978	-	-	Vibrio cholerae	148456	≤2016	-	IncC 2
unnamed3	NZ_CP031549	feces	pig	Escherichia coli	189020	2012	China	IncC untyped
pMH15-258M_1	NZ_AP018579	blood	Homo sapiens	Klebsiella pneumoniae	148825	2015	Vietnam	IncC hybrid
pNR1418-1	AP025670	-	Homo sapiens	Providencia rettgeri	172709	2015	Japan	IncC hybrid
pCFJY-17	NZ_MH763829	-	Poecilia reticulata	Citrobacter freundii	182188	≤2018	China	IncC untyped
p11935-Ct1/2	NZ_MN310370	Beijing	-	Klebsiella pneumoniae	154204	2013	China	IncC untyped
pNDM-EcoGN568	NZ_KJ802404	-	Homo sapiens	Escherichia coli	166750	≤2014	-	IncC 1a
pKP5362-1	NZ_CP095763	sputum	Homo sapiens	Klebsiella pneumoniae	143840	2021	China	IncC 2
pEco15-1	NZ_CP047711	Rectal	-	Escherichia coli	152546	2015	Canada	IncA
pHM881QN	NZ_LC055503	-	-	Klebsiella pneumoniae	160687	≤2015	-	IncC untyped
p_dm478b_NDM1	NZ_CP095620	Wound swab	Homo sapiens	Klebsiella pneumoniae	174558	2017	Bangladesh	IncC untyped
pJNE2-NDM	NZ_CP096170	milking environment	-	Shewanella putrefaciens	152348	2021	China	IncC 2
unnamed5	NZ_CP029718	-	-	Enterobacter cloacae	158987	≤2018	-	IncC untyped
unnamed1	NZ_CP068573	sputum	-	Klebsiella pneumoniae	185118	2015	China	IncC hybrid
pKpnLUIS	NZ_MZ465534	urine	-	Klebsiella pneumoniae	191542	1997	Argentina	IncA
p135-4	NZ_CP080264	Chicken fecal	-	Escherichia coli	113140	2017	China	IncC untyped
unnamed1	NZ_CP020524	urine	Homo sapiens	Escherichia coli	177196	2016	USA	IncC untyped
p11663	NZ_AP014611	-	-	Serratia	169829	≤2014	-	IncC 2
pCFR-0b27	NZ_CP026233	-	-	Citrobacter freundii	206795	2014	USA	IncC 2
p21978-1	NZ_CP051451	bovine	-	Salmonella enterica	168106	2003	USA	IncC untyped
unnamed1	NZ_CP024536	-	-	Klebsiella pneumoniae	187611	≤2017	-	IncC 2
RCS39_p	NZ_LT985244	-	-	Escherichia coli	85621	≤2018	-	IncC 2
pGPN1	NZ_CP011540	-	Homo sapiens	Klebsiella aerogenes	174066	1997	France	IncC 2
pRAx	NC_012886	-	-	Escherichia coli	52637	≤2009	-	IncA
pM-3471_DHA	NZ_CP045459	meat	-	Salmonella enterica	89619	2018	China	IncC untyped
XNC1_p	NC_014170	-	-	Xenorhabdus nematophila	155327	≤2010	-	IncC untyped
pQD1501-Ct1	NZ_MN310375	Qingdao	-	Klebsiella quasipneumoniae	132407	2015	China	IncC 1a
pJ53_SAL-19-0623_NDM	NZ_MN604268	-	-	Escherichia coli	192016	2019	-	IncC 1a
p35009	NZ_CP051316	bovine	-	Salmonella enterica	170832	2004	USA	IncC 1b
pS465_P1	NZ_CP079116	urine	Homo sapiens	Klebsiella pneumoniae	210997	2014	India	IncC hybrid
p08-5333.1	NZ_CP039562	-	Homo sapiens	Salmonella enterica	178506	2008	Canada	IncC 1b
unnamed4	NZ_CP097701	-	Homo sapiens	Klebsiella pneumoniae	52275	2022	China	IncC 2
pR16.0676_90k	NZ_CP029802	pus	Homo sapiens	Salmonella enterica	90137	2016	China	IncC untyped
pSH696_135	NC_019118	-	-	Salmonella enterica	135423	≤2011	-	IncC untyped
pCf52	NZ_KY887592	-	-	Citrobacter freundii	219342	≤2017	-	IncC untyped
pKpnC6	NZ_MZ465533	urine	-	Klebsiella pneumoniae	117205	2012	Argentina	IncC 2
pRIVM0001_VIM-1_171012_B12	NZ_MH220284	-	Homo sapiens	Aeromonas sp.	164885	2017	Netherlands	IncA
pKP13e	NZ_CP003998	blood	Homo sapiens	Klebsiella pneumoniae	81071	2009	Brazil	IncC 2
unitig_2	NZ_CP020056	-	-	Escherichia coli	136975	≤2017	-	IncC untyped
p3347089II_1	NZ_CP071071	outer malleolus	Homo sapiens	Citrobacter sedlakii	166860	2020	Switzerland	IncC 1a
pCf4078	NZ_CP047274	-	Homo sapiens	Citrobacter freundii	277055	2018	Canada	IncC hybrid
p526316-KPC	NZ_MH909327	Guang Zhou	-	Klebsiella pneumoniae	206747	2012	China	IncC hybrid
pIBAC_IncA/C	NZ_MH594477	-	-	Citrobacter freundii	145294	≤2018	Italy	IncA
pEC-13-49-NDM-1	NZ_MZ836799	urine	-	Escherichia coli	214323	2013	China	IncC 2
3	NZ_LR890256	-	-	Klebsiella pneumoniae	128238	≤2020	-	IncC 2
pCFSAN007428_01	NZ_CP009414	Chicken breast	-	Salmonella enterica	164924	2006	USA	IncC untyped
pZY-2	NZ_CP055249	urine	Homo sapiens	Citrobacter freundii	143918	2018	China	IncC 2
pUR-KP1025	NZ_MN065773	urine	-	Klebsiella pneumoniae	168128	≤2019	Uruguay	IncC 2
pIncAC2-1301491	NZ_CP031570	Rectal swab	Homo sapiens	Enterobacter hormaechei	158968	2013	-	IncC untyped
p205880-2	NZ_CP030304	Physical	Homo sapiens	Klebsiella pneumoniae	153373	2012	China	IncC untyped
pHS36-NDM	NZ_KU726616	face	Homo sapiens	Salmonella enterica	137952	2012	China	IncC 1a
3	NZ_LR890704	-	-	Klebsiella pneumoniae	128238	≤2020	-	IncC 2
pCFSAN074384_1	NZ_CP041209	-	-	Salmonella enterica	158212	2018	USA	IncC 1b
pCFSAN000405_01	NZ_CP009409	Ground Turkey	-	Salmonella enterica	190923	2004	USA	IncC 1b
pET8.1-IncAC2	NZ_CP043215	chicken	-	Salmonella enterica	165649	2016	-	IncC 1b
pCC37	NZ_LC556212	Cloacal swabs(feces) of Day-old chick	-	Klebsiella pneumoniae	166297	2016	Japan	IncC hybrid
p_bpro_s102a_NDM1	NZ_CP095591	blood	Homo sapiens	Providencia stuartii	296291	2017	Bangladesh	IncC 1b
pTMTA97342	NZ_AP025336	-	-	Phytobacter diazotrophicus	174343	2020	Japan	IncC 2
pCVMN1543	NZ_CP009570	ground beef	-	Salmonella enterica	118585	2004	USA	IncC 1b
pVPS114	NZ_KY014465	-	-	Vibrio parahaemolyticus	136475	≤2016	-	IncC 1b
pKp202_1	NZ_CP041083	-	-	Klebsiella pneumoniae	179254	≤2019	-	IncC 1b
IncAC2	NZ_CP027038	Stool	Homo sapiens	Klebsiella pneumoniae	155161	2013	Greece	IncC 2
pWP5-S18-ESBL-05_3	NZ_AP022145	wastewater	-	Klebsiella quasipneumoniae	161135	2018	Japan	IncA
pCFSAN003890	NZ_CP016013	raw almond kernel butter	-	Salmonella enterica	130039	2007	USA	IncC 1b
pCVM22425	NZ_CP009560	cattle	Bos taurus	Salmonella enterica	158195	2003	USA	IncC 1b
pEC13-1/2a	NZ_MT559996	-	-	Escherichia coli	88958	≤2020	China	IncC 2
pSMO-2010K-0257	NZ_CP020913	stool	Homo sapiens	Salmonella enterica	119867	2010	USA	IncC 1a
pVb1796	NZ_MH113855	-	shrimp	Vibrio alginolyticus	163850	2016	China	IncC 2
unnamed1	NZ_CP044075	clinical isolate	Homo sapiens	Providencia stuartii	186363	≤2019	USA	IncC untyped
pEC12-1b	NZ_MT559995	-	-	Escherichia coli	69554	≤2020	China	IncC 1b
pT212	NZ_CP017084	sputum	Homo sapiens	Proteus mirabilis	171489	2013	China	IncC 2
pIncAC2-1502264	NZ_CP031576	Rectal swab	Homo sapiens	Enterobacter hormaechei	160309	2015	-	IncC untyped
pIncC-L121	NZ_CP040029	pus	Homo sapiens	Klebsiella pneumoniae	176345	2015	China	IncC 2
p6234-178.193kb	NZ_CP010391	Bodily fluid	Homo sapiens	Klebsiella pneumoniae	178193	2012	Colombia	IncC 2
p22448	NZ_CP051395	bovine	-	Salmonella enterica	155923	2003	USA	IncC untyped
pWCX23_1	CP028419	diarrheal snake	Deinagkistrodon acutus	Aeromonas hydrophila	165121	2017	China	IncC 1b
unnamed3	NZ_CP022063	Ground turkey	Environment	Salmonella enterica	173817	2011	USA	IncC untyped
pSCEC2	NC_022377	maxillary lymph node of an ill pig	swine	Escherichia coli	135615	≤2013	China	IncC 2
pRA1	NC_012885	-	-	Aeromonas hydrophila	143963	≤2009	-	IncA
pTHNK130-1	NZ_CP045742	-	-	Escherichia coli	180783	≤2019	-	IncC hybrid
pTMSNI47-1	NZ_AP019688	sewage	-	Klebsiella quasipneumoniae	185311	2018	Japan	IncC untyped
pEI-MS-17-156-1	NZ_CP028814	-	catfish	Edwardsiella ictaluri	135268	2017	USA	IncC 2
2	NZ_LR890658	-	-	Serratia	184703	≤2020	-	IncC 2
pCFSAN007405_01	NZ_CP009410	Ground Turkey	-	Salmonella enterica	132146	2003	USA	IncC untyped
I	NZ_LT882699	wound sample	Homo sapiens	Enterobacter cloacae	177037	2013	Belgium	IncC 2
pRJ119-NDM1	NZ_KX636095	-	-	Klebsiella pneumoniae	335317	≤2016	-	IncC hybrid
pVb0506	NZ_MF497432	shrimp	-	Vibrio alginolyticus	133742	2015	China	IncC 2
pEA409TEM24	NZ_MG764534	urinary specimen	-	Klebsiella aerogenes	167895	1995	France	IncC 2
pSNE1-1929	NZ_CP025242	ground beef	Bovine	Salmonella enterica	98400	2006	USA	IncC 1b
pKp_Goe_832-2	NZ_CP018698	abdominal drain fluid	Homo sapiens	Klebsiella pneumoniae	96072	2014	Germany	IncC 1b
pC-Ec2-KPC	NZ_MK439959	-	-	Escherichia coli	227878	≤2019	Greece	IncC 2
p1	NZ_CP084543	sputum	Homo sapiens	Klebsiella michiganensis	145051	2021	China	IncC 2
pECL-14-60-NDM-1-IncAC	NZ_MZ836805	blood	-	Enterobacter hormaechei	171038	2014	China	IncC 2
pNUITM-VK5_mdr	NZ_LC633285	-	-	Klebsiella aerogenes	240546	2021	Vietnam	IncC hybrid
pASP-a58	NZ_CP014775	-	-	Aeromonas veronii	198307	2013	USA	IncC untyped
pCO_Eco4457-2	NZ_CP049969	urine	Homo sapiens	Escherichia coli	139294	2009	New Zealand	IncC 1a
pIOMTU157	NZ_AP023051	-	Homo sapiens	Citrobacter portucalensis	174206	2012	Nepal	IncC 1a
KS-NP019_P2	NZ_AP024125	feces	Bos taurus	Escherichia coli	74684	2013	Japan	IncC 1b
pVC1447	NZ_KM083064	-	-	Vibrio cholerae	159635	≤2014	-	IncC 2
pSC-31-2	NZ_CP028316	-	Homo sapiens	Salmonella enterica	187594	2010	USA	IncC untyped
peH4H	NC_012690	-	-	Escherichia coli	148105	≤2009	-	IncC 1b
pKPC-8e09	NZ_CP026225	-	-	Aeromonas sp.	178635	2014	USA	IncC 2
p1761_02	NZ_CP039976	bronchoalveolar lavage	Homo sapiens	Klebsiella pneumoniae	148759	2016	USA	IncC 2
pPM154	NZ_MN550958	Rectal swab	-	Proteus mirabilis	154600	2019	-	IncC 1a
p18064-65-CSB-B-B	NZ_CP047421	stool	poultry	Shewanella algae	149553	2018	Tanzania	IncC 1a
pB2-1	NZ_KX458222	-	-	Klebsiella pneumoniae	172152	≤2016	-	IncC untyped
pIncA_P7699	CP071911	rectal swab	Homo sapiens	Citrobacter freundii	219493	2018	France	IncA
pKp4101	NZ_CP047282	Rectum	Homo sapiens	Klebsiella quasipneumoniae	187068	2018	Canada	IncC hybrid
pJNKPN30_NDM	NZ_OL389795	urine	-	Klebsiella pneumoniae	141055	≤2021	-	IncC 1a
pCHS4.1-1	NZ_OL908906	Abdominal fluid	-	Providencia rettgeri	239437	≤2021	China	IncC 2
pSA18578_2	NZ_CP080515	food	-	Salmonella enterica	129660	2020	Saudi Arabia	IncC untyped
pCf53	NZ_KY887593	-	-	Citrobacter freundii	200459	≤2017	-	IncC untyped
pPS-T1	MN657252	-	Homo sapiens	Enterobacteriaceae bacterium	168682	2015	Germany	IncC 1a
pHS08-175-1	NZ_CP049291	urine	Homo sapiens	Enterobacter hormaechei	182177	2008	China	IncC hybrid
pSTW0522-26-1	NZ_AP022390	sewage	-	Citrobacter portucalensis	146977	2018	Japan	IncC 1a
pSC2016090-mcr-147k	NZ_CP101380	-	Homo sapiens	Salmonella enterica	147496	2016	China	IncC 1b
2	NZ_LR890548	-	-	Klebsiella pneumoniae	188520	≤2020	-	IncC 2
pIncC-L117	NZ_CP040034	urine	Homo sapiens	Klebsiella pneumoniae	176345	2014	China	IncC 2
pEC009.1	NZ_MN254970	Chicken	-	Escherichia coli	167572	≤2019	-	IncC untyped
pSNE2-1926	NZ_CP025236	bovine pre-evisceration carcass	Bovine	Salmonella enterica	122896	2006	USA	IncC 1b
pCFSAN007426_01	NZ_CP009412	Ground Turkey	-	Salmonella enterica	103586	2008	USA	IncC 1b
pCRE7-NDM	NZ_MK101346	sputum	Homo sapiens	Citrobacter freundii	129329	2015	China	IncC 1a
pS468M_P1	NZ_CP079646	urine	Homo sapiens	Klebsiella pneumoniae	150711	2014	India	IncC hybrid
pRH-1238	NZ_KR091911	-	Milvus migrans	Salmonella enterica	187683	≤2015	Germany	IncC 1b
p6_B	NZ_CP048384	environment	-	Citrobacter freundii	190655	2019	Switzerland	IncC hybrid
pNCYU-21-79-1	CP042646	-	Sus scrofa domesticus	Escherichia coli	184695	2017	China	IncC 2
pSAL-19-0623_NDM	NZ_MN604267	Stool	Homo sapiens	Salmonella enterica	276695	2019	Singapore	IncC hybrid
pKP64477c	NZ_MF150121	urine	Homo sapiens	Klebsiella pneumoniae	154598	2014	Brazil	IncC 2
unnamed1	NZ_CP023948	Rectal	Homo sapiens	Klebsiella pneumoniae	219350	2014	Canada	IncC hybrid
pMS-37b	NZ_CP053192	beef burger	-	Enterobacter hormaechei	129016	2017	Egypt	IncC untyped
pSal-3973_DHA_CMY	NZ_CP045467	clinical	Homo sapiens	Salmonella enterica	195486	2016	China	IncC hybrid
pKP-Gr642	NZ_KR559888	-	-	Klebsiella pneumoniae	162787	≤2015	-	IncC 1b
pP91278	NC_008613	-	-	Photobacterium damselae	131520	≤2006	-	IncC 2
pSTY1-2010K-1587	NZ_CP014966	stool	Homo sapiens	Salmonella enterica	208900	2006	USA	IncC hybrid
pT38_MCR3	NZ_MK770642	feces	Homo sapiens	Klebsiella pneumoniae	147979	≤2019	-	IncC 1b
pCVM21538	NZ_CP009563	-	Gallus gallus	Salmonella enterica	80098	≤2014	USA	IncC 1b
pVC1307	KJ817377	-	-	Vibrio cholerae	149715	≤2014	-	IncC 2
pMyNCGM079	NZ_LC536682	-	Homo sapiens	Klebsiella pneumoniae	158959	2016	Myanmar	IncC untyped
pEC6332-T3	MN657244	-	Homo sapiens	Enterobacteriaceae bacterium	115265	2017	Germany	IncC 1a
pEc61B	NZ_CP053105	Transtracheal aspirate	Homo sapiens	Enterobacter hormaechei	77651	2014	Brazil	IncC untyped
pGD31-NDM	NZ_CP031297	blood	Homo sapiens	Escherichia coli	188230	2017	Vietnam	IncC 1a
pA2293-Ct2	NZ_MN310378	Shanxi	-	Klebsiella pneumoniae	181726	2014	China	IncC 2
pS44	NZ_LC556213	Cloacal swabs(feces) of Broiler	-	Escherichia coli	165583	2017	Japan	IncC hybrid
pMG252A	NZ_MK733575	-	-	Escherichia coli	201521	≤2019	-	IncC 2
p28336	NZ_CP051357	swine	-	Salmonella enterica	161620	2003	USA	IncC 1b
pEcl-Gr4873	NZ_KR559890	-	-	Enterobacter cloacae	153958	≤2015	-	IncC 2
pMS14393B	NZ_CP054305	Rectal swab	Homo sapiens	Klebsiella pneumoniae	125232	2016	Australia	IncC untyped
p2247421-T0_1	NZ_CP086448	stool	Homo sapiens	Klebsiella pneumoniae	189866	2013	Switzerland	IncC 1b
pKP-CTX-M-15_	NZ_LR822059	water	-	Klebsiella pneumoniae	395796	≤2020	-	IncC hybrid
p13ZX36-200	NZ_MN101853	feces	Homo sapiens	Escherichia coli	198776	2013	China	IncC 2
pS471M_P1	NZ_CP079656	urine	Homo sapiens	Klebsiella pneumoniae	161754	2014	India	IncC 1a
p1643_10	NC_022522	-	-	Salmonella enterica	167779	≤2013	-	IncC hybrid
pKP22	NZ_OL804390	Chicken cloaca	Chicken	Klebsiella pneumoniae	251130	2017	China	IncC hybrid
pAI1547M_P1	NZ_CP079618	Pus	Homo sapiens	Klebsiella pneumoniae	170268	2016	India	IncC hybrid
pCMC307P_P2	NZ_CP079626	Endotracheal aspirate	Homo sapiens	Klebsiella pneumoniae	197458	2018	India	IncC 1a
pNDM-US	NZ_CP006661	-	-	Klebsiella pneumoniae	140825	≤2013	-	IncC 1a
unitig_1	NZ_CP020049	-	-	Escherichia coli	141885	≤2017	-	IncC untyped
pBML2537	NZ_AP022377	-	Homo sapiens	Providencia stuartii	152754	2018	Japan	IncC untyped
pSH163_135	NC_019116	-	-	Salmonella enterica	135168	≤2011	-	IncC untyped
pP0855	NZ_LC225353	Yellowtail	-	Photobacterium damselae	150115	≤2017	Japan	IncC 2
unnamed2	NZ_CP029743	-	-	Escherichia coli	104555	≤2018	-	IncC untyped
p28322-2	NZ_CP051360	swine	-	Salmonella enterica	167068	2002	USA	IncC 1b
p1_C-5-1	NZ_CP095164	-	Anguilla marmorata	Edwardsiella anguillarum	152284	2021	South Korea	IncC 2
unnamed2	NZ_CP055012	Shek Wu Hui WWTPs_72 WWTPs effluent	-	Klebsiella quasipneumoniae	234910	2018	China	IncA
pCRE10.2	NZ_CP034402	stool	Homosapiens	Escherichia coli	92446	2014	Thailand	IncC untyped
p19PDR22-KPC3	NZ_CP076553	urine	-	Klebsiella pneumoniae	162180	2019	-	IncC 2
unnamed	CP018457	abscess	Homo sapiens	Shewanella algae	132546	2013	China	IncC 2
p15E434	NZ_MN647789	fecal sample	-	Salmonella enterica	138255	≤2019	China	IncC 1b
p50935_IncC	NZ_CP070557	abscess	Homo sapiens	Citrobacter freundii	168105	2019	Czech Republic	IncC 2
unitig_2	NZ_CP021936	-	-	Escherichia coli	138340	≤2017	-	IncC 1a
pVFN3-blaOXA-193K	NZ_CP089604	Hospital sewage	-	Vibrio furnissii	193896	2021	China	IncC 2
pBK13048-1	NZ_CP045016	-	Homo sapiens	Klebsiella pneumoniae	82240	2003	-	IncC untyped
pNDM-KN	NC_019153	-	-	Klebsiella pneumoniae	162746	≤2011	Kenya	IncC 1a
pSTN0717-27-1	NZ_AP022487	sewage	-	Citrobacter portucalensis	146978	2018	Japan	IncC 1a
p22437-1	NZ_CP051397	bovine	-	Salmonella enterica	191208	2003	USA	IncC 1b
p_dm849a_NDM1	NZ_CP095658	urine	Homo sapiens	Klebsiella pneumoniae	72329	2017	Bangladesh	IncC untyped
p363Kb	NZ_CP095777	bronchial aspirate	Homo sapiens	Klebsiella pneumoniae	363560	2021	Italy	IncC hybrid
pKp3892	NZ_CP047272	Rectum	Homo sapiens	Klebsiella pneumoniae	271744	2016	Canada	IncC hybrid
unnamed	NC_021815	chicken breast	-	Salmonella enterica	221009	1905	-	IncC untyped
pFC745	NZ_CP063685	feces	Homo sapiens	Salmonella enterica	242007	2017	India	IncC 1a
pBM527-2	NZ_CP041048	feces	Homo sapiens	Citrobacter sp.	151402	2018	China	IncA hybrid
pCF104a-T3	MN657241	-	Homo sapiens	Enterobacteriaceae bacterium	176505	2015	Germany	IncC hybrid
pEC10-1/2a	NZ_MT559993	-	-	Escherichia coli	110589	≤2020	China	IncC untyped
unnamed1	NZ_CP024529	-	-	Klebsiella pneumoniae	221606	≤2017	-	IncC 2
pEC744-T5	MN657243	-	Homo sapiens	Enterobacteriaceae bacterium	147541	2015	Germany	IncC hybrid
unnamed2	NZ_CP031802	-	-	Klebsiella pneumoniae	128238	≤2018	-	IncC 2
pA313-CMY-97	NZ_MW540821	Feces	Sheep	Escherichia coli	175928	≤2021	-	IncC untyped
p21794	NZ_CP051403	bovine	-	Salmonella enterica	102040	2003	USA	IncC 1b
pNDM-M21015	NZ_MK041212	rectal swab	-	Citrobacter amalonaticus	138998	≤2018	Argentina	IncC 1a
pKC148K	NZ_CP054408	-	Homo sapiens	Escherichia coli	147764	2019	USA	IncC 2
pYU07-18_IncA/C2	NZ_CP035548	stool	Homo sapiens	Salmonella enterica	153015	2007	Mexico	IncC 1b
pN45955_1	NZ_CP032388	ground turkey	-	Salmonella enterica	124532	2013	USA	IncC hybrid
pAR-0401-1	NZ_CP044189	-	-	Salmonella enterica	90935	≤2019	-	IncC untyped
pKPC_CAV1344	NZ_CP011622	Urine	Homo sapiens	Klebsiella pneumoniae	176497	2010	USA	IncC untyped
pC-Ec20-KPC	NZ_MK388209	Rectal swab	-	Escherichia coli	190688	≤2019	Greece	IncC 2
pKC148K	NZ_CP054402	-	Homo sapiens	Klebsiella pneumoniae	147763	2019	USA	IncC 2
pKC2-1/2a	NZ_MT560000	-	-	Klebsiella pneumoniae	124795	≤2020	China	IncC untyped
unnamed4	NZ_CP041103	Rectal swab	Swine	Klebsiella pneumoniae	82819	2016	Thailand	IncC untyped
3	NZ_LR890183	-	-	Citrobacter freundii	126853	≤2020	-	IncA
pYA00120881	NZ_MT151380	-	-	Vibrio cholerae	159889	≤2020	-	IncC 2
pPm14C18	KU605240	Chicken	-	Proteus mirabilis	165992	≤2016	-	IncC untyped
pP99-018	NC_008612	-	-	Photobacterium damselae	150157	≤2006	-	IncC 2
2	NZ_CP017387	urine	Homo sapiens	Klebsiella pneumoniae	225962	2007	China	IncC hybrid
pA1763-Ct2	NZ_MG764552	-	-	Klebsiella pneumoniae	93441	≤2018	China	IncC 2
pCFSAN000934_02	NZ_CP009567	Dog	Canis lupus familiaris	Salmonella enterica	158521	2003	USA	IncC 1b
pVCR94	NZ_CP033514	-	-	Vibrio cholerae	171829	2002	-	IncC 2
Carbapenemase(NDM-1)_IncA/C2	NZ_CP050162	rectal_swab	Homo sapiens	Escherichia coli	116808	2012	China	IncC 1a
pEc8791	NZ_MZ465532	urine	-	Escherichia coli	161741	2000	Argentina	IncC 2
pECY53	NZ_KT997783	urine	Homo sapiens	Escherichia coli	136243	2013	China	IncC 2
unitig_1_pilon	NZ_CP021956	-	-	Klebsiella pneumoniae	153527	≤2017	-	IncC 2
unnamed4	NZ_CP046506	-	-	Citrobacter freundii	66308	≤2019	-	IncC 2
pSAN1-1736	NZ_CP014658	bovine hide	Bovine	Salmonella enterica	160227	2006	USA	IncC 1b
pCFSAN007427_01	NZ_CP009413	Ground Turkey	-	Salmonella enterica	175517	2009	USA	IncC 1b
p_bpro_s46a_NDM1	NZ_CP095593	blood	Homo sapiens	Providencia stuartii	296291	2016	Bangladesh	IncC 1b
Pp138-NDM	NZ_MZ670000	-	Homo sapiens	Providencia rettgeri	166671	≤2021	China	IncC 1a
unitig_1	NZ_CP018817	-	-	Klebsiella pneumoniae	140825	≤2016	-	IncC 1a
pSTW0522-19-1	AP022385	hospital sewage	-	Citrobacter freundii	157747	2018	Japan	IncC 1a
pHNAH8I-NDM	NZ_MH061195	chicken	-	Klebsiella pneumoniae	160877	≤2018	-	IncC 2
pIncA_P7536	CP071789	rectal swab	Homo sapiens	Enterobacter cloacae	240758	2018	France	IncA
pSHE-CTX-M	NZ_CP022359	-	Homo sapiens	Shewanella bicestrii	193338	2015	France	IncC 2
pNDM-QD51	NZ_MH263652	-	-	Providencia rettgeri	134802	≤2018	-	IncC 1a
pKPHS3	NC_016839	-	-	Klebsiella pneumoniae	105974	≤2011	-	IncC 2
pN53043_1	NZ_CP032385	Ground Beef	-	Salmonella enterica	103514	2014	USA	IncC 1b
pVCR94deltaX	NC_023291	-	-	Vibrio cholerae	120572	≤2013	-	IncC 2
pEC9-2	NZ_MT559992	-	-	Escherichia coli	137087	≤2020	China	IncC 2
p2247421-T20-MAC_1	NZ_CP086424	stool	Homo sapiens	Klebsiella pneumoniae	167626	2013	Switzerland	IncC 1b
pNDM-US-2	NZ_KJ588779	-	Homo sapiens	Klebsiella pneumoniae	140821	≤2014	China	IncC 1a
p24845-Ct2	NZ_MF344572	-	-	Enterobacter hormaechei	167619	≤2017	China	IncC 2
p363Kb	NZ_CP095781	venous catheter	Homo sapiens	Klebsiella pneumoniae	363634	2021	Italy	IncC hybrid
pNDM-1_Dok01	NC_018994	-	-	Escherichia coli	195560	≤2011	-	IncC 1a
pNDM-2248	NZ_MH844629	urine specimen of an male patient	Homo sapiens	Escherichia coli	182653	2016	China	IncC 2
p59062CZ_IncC_KPC	NZ_CP085731	urine	Homo sapiens	Klebsiella pneumoniae	170174	2020	Czech Republic	IncC hybrid
RCS38_p	NZ_LT985250	-	-	Escherichia coli	211452	≤2018	-	IncC hybrid
p3347558_1	NZ_CP071074	rectal swab	Homo sapiens	Escherichia coli	169082	2020	Switzerland	IncC 1a
p_b78b_NDM5	NZ_CP095588	blood	Homo sapiens	Klebsiella pneumoniae	275980	2017	Bangladesh	IncC hybrid
pS468MPCH_P1	NZ_CP079693	urine	Homo sapiens	Klebsiella pneumoniae	170268	2014	India	IncC hybrid
pIncAC2-1502262	NZ_CP031573	Rectal swab	Homo sapiens	Enterobacter hormaechei	164095	2015	-	IncC untyped
pKp55	NZ_KY887594	-	-	Klebsiella pneumoniae	215528	≤2017	-	IncC untyped
pEC316_KPC	NZ_CP018956	-	Homo sapiens	Escherichia coli	216226	2011	USA	IncC 2
p550_IncA_VIM_1	NZ_CP058224	Rectal swab	Homo sapiens	Escherichia coli	162608	2018	Italy	IncA
unnamed1	NZ_CP029123	-	-	Escherichia coli	97471	≤2018	-	IncC 1a
unnamed1	NZ_CP024571	-	-	Klebsiella pneumoniae	187611	≤2017	-	IncC 2
p33676_IncA/C	NZ_CP012682	blood-culture	Homo sapiens	Salmonella enterica	161461	2011	Mexico	IncC hybrid
pIBAC_Incx3_A/C	NZ_MH594478	-	-	Citrobacter freundii	192802	≤2018	Italy	IncA hybrid
pCVM22513	NZ_CP009562	cattle	Bos taurus	Salmonella enterica	120346	2003	USA	IncC untyped
unnamed	NZ_CP038466	-	-	Aeromonas hydrophila	165134	2017	China	IncC 1b
p1_b156b_NDM5	NZ_CP095572	blood	Homo sapiens	Klebsiella pneumoniae	196181	2017	Bangladesh	IncC 1b
II	NZ_LN681228	-	-	Xenorhabdus nematophila	154559	≤2014	-	IncC untyped
pKp_Goe_026-2	NZ_CP018710	nasal swab	Homo sapiens	Klebsiella pneumoniae	96073	2014	Germany	IncC 1b
pSTY1-1896	NZ_CP014978	bovine adipose trim	Bovine	Salmonella enterica	147296	2011	USA	IncC untyped
pB-8919_NDM-1	NZ_CP094993	intestine	Homo sapiens	Klebsiella pneumoniae	174840	2019	Russia	IncC untyped
pCFSAN007425_01	NZ_CP009411	Ground Turkey	-	Salmonella enterica	166496	2002	USA	IncC 1b
pKEC-39c	NZ_CP008824	sink drain	-	Enterobacter cloacae	319976	2012	USA	IncC hybrid
pDGO100	NZ_KU997026	-	-	Escherichia coli	217306	≤2016	-	IncC untyped
pR55	NC_016976	-	-	Klebsiella pneumoniae	170810	≤2011	-	IncC 2
pRM13514	NZ_CP006029	feces; clinical sample	Homo sapiens	Escherichia coli	64561	≤2013	USA	IncC untyped
pN069_1	NZ_AP019818	human blood	Homo sapiens	Enterobacter hormaechei	136816	2016	Japan	IncC untyped
pMS6198A	NZ_CP015835	urine	Homo sapiens	Escherichia coli	137565	≤2016	UK	IncC 1a
unitig_2	NZ_CP021536	-	-	Escherichia coli	244955	≤2017	-	IncC hybrid
pNDM10469	NC_019158	-	-	Klebsiella pneumoniae	137813	≤2011	-	IncC 1a
p3	NZ_CP031362	cecum	chicken	Salmonella enterica	190543	2015	Brazil	IncC untyped
unnamed	NZ_CP029737	-	-	Providencia rettgeri	144970	≤2018	-	IncC untyped
pKP27-MCR1	NZ_CP041641	-	Homo sapiens	Klebsiella pneumoniae	144138	2015	Vietnam	IncC 2
pM214_AC2	NZ_AP018143	-	-	Escherichia coli	176026	≤2017	-	IncC 1a
p6409-202.186kb	NZ_CP010373	Excreted bodily substance	Homo sapiens	Escherichia coli	193908	2012	Colombia	IncC 2
pIA/C-KLUC	NZ_MH476540	sputum	-	Klebsiella pneumoniae	182450	≤2018	China	IncC 2
p1_130002	CP064854	blood	Homo sapiens	Klebsiella pneumoniae	164342	2020	China	IncC 1a
RCS28TR552_p	NZ_LT985228	-	-	Escherichia coli	157534	≤2018	-	IncC 2
pTR2	NZ_KJ187752	-	-	Klebsiella pneumoniae	133650	≤2014	-	IncC hybrid
p009_A	NZ_CP048305	environment	-	Escherichia coli	159959	2019	Switzerland	IncC 1b
pEC8-1/2a	NZ_MT559991	-	-	Escherichia coli	157847	≤2020	China	IncC untyped
p34981_1	NZ_CP032391	-	cattle	Salmonella enterica	146176	≤2018	USA	IncC 1b
IP40a	NZ_KX156772	-	-	Escherichia coli	170404	≤2016	-	IncC untyped
pNDM_FZP3105	CP098445	no	Homo sapiens	Proteus mirabilis	205118	2021	China	IncC untyped
pEC7-1/2a	NZ_MT559990	-	-	Escherichia coli	93442	≤2020	China	IncC untyped
pVb0267	NZ_MF627444	shrimp	-	Vibrio parahaemolyticus	166467	2015	China	IncC 1a
pCf4128	NZ_CP047280	Rectum	Homo sapiens	Citrobacter freundii	262422	2018	Canada	IncC hybrid
unitig_1	NZ_CP021853	-	-	Proteus mirabilis	180262	≤2017	-	IncC untyped
pAMA566	NZ_MG450360	-	Homo sapiens	Escherichia coli	189866	≤2017	-	IncC 1b
p39R861-4	NZ_KP276584	-	-	Escherichia coli	155794	≤2014	-	IncC 2
pEC8-NDM-1	NZ_CP060954	urine	Homo sapiens	Escherichia coli	168756	2016	China	IncC 2
pAR-0429-1	NZ_CP044142	-	-	Escherichia coli	152532	≤2019	-	IncC 1b
pSDU1-USMARC-69838	NZ_CP032450	bovine lymph node	Bos taurus	Salmonella enterica	114923	2012	USA	IncC hybrid
pBD-50-Km_VIM-1	NZ_CP061931	Rectal swab	Homo sapiens	Klebsiella michiganensis	196307	2018	Switzerland	IncC 1a
unnamed1	NZ_CP032192	-	-	Salmonella enterica	159356	≤2018	-	IncC 1a
pJNKPN26_NDM	NZ_CP090205	sputum	Homo sapiens	Klebsiella pneumoniae	140306	2019	China	IncC 1a
pNDM-PstGN576	NZ_KJ802405	-	Homo sapiens	Providencia stuartii	147886	≤2014	-	IncC 1a
pKp_Goe_021-2	NZ_CP018716	abdominal drainage fluid	Homo sapiens	Klebsiella pneumoniae	96074	2014	Germany	IncC 1b
unnamed	NZ_CP012668	patient	Homo sapiens	Vibrio cholerae	180116	2006	China	IncC 2
pSTW0522-27-1	NZ_AP022395	sewage	-	Citrobacter portucalensis	211235	2018	Japan	IncC 1a
pIB2020_IncA	NZ_CP059480	rectal swab	Homo sapiens	Enterobacter kobei	165722	2019	Italy	IncA
P01	NZ_OU015324	feces	Homo sapiens	Salmonella enterica	123084	2015	Australia	IncC 1b
pKAZ5	KR827394	Kazipally Lake sediment	-	uncultured bacterium	222486	2012	India	IncC untyped
pR18.0872_149k	NZ_CP100703	stool	Homo sapiens	Salmonella enterica	149266	2018	China	IncC untyped
p20723-1	NZ_CP051426	bovine	-	Salmonella enterica	188725	2002	USA	IncC 1b
p6061604-KPC	NZ_MN823987	Beijing	-	Escherichia coli	217206	≤2019	China	IncC hybrid
pEC1-1/2a	NZ_MT551208	-	-	Escherichia coli	139489	≤2020	China	IncC untyped
p846	NZ_CP029249	-	homo	Salmonella enterica	152940	2014	China	IncC untyped
pC12	NZ_MT320534	-	Chicken	Proteus mirabilis	161319	≤2020	-	IncC untyped
pECl-T3	MN657247	-	Homo sapiens	Enterobacteriaceae bacterium	94919	2016	Germany	IncC 1a
unnamed1	NZ_CP024550	-	-	Klebsiella pneumoniae	187611	≤2017	-	IncC 2
pSal-4737_DHA	NZ_CP045517	clinical	Homo sapiens	Salmonella enterica	86794	2017	China	IncC untyped
pS21	NZ_MT316184	Clinical sample	-	Salmonella enterica	154342	≤2020	-	IncC 2
pSH111_166	NC_019121	-	-	Salmonella enterica	165791	≤2011	-	IncC 1b
pKP17_NDM1	LC521852	-	-	Klebsiella pneumoniae	289928	≤2020	-	IncC hybrid
RCS46_p	NZ_LT985249	-	-	Escherichia coli	216620	≤2018	-	IncC hybrid
pSeFELIX702_3.1	NZ_CP101908	cow	-	Salmonella enterica	152311	2012	USA	IncC 1b
pEsco-36073cz	NZ_MG252895	-	-	Escherichia coli	300958	≤2017	-	IncC hybrid
unnamed3	CP040384	Feces, Gull (Larus spp.)	-	Escherichia coli	118204	2016	USA	IncC 2
p22453_1	NZ_CP032395	-	cattle	Salmonella enterica	164900	≤2018	USA	IncC hybrid
pTC2	NC_019375	-	-	Providencia stuartii	180184	≤2012	-	IncC hybrid
p22436-1	NZ_CP051400	bovine	-	Salmonella enterica	183507	2003	USA	IncC 1b
p779-4	NZ_CP086224	urine	Homo sapiens	Escherichia coli	62813	2016	China	IncC 1b
pE33_001	NZ_CP042518	ARJO bathroom	-	Citrobacter freundii	243455	2012	Australia	IncA
unnamed2	NZ_CP082149	blood	Homo sapiens	Enterobacter cloacae	217402	2016	China	IncC 2
plas2	NZ_CP087274	laboratory	-	Klebsiella pneumoniae	140824	2021	China	IncC 1a
pNE1169-3	NZ_CP038326	cattle feces	cattle	Escherichia coli	145329	2000	USA	IncC 2
pC06114_2	NZ_CP016036	-	-	Escherichia coli	92009	2015	Germany	IncC untyped
pC723R_NDM1	LC521847	-	-	Klebsiella pneumoniae	172689	≤2020	-	IncC untyped
p12085-Ct1	NZ_MN310377	Beijing	-	Klebsiella pneumoniae	90252	2016	China	IncC 1a
pEC-13-22-NDM-1	NZ_MZ836796	drainage liquid	-	Escherichia coli	212551	2013	China	IncC 2
pKP39-T3	MN657249	-	Homo sapiens	Enterobacteriaceae bacterium	155176	2016	Germany	IncC 1a
pKAZ4	KR827393	Kazipally Lake sediment	-	uncultured bacterium	166991	2012	India	IncC 1a
RCS53TR724_p	NZ_LT985260	-	-	Escherichia coli	157225	≤2018	-	IncC 2
3	NZ_LR890502	-	-	Klebsiella pneumoniae	128238	≤2020	-	IncC 2
pEc158	NZ_KY887596	-	-	Escherichia coli	165169	≤2017	-	IncC 2
pEc4097	NZ_CP047278	Rectum	Homo sapiens	Escherichia coli	256225	2018	Canada	IncC hybrid
pCW-NDM-1_	NZ_LR822055	water	-	Citrobacter werkmanii	161908	≤2020	-	IncC 1a
pEC732_IMP14	NZ_CP015139	-	Homo sapiens	Escherichia coli	186826	2012	Thailand	IncC 1a
pCVM21550	NZ_CP009564	Swine	Sus scrofa domesticus	Salmonella enterica	120340	≤2014	-	IncC untyped
pUMNK88	NC_017645	porcine neonatal diarrhea	porcine	Escherichia coli	160573	≤2010	USA	IncC 1b
pC4691_2	NZ_CP067687	urine	Homo sapiens	Klebsiella pneumoniae	120248	2017	USA	IncC 2
pIncA_P7697	NZ_CP071837	rectal swab	Homo sapiens	Citrobacter freundii	113818	2018	France	IncA
pPNCS014881.1	NZ_CP044962	-	Homo sapiens	Salmonella enterica	126750	2016	Canada	IncC 1b
pM-3851_DHA	NZ_CP045462	meat	-	Salmonella enterica	90138	2017	China	IncC untyped
p427113-Ct1/2	NZ_MH917285	-	-	Klebsiella pneumoniae	205674	2013	China	IncC hybrid
pKAZ2	KR827391	Kazipally Lake sediment	-	uncultured bacterium	177334	2012	India	IncC 2
pSTW0522-01-1	AP022381	hospital sewage	-	Citrobacter freundii	188466	2018	Japan	IncC 1a
pUO-STmRV1	NZ_CP018220	Feces	Homo sapiens	Salmonella enterica	197365	1997	Spain	IncC hybrid
pECAZ155_KPC	NZ_CP019001	-	Homo sapiens	Escherichia coli	272202	2013	China	IncC hybrid
pEC6-1/2a	NZ_MT559989	-	-	Escherichia coli	214513	≤2020	China	IncC untyped
pEI-2234-3	NZ_CP053782	-	-	Edwardsiella ictaluri	109462	2016	Vietnam	IncC 2
p_dm602b_NDM1	NZ_CP095570	Wound swab	Homo sapiens	Klebsiella pneumoniae	304659	2017	Bangladesh	IncC hybrid
p1	NZ_CP053365	blood	Homo sapiens	Klebsiella pneumoniae	329160	2018	India	IncC hybrid
p_bpro_s12_NDM1	NZ_CP095592	blood	Homo sapiens	Providencia stuartii	296291	2016	Bangladesh	IncC 1b
pJNE10-2-NDM	NZ_CP096164	milking environment	-	Shewanella putrefaciens	166090	2021	China	IncC 2
p_dm264b_OXA-181	NZ_CP095603	Wound swab	Homo sapiens	Escherichia coli	182773	2016	Bangladesh	IncC 1a
unnamed	NZ_CP069519	-	-	Salmonella enterica	128163	≤2021	USA	IncA
p205880-Ct1/2	NZ_MF344573	-	-	Klebsiella pneumoniae	153373	≤2017	China	IncC untyped
unnamed1	NZ_CP024192	rectal swab	Homo sapiens	Klebsiella pneumoniae	221606	2013	Australia	IncC 2
pNDM15-1078	NZ_CP012902	-	-	Escherichia coli	176048	2015	Canada	IncC 1a
p_dm12b_NDM1	NZ_CP095597	Wound swab	Homo sapiens	Klebsiella pneumoniae	173482	2016	Bangladesh	IncC 1a
tig00000137	NZ_CP021551	-	-	Proteus mirabilis	161830	≤2017	-	IncC 1a
pUR-KP0923	NZ_MN207908	urine	Homo sapiens	Klebsiella pneumoniae	167138	≤2019	Uruguay	IncC 2
p14-1360-1	NZ_MK205418	Clinical Sample	-	Salmonella enterica	101269	≤2018	-	IncC 1b
pMRVIM0912	NZ_KP975074	Surveillance swab	Homo sapiens	Citrobacter freundii	168041	≤2015	USA	IncC 2
pC1394	NZ_MH457126	shrimp	-	Vibrio alginolyticus	167140	2016	China	IncC 1a
pYR1	NC_009139	-	-	Yersinia ruckeri	158038	≤2007	-	IncC untyped
pNDM-TAEC1	NZ_MH001166	-	-	Escherichia coli	184032	≤2018	-	IncC 2
pCC23	NZ_LC556210	Cloacal swabs(feces) of Day-old chick	-	Enterobacter cloacae	218194	2016	Japan	IncC hybrid
pCMY	NZ_MT816498	-	Pig	Escherichia coli	168245	≤2020	-	IncC untyped
P2-NDM-1	NZ_CP087671	-	housefly	Klebsiella pneumoniae	153633	2016	China	IncC 2
p2247421-T5-ESBL_1	NZ_CP086432	stool	Homo sapiens	Klebsiella pneumoniae	156512	2013	Switzerland	IncC 1b
unnamed	NZ_CP007636	-	Homo sapiens	Vibrio cholerae	167267	2012	Haiti	IncC 1b
pKpn47-Ct1/2	NZ_MN310369	Beijing	-	Klebsiella pneumoniae	154204	2015	China	IncC untyped
unnamed2	NZ_CP023724	intraabdominal abscess	Homo sapiens	Klebsiella pneumoniae	159072	2014	China	IncC 2
pKP27_NDM1	LC521853	-	-	Klebsiella pneumoniae	208885	≤2020	-	IncC untyped
pKC148K	NZ_CP054399	-	Homo sapiens	Klebsiella pneumoniae	147763	2019	USA	IncC 2
R16a	NZ_KX156773	-	-	Escherichia coli	173094	≤2016	-	IncC untyped
pR148	NC_019380	-	-	Aeromonas hydrophila	165906	≤2012	-	IncC 1a
pCAV1193-166	NZ_CP013324	Respiratory	Homo sapiens	Klebsiella pneumoniae	166486	2010	USA	IncC untyped
pS7697-1	NZ_CP060509	-	-	Salmonella enterica	209422	≤2020	Russia	IncC untyped
pKAZ3	NZ_MT720905	-	-	Escherichia coli	147957	≤2020	Spain	IncC 2
pAMSC1	NZ_CP031106	feces	Giant panda	Escherichia coli	131411	≤2018	China	IncC 2
pEc78	NZ_KY887595	-	-	Escherichia coli	233057	≤2017	-	IncC untyped
pCRE1.2	NZ_CP034397	urine	Homosapiens	Escherichia coli	93642	2014	Thailand	IncC untyped
pSN254b	NZ_KJ909290	-	-	Aeromonas salmonicida	152216	≤2014	-	IncC 1b
pCREC-591_3	NZ_CP024824	Peritoneal fluid	Homo sapiens	Escherichia coli	62815	2015	South Korea	IncC untyped
R222	NZ_KX869741	-	Homo sapiens	Enterobacter cloacae	177037	2013	Belgium	IncC 2
tig00000001_p1	NZ_CP021709	-	-	Klebsiella pneumoniae	186758	≤2017	-	IncC 1a
pC4689_2	NZ_CP067696	urine	Homo sapiens	Klebsiella pneumoniae	120248	2016	USA	IncC 2
unnamed4	NZ_CP068399	blood	Homo sapiens	Serratia	59223	2019	USA	IncC 2
pSTW0522-30-1	NZ_AP022400	sewage	-	Citrobacter portucalensis	211224	2018	Japan	IncC 1a
pYDC637	NZ_KP056256	-	-	Escherichia coli	199469	≤2014	-	IncC untyped
pJNE7-NDM	NZ_CP096167	milking environment	-	Shewanella putrefaciens	137224	2021	China	IncC 2
pYU39_IncA/C	NZ_CP011429	blood-culture	Homo sapiens	Salmonella enterica	156323	2005	Mexico	IncC 1b
pEC405a-T3	MN657242	-	Homo sapiens	Enterobacteriaceae bacterium	88530	2016	Germany	IncC 1a
unnamed1	NZ_CP017058	Human urine	Homo sapiens	Citrobacter freundii	229406	2013	Sierra Leone	IncC 2
pKP64216b	NZ_MF150123	urine	Homo sapiens	Klebsiella pneumoniae	154469	2014	Brazil	IncC 2
pSal009	NZ_CP050832	pork & cabbage dumplings	-	Salmonella enterica	152940	2017	China	IncC untyped
pHN21SC92-1	NZ_CP089438	sewage	-	Citrobacter portucalensis	131627	2021	China	IncC 2
pKOX-86d	NZ_CP008790	perirectal swab	Homo sapiens	Klebsiella oxytoca	193725	2012	USA	IncC 2
pSal-5091_DHA	NZ_CP045520	clinical	Homo sapiens	Salmonella enterica	90138	2017	China	IncC untyped
pCf3880	NZ_CP047270	trachea	Homo sapiens	Citrobacter freundii	277055	2016	Canada	IncC hybrid
pEC3-1/2a	NZ_MT559986	-	-	Escherichia coli	160789	≤2020	China	IncC untyped
pPV835TEM24	NZ_MN148427	urinary specimen	-	Proteus vulgaris	174086	2005	France	IncC 2
pIncAC2	CP035908	blood	Homo sapiens	Klebsiella pneumoniae	163186	2018	India	IncC 1a
pSO4-21-304	NZ_AP014634	human feces	-	Salmonella enterica	179881	2009	Japan	IncC 1b
p397108-Ct2	NZ_MH917284	-	-	Klebsiella pneumoniae	105977	2013	China	IncC 2
pKP-Gr8143	NZ_KR559889	-	-	Klebsiella pneumoniae	154395	≤2015	-	IncC 1b
pMH15-289M_1	NZ_AP018577	blood	Homo sapiens	Klebsiella pneumoniae	147799	2015	Vietnam	IncC hybrid
pSH11G0791	NZ_CP041172	human feces	Homo sapiens	Salmonella enterica	153516	2011	China	IncC untyped
pECO-c85f	NZ_CP026405	-	-	Escherichia coli	186884	2015	USA	IncC 2
pC4697_2	NZ_CP067666	urine	Homo sapiens	Klebsiella pneumoniae	203864	2017	USA	IncC 2
pKP39-T4	MN657250	-	Homo sapiens	Enterobacteriaceae bacterium	156376	2016	Germany	IncC 1a
pKpn3863	NZ_MZ465528	BAL	-	Klebsiella pneumoniae	175622	2004	Argentina	IncC 2
unnamed2	NZ_MZ475694	transconjugant	-	Klebsiella pneumoniae	99645	2020	China	IncC hybrid
pSNE2-2012K-0663	NZ_CP025245	stool	Homo sapiens	Salmonella enterica	111814	2012	USA	IncC 1b
pCFSAN024415	CP074336	broiler chicken	Gallus gallus	Salmonella enterica	210959	2013	Belgium	IncC untyped
pVAS3-1	KU160531	-	-	Vibrio alginolyticus	175254	2015	China	IncC 1b
p_dm186b_NDM1	NZ_CP095599	Wound swab	Homo sapiens	Klebsiella pneumoniae	174692	2016	Bangladesh	IncC untyped
unnamed3	NZ_CP083494	blood	Homo sapiens	Escherichia coli	137552	2019	China	IncC 2
pCW-CTX-M-15B_	NZ_LR822057	water	-	Citrobacter werkmanii	399467	≤2020	-	IncC hybrid
3	NZ_LR890428	wound	Homo sapiens	Klebsiella pneumoniae	128238	2014	Australia	IncC 2
p_b193b_NDM1	NZ_CP095567	blood	Homo sapiens	Klebsiella pneumoniae	173564	2017	Bangladesh	IncC 1a
p16E067	NZ_MN647787	fecal sample	-	Salmonella enterica	161550	≤2019	China	IncC 2
pKp_Goe_473-2	NZ_CP018689	tracheal secretion	Homo sapiens	Klebsiella pneumoniae	96070	2014	Germany	IncC 1b
pIP1202	NC_009141	16-year-old boy with bubonic plague	-	Yersinia pestis	182913	1995	Madagascar	IncC 2
pVPS129	NZ_KY014464	-	-	Vibrio parahaemolyticus	156867	≤2016	-	IncC untyped
NR5632_p1	NZ_CP025144	bronchoalveolar lavage	Homo sapiens	Klebsiella pneumoniae	204123	2016	USA	IncC 2
pAM04528	NC_012693	-	-	Salmonella enterica	158213	≤2009	-	IncC 1b
pVB32-18	NZ_MN380474	Imported seafood	-	Vibrio parahaemolyticus	137081	2018	Germany	IncC 2
pA4411_IncC	NZ_CP070596	endotracheal cannula	Homo sapiens	Klebsiella pneumoniae	102008	2019	Czech Republic	IncC 2
pC1-MCR-NDM	NZ_OL348380	-	-	Escherichia coli	225165	2018	China	IncC hybrid
pSL26_IncA/C2	NZ_CP032491	Slaughterhouse	Cow	Salmonella enterica	164229	2004	Mexico	IncC 1b
pVPS18S1796	CP063755	Veal	-	Salmonella enterica	160570	2018	USA	IncC hybrid
pKC-BO-N1-VIM	NZ_MG228427	Rectal swab	Homo sapiens	Kluyvera cryocrescens	170352	≤2017	Italy	IncA
pKAZ1	KM506769	Kazipally lake sediment	-	uncultured bacterium	149696	2012	India	IncC 2
pWP4-S18-CRE-04_2	NZ_AP022080	wastewater	-	Klebsiella pneumoniae	176026	2018	Japan	IncC untyped
unnamed1	NZ_CP024522	-	-	Klebsiella pneumoniae	221606	≤2017	-	IncC 2
pIncAC2-1502320	NZ_CP031584	Rectal swab	Homo sapiens	Klebsiella pneumoniae	164082	2015	-	IncC untyped
p2247421-T20-ESBL_1	NZ_CP086417	stool	Homo sapiens	Klebsiella pneumoniae	156512	2013	Switzerland	IncC 1b
pVPS18EC0505-1	CP063738	Veal	-	Escherichia coli	117402	2018	USA	IncC untyped
pVPS18EC0467-1	CP063741	Veal	-	Escherichia coli	205906	2018	USA	IncC 1b
pR210-2-VIM	NZ_CP034084	-	Homo sapiens	Klebsiella pneumoniae	144158	2015	China	IncA
pSNE1-1924	NZ_CP025231	bovine hide	Bovine	Salmonella enterica	158213	2005	USA	IncC 1b
pB557-NDM	NZ_KX786648	-	-	Enterobacter cloacae	141647	≤2016	-	IncC untyped
p16E080	NZ_MN647788	fecal sample	-	Salmonella enterica	182565	≤2019	China	IncC 1b
pCRE-055-3	NZ_CP061407	-	Homo sapiens	Klebsiella pneumoniae	68514	≤2020	USA	IncC 2
pC16KP0098-1	CP052444	blood	Homo sapiens	Klebsiella pneumoniae	174931	2016	South Korea	IncC 2
pKP-14-6-NDM-1	NZ_MN175387	blood from female	Homo sapiens	Klebsiella pneumoniae	199120	2014	China	IncC 2
pFDL-VIM	NZ_MN783744	-	-	Klebsiella oxytoca	164903	≤2019	-	IncA
unnamed1	NZ_MZ475700	transconjugant	-	Klebsiella pneumoniae	103857	2020	China	IncC 2
pPC1-1/2a	NZ_MT560002	-	-	Proteus mirabilis	153373	≤2020	China	IncC untyped
pNDM102337	NC_019045	-	-	Escherichia coli	165974	≤2011	-	IncC 1a
3	NZ_LR890634	-	-	Klebsiella pneumoniae	128238	≤2020	-	IncC 2
pEnC126NDM	CP041052	urine	-	Enterobacter hormaechei	132946	2016	India	IncC 1a
p35189-1	NZ_CP051308	bovine	-	Salmonella enterica	154276	2004	USA	IncC untyped
pEc5706	NZ_MZ465529	urine	-	Escherichia coli	189143	2004	Argentina	IncC 2
pKpn14-3	NZ_CP047703	Rectal	-	Klebsiella pneumoniae	150505	2014	Canada	IncC untyped
p34530-1	NZ_CP051319	bovine	-	Salmonella enterica	170814	2004	USA	IncC 1b
pKp_Goe_579-2	NZ_CP018318	nose	Homo sapiens	Klebsiella pneumoniae	96082	2013	Germany	IncC untyped
pSA20025921.1	NZ_CP030215	-	-	Salmonella enterica	152311	≤2018	-	IncC 1b
1	NZ_AP018687	waste water	-	Vibrio rumoiensis	159324	1999	-	IncC untyped
p3347689I_1	NZ_CP071087	outer malleolus	Homo sapiens	Klebsiella pneumoniae	222789	2020	Switzerland	IncC hybrid
unnamed	NZ_KX029331	rectal culture	-	Klebsiella pneumoniae	156569	2012	USA	IncC 2
p104486766-qnrVF1	NZ_CP100424	stool of 63 year old male	-	Vibrio furnissii	198507	≤2022	-	IncC 2
pGMI14-002_1	NZ_CP028197	-	-	Salmonella enterica	444417	≤2018	Czech Republic	IncC hybrid
pSDU2-USMARC-69840	NZ_CP032448	bovine lymph node	Bos taurus	Salmonella enterica	77171	2012	USA	IncC 1b
unnamed1	NZ_CP031512	endotracheal aspirate	Homo sapiens	Providencia stuartii	147900	2013	USA	IncC 2
pEc9	NZ_KY887590	-	-	Escherichia coli	228517	≤2017	-	IncC hybrid
I	NZ_LT882698	urine sample	Homo sapiens	Klebsiella pneumoniae	321455	2013	Belgium	IncC hybrid
unnamed4	NZ_CP020513	abdominal	Homo sapiens	Escherichia coli	46056	2015	USA	IncC 1b
pRMH760	NC_023898	-	-	Klebsiella pneumoniae	170613	≤2013	-	IncC untyped
pNDM-SAL	NZ_KP742988	Stool	-	Salmonella enterica	146129	≤2015	India	IncC 1a
RCS2TR89_p	NZ_LT985225	-	-	Escherichia coli	175317	≤2018	-	IncC 2
pSL131_IncA/C-IncX3	NZ_MH105050	fecal sample	-	Salmonella enterica	216895	≤2018	China	IncC hybrid
pGA_VIM	NZ_MN783743	-	-	Escherichia coli	182016	≤2019	-	IncA
p112298-tetA	NZ_KY986974	-	-	Citrobacter freundii	190310	≤2017	China	IncC hybrid
unnamed2	NZ_CP082956	anthropogenic	-	Salmonella enterica	152282	2020	China	IncC 2
p53374-177.1	NZ_CP089019	-	Homo sapiens	Klebsiella pneumoniae	177113	≤2021	China	IncC 2
pConj125k	NZ_MK033499	-	-	Escherichia coli	125028	≤2018	-	IncC untyped
pAPEC1990_61	NC_019066	-	chicken	Escherichia coli	161081	≤2010	USA	IncC 1b
unnamed2	NZ_CP080541	clinical	Homo sapiens	Citrobacter braakii	178134	2019	China	IncC 1b
pMyNCGM076	NZ_LC536681	-	Homo sapiens	Klebsiella pneumoniae	158959	2016	Myanmar	IncC untyped
p24358-2	CP051443	turkey	-	Salmonella enterica	96127	2002	USA	IncC 1b
pIncAC-KP4898	KY882285	-	-	Klebsiella pneumoniae	156252	≤2017	-	IncA
p13ARS_VSM0593-1	NZ_LR697125	-	-	Klebsiella pneumoniae	181414	≤2019	-	IncC untyped
p48846_IncC	NZ_CP070541	endotracheal tube swab	Homo sapiens	Citrobacter freundii	47716	2019	Czech Republic	IncC untyped
p13ARS_GMH0099	NZ_LR697099	-	-	Klebsiella pneumoniae	273158	≤2019	-	IncC hybrid

## Sheet: Sheet1
Plamsid name	Accession	Source	Host	Organism	Size(bp)	Collection datea	Country	Type
pEc09	NZ_MH325468	urine	-	Enterobacter hormaechei	152054	2013	Brazil	IncA
p158496	NZ_CP083462	fresh water [ENVO:00002011]	-	Aeromonas veronii	158496	2015	USA	IncA
pE51_002	NZ_CP042536	Shower 3	-	Citrobacter freundii	140460	2013	Australia	IncA
p35734-141.404kb	NZ_CP010360	Excreted bodily substance	Homo sapiens	Enterobacter roggenkampii	141402	2010	USA	IncA
pG3216.2	NZ_MG550958	Rectal swab	-	Escherichia coli	168204	2016	Argentina	IncA
pA18-1	NZ_CP022274	Sediment around river	-	Citrobacter freundii	159655	2015	China	IncA
pCf587	NZ_MG053108	Buenos Aires, Argentina	-	Citrobacter freundii	191541	≤2017	-	IncA
pC50_001	NZ_CP042479	clinical sample	Homo sapiens	Citrobacter freundii	243455	2014	Australia	IncA
pRSE15	NZ_CP034714	hospital	Homo sapiens	Salmonella enterica	126510	2018	Rwanda	IncA
pEc13	NZ_MH325469	urine	-	Enterobacter hormaechei	235699	2013	Brazil	IncA
p34998-239.973kb	NZ_CP012168	bodily fluid	Homo sapiens	Enterobacter hormaechei	239973	2011	USA	IncA
pSX2_LC6	NZ_CP043904	wastewater	-	Shewanella sp.	119324	2016	Peru	IncA
pEco15-1	NZ_CP047711	Rectal	-	Escherichia coli	152546	2015	Canada	IncA
pKpnLUIS	NZ_MZ465534	urine	-	Klebsiella pneumoniae	191542	1997	Argentina	IncA
pRAx	NC_012886	-	-	Escherichia coli	52637	≤2009	-	IncA
pRIVM0001_VIM-1_171012_B12	NZ_MH220284	-	Homo sapiens	Aeromonas sp.	164885	2017	Netherlands	IncA
pIBAC_IncA/C	NZ_MH594477	-	-	Citrobacter freundii	145294	≤2018	Italy	IncA
pWP5-S18-ESBL-05_3	NZ_AP022145	wastewater	-	Klebsiella quasipneumoniae	161135	2018	Japan	IncA
pRA1	NC_012885	-	-	Aeromonas hydrophila	143963	≤2009	-	IncA
pIncA_P7699	CP071911	rectal swab	Homo sapiens	Citrobacter freundii	219493	2018	France	IncA
unnamed2	NZ_CP055012	Shek Wu Hui WWTPs_72 WWTPs effluent	-	Klebsiella quasipneumoniae	234910	2018	China	IncA
3	NZ_LR890183	-	-	Citrobacter freundii	126853	≤2020	-	IncA
pIncA_P7536	CP071789	rectal swab	Homo sapiens	Enterobacter cloacae	240758	2018	France	IncA
p550_IncA_VIM_1	NZ_CP058224	Rectal swab	Homo sapiens	Escherichia coli	162608	2018	Italy	IncA
pIB2020_IncA	NZ_CP059480	rectal swab	Homo sapiens	Enterobacter kobei	165722	2019	Italy	IncA
pE33_001	NZ_CP042518	ARJO bathroom	-	Citrobacter freundii	243455	2012	Australia	IncA
pIncA_P7697	NZ_CP071837	rectal swab	Homo sapiens	Citrobacter freundii	113818	2018	France	IncA
unnamed	NZ_CP069519	-	-	Salmonella enterica	128163	≤2021	USA	IncA
pKC-BO-N1-VIM	NZ_MG228427	Rectal swab	Homo sapiens	Kluyvera cryocrescens	170352	≤2017	Italy	IncA
pR210-2-VIM	NZ_CP034084	-	Homo sapiens	Klebsiella pneumoniae	144158	2015	China	IncA
pFDL-VIM	NZ_MN783744	-	-	Klebsiella oxytoca	164903	≤2019	-	IncA
pGA_VIM	NZ_MN783743	-	-	Escherichia coli	182016	≤2019	-	IncA
pIncAC-KP4898	KY882285	-	-	Klebsiella pneumoniae	156252	≤2017	-	IncA
pCFR17394	NZ_MH995506	Rectal swab	-	Citrobacter freundii	138998	≤2018	Argentina	IncC 1a
p1564	NZ_MN603981	Catheter	-	Klebsiella aerogenes	136902	≤2019	China	IncC 1a
pSTN0717-36-1	NZ_AP022495	sewage	-	Citrobacter portucalensis	210204	2018	Japan	IncC 1a
pK71-77-1-NDM	NZ_CP040884	blood	Homo sapiens	Escherichia coli	145272	2010	Norway	IncC 1a
pS465MC_p1	NZ_CP079808	urine	Homo sapiens	Klebsiella pneumoniae	161754	2014	India	IncC 1a
pSTN0717-72-1	NZ_AP022514	sewage	-	Citrobacter portucalensis	212426	2018	Japan	IncC 1a
p_dm330_NDM1	NZ_CP095609	Wound swab	Homo sapiens	Klebsiella pneumoniae	154399	2016	Bangladesh	IncC 1a
pEC0102-4P-1	AP024844	-	-	Enterobacter cloacae	162852	≤2021	-	IncC 1a
pNDM10505	NC_019069	-	-	Escherichia coli	166744	≤2011	-	IncC 1a
pGMI17-002_1	NZ_CP028170	biological fluid	-	Salmonella enterica	177712	≤2018	India	IncC 1a
pSMA17468	NZ_MK123268	retroculture	-	Serratia	138997	2014	Argentina	IncC 1a
p1002-NDM1	NZ_CP021206	blood	Homo sapiens	Escherichia coli	111688	2014	China	IncC 1a
p8538-NDM-1	NZ_CP048797	blood	Homo sapiens	Providencia vermicola	151684	2016	Democratic Republic of the Congo	IncC 1a
pIncAC2	NZ_CP036192	blood	Homo sapiens	Klebsiella pneumoniae	165052	2017	India	IncC 1a
pVb0499	NZ_MF627445	shrimp	-	Vibrio parahaemolyticus	192736	2015	China	IncC 1a
pT1	NZ_KX147633	Denmark	-	Citrobacter freundii	154564	≤2016	-	IncC 1a
Carbapenemase(NDM-1)_IncA/C2	NZ_CP050164	rectal_swab	Homo sapiens	Klebsiella pneumoniae	137593	2017	China	IncC 1a
pEC2-NDM-3	NZ_KC999035	-	-	Escherichia coli	160989	≤2013	Australia	IncC 1a
pCMC307M_P2	NZ_CP079631	Endotracheal aspirate	Homo sapiens	Klebsiella pneumoniae	197458	2018	India	IncC 1a
pNDM-116-17	NZ_LN831185	New Delhi seepage water sample	-	Vibrio cholerae	167382	≤2015	India	IncC 1a
pECL17464	NZ_MH995508	Rectal swab	-	Enterobacter cloacae	138998	≤2018	Argentina	IncC 1a
pKP1-NDM1	NC_023908	-	-	Klebsiella pneumoniae	137552	≤2013	-	IncC 1a
p2273C	NZ_MW363918	lymphocele	Homo sapiens	Klebsiella pneumoniae	148692	2016	Poland	IncC 1a
pM216_AC2	NZ_AP018145	-	-	Escherichia coli	201138	≤2017	-	IncC 1a
p1605752AC2	NZ_CP022126	wound	Homo sapiens	Klebsiella pneumoniae	140133	2016	USA	IncC 1a
p0831_NDM_IncC	NZ_MZ606383	BAL	-	Klebsiella pneumoniae	138796	≤2021	-	IncC 1a
p5_SCLZS62	CP082173	wastewater	-	Raoultella planticola	173509	2019	China	IncC 1a
pNDM-EcoGN568	NZ_KJ802404	-	Homo sapiens	Escherichia coli	166750	≤2014	-	IncC 1a
pQD1501-Ct1	NZ_MN310375	Qingdao	-	Klebsiella quasipneumoniae	132407	2015	China	IncC 1a
pJ53_SAL-19-0623_NDM	NZ_MN604268	-	-	Escherichia coli	192016	2019	-	IncC 1a
p3347089II_1	NZ_CP071071	outer malleolus	Homo sapiens	Citrobacter sedlakii	166860	2020	Switzerland	IncC 1a
pHS36-NDM	NZ_KU726616	face	Homo sapiens	Salmonella enterica	137952	2012	China	IncC 1a
pSMO-2010K-0257	NZ_CP020913	stool	Homo sapiens	Salmonella enterica	119867	2010	USA	IncC 1a
pCO_Eco4457-2	NZ_CP049969	urine	Homo sapiens	Escherichia coli	139294	2009	New Zealand	IncC 1a
pIOMTU157	NZ_AP023051	-	Homo sapiens	Citrobacter portucalensis	174206	2012	Nepal	IncC 1a
pPM154	NZ_MN550958	Rectal swab	-	Proteus mirabilis	154600	2019	-	IncC 1a
p18064-65-CSB-B-B	NZ_CP047421	stool	poultry	Shewanella algae	149553	2018	Tanzania	IncC 1a
pJNKPN30_NDM	NZ_OL389795	urine	-	Klebsiella pneumoniae	141055	≤2021	-	IncC 1a
pPS-T1	MN657252	-	Homo sapiens	Enterobacteriaceae bacterium	168682	2015	Germany	IncC 1a
pSTW0522-26-1	NZ_AP022390	sewage	-	Citrobacter portucalensis	146977	2018	Japan	IncC 1a
pCRE7-NDM	NZ_MK101346	sputum	Homo sapiens	Citrobacter freundii	129329	2015	China	IncC 1a
pEC6332-T3	MN657244	-	Homo sapiens	Enterobacteriaceae bacterium	115265	2017	Germany	IncC 1a
pGD31-NDM	NZ_CP031297	blood	Homo sapiens	Escherichia coli	188230	2017	Vietnam	IncC 1a
pS471M_P1	NZ_CP079656	urine	Homo sapiens	Klebsiella pneumoniae	161754	2014	India	IncC 1a
pCMC307P_P2	NZ_CP079626	Endotracheal aspirate	Homo sapiens	Klebsiella pneumoniae	197458	2018	India	IncC 1a
pNDM-US	NZ_CP006661	-	-	Klebsiella pneumoniae	140825	≤2013	-	IncC 1a
unitig_2	NZ_CP021936	-	-	Escherichia coli	138340	≤2017	-	IncC 1a
pNDM-KN	NC_019153	-	-	Klebsiella pneumoniae	162746	≤2011	Kenya	IncC 1a
pSTN0717-27-1	NZ_AP022487	sewage	-	Citrobacter portucalensis	146978	2018	Japan	IncC 1a
pFC745	NZ_CP063685	feces	Homo sapiens	Salmonella enterica	242007	2017	India	IncC 1a
pNDM-M21015	NZ_MK041212	rectal swab	-	Citrobacter amalonaticus	138998	≤2018	Argentina	IncC 1a
Carbapenemase(NDM-1)_IncA/C2	NZ_CP050162	rectal_swab	Homo sapiens	Escherichia coli	116808	2012	China	IncC 1a
Pp138-NDM	NZ_MZ670000	-	Homo sapiens	Providencia rettgeri	166671	≤2021	China	IncC 1a
unitig_1	NZ_CP018817	-	-	Klebsiella pneumoniae	140825	≤2016	-	IncC 1a
pSTW0522-19-1	AP022385	hospital sewage	-	Citrobacter freundii	157747	2018	Japan	IncC 1a
pNDM-QD51	NZ_MH263652	-	-	Providencia rettgeri	134802	≤2018	-	IncC 1a
pNDM-US-2	NZ_KJ588779	-	Homo sapiens	Klebsiella pneumoniae	140821	≤2014	China	IncC 1a
pNDM-1_Dok01	NC_018994	-	-	Escherichia coli	195560	≤2011	-	IncC 1a
p3347558_1	NZ_CP071074	rectal swab	Homo sapiens	Escherichia coli	169082	2020	Switzerland	IncC 1a
unnamed1	NZ_CP029123	-	-	Escherichia coli	97471	≤2018	-	IncC 1a
pMS6198A	NZ_CP015835	urine	Homo sapiens	Escherichia coli	137565	≤2016	UK	IncC 1a
pNDM10469	NC_019158	-	-	Klebsiella pneumoniae	137813	≤2011	-	IncC 1a
pM214_AC2	NZ_AP018143	-	-	Escherichia coli	176026	≤2017	-	IncC 1a
p1_130002	CP064854	blood	Homo sapiens	Klebsiella pneumoniae	164342	2020	China	IncC 1a
pVb0267	NZ_MF627444	shrimp	-	Vibrio parahaemolyticus	166467	2015	China	IncC 1a
pBD-50-Km_VIM-1	NZ_CP061931	Rectal swab	Homo sapiens	Klebsiella michiganensis	196307	2018	Switzerland	IncC 1a
unnamed1	NZ_CP032192	-	-	Salmonella enterica	159356	≤2018	-	IncC 1a
pJNKPN26_NDM	NZ_CP090205	sputum	Homo sapiens	Klebsiella pneumoniae	140306	2019	China	IncC 1a
pNDM-PstGN576	NZ_KJ802405	-	Homo sapiens	Providencia stuartii	147886	≤2014	-	IncC 1a
pSTW0522-27-1	NZ_AP022395	sewage	-	Citrobacter portucalensis	211235	2018	Japan	IncC 1a
pECl-T3	MN657247	-	Homo sapiens	Enterobacteriaceae bacterium	94919	2016	Germany	IncC 1a
plas2	NZ_CP087274	laboratory	-	Klebsiella pneumoniae	140824	2021	China	IncC 1a
p12085-Ct1	NZ_MN310377	Beijing	-	Klebsiella pneumoniae	90252	2016	China	IncC 1a
pKP39-T3	MN657249	-	Homo sapiens	Enterobacteriaceae bacterium	155176	2016	Germany	IncC 1a
pKAZ4	KR827393	Kazipally Lake sediment	-	uncultured bacterium	166991	2012	India	IncC 1a
pCW-NDM-1_	NZ_LR822055	water	-	Citrobacter werkmanii	161908	≤2020	-	IncC 1a
pEC732_IMP14	NZ_CP015139	-	Homo sapiens	Escherichia coli	186826	2012	Thailand	IncC 1a
pSTW0522-01-1	AP022381	hospital sewage	-	Citrobacter freundii	188466	2018	Japan	IncC 1a
p_dm264b_OXA-181	NZ_CP095603	Wound swab	Homo sapiens	Escherichia coli	182773	2016	Bangladesh	IncC 1a
pNDM15-1078	NZ_CP012902	-	-	Escherichia coli	176048	2015	Canada	IncC 1a
p_dm12b_NDM1	NZ_CP095597	Wound swab	Homo sapiens	Klebsiella pneumoniae	173482	2016	Bangladesh	IncC 1a
tig00000137	NZ_CP021551	-	-	Proteus mirabilis	161830	≤2017	-	IncC 1a
pC1394	NZ_MH457126	shrimp	-	Vibrio alginolyticus	167140	2016	China	IncC 1a
pR148	NC_019380	-	-	Aeromonas hydrophila	165906	≤2012	-	IncC 1a
tig00000001_p1	NZ_CP021709	-	-	Klebsiella pneumoniae	186758	≤2017	-	IncC 1a
pSTW0522-30-1	NZ_AP022400	sewage	-	Citrobacter portucalensis	211224	2018	Japan	IncC 1a
pEC405a-T3	MN657242	-	Homo sapiens	Enterobacteriaceae bacterium	88530	2016	Germany	IncC 1a
pIncAC2	CP035908	blood	Homo sapiens	Klebsiella pneumoniae	163186	2018	India	IncC 1a
pKP39-T4	MN657250	-	Homo sapiens	Enterobacteriaceae bacterium	156376	2016	Germany	IncC 1a
p_b193b_NDM1	NZ_CP095567	blood	Homo sapiens	Klebsiella pneumoniae	173564	2017	Bangladesh	IncC 1a
pNDM102337	NC_019045	-	-	Escherichia coli	165974	≤2011	-	IncC 1a
pEnC126NDM	CP041052	urine	-	Enterobacter hormaechei	132946	2016	India	IncC 1a
pNDM-SAL	NZ_KP742988	Stool	-	Salmonella enterica	146129	≤2015	India	IncC 1a
unnamed	NZ_CP038464	diarrheal snake diarrheal snake in	-	Aeromonas hydrophila	165134	2017	China	IncC 1b
pSNE3-1928	NZ_CP025240	bovine peripheral lymph node	Bovine	Salmonella enterica	146581	2011	USA	IncC 1b
p1WGR351	NZ_CP076009	Pus	Homo sapiens	Klebsiella pneumoniae	166659	2017	India	IncC 1b
IncA/C-LS6	NC_021667	-	-	Klebsiella pneumoniae	171925	≤2012	-	IncC 1b
pP14-166	NZ_CP097381	-	Homo sapiens	Providencia stuartii	166313	2020	China	IncC 1b
pPG20180173.1-IncAC2	NZ_CP043192	mouse gut	-	Escherichia coli	165649	2019	-	IncC 1b
pAUSMDU00008979_01	NZ_CP045953	-	Homo sapiens	Salmonella enterica	144821	2012	Australia	IncC 1b
pEC14-1b	NZ_MT559997	-	-	Escherichia coli	167577	≤2020	China	IncC 1b
pPG20180175.1-IncAC2	NZ_CP043190	mouse gut	-	Escherichia coli	165649	2019	-	IncC 1b
pSO21_IncA/C2	NZ_CP032496	retail meat	Beef	Salmonella enterica	90607	2004	Mexico	IncC 1b
pRF173-1_87k_tetX	NZ_MT219816	feces	-	Escherichia coli	87445	2019	China	IncC 1b
pKKp4-VIM	NZ_MF582638	Blood	Homo sapiens	Klebsiella pneumoniae	162117	2009	Kuwait	IncC 1b
pSeFELIX702_3.1	NZ_CP101941	cow	-	Salmonella enterica	152311	2012	USA	IncC 1b
pN13-01070-1	NZ_MK205416	Clinical Sample	-	Salmonella enterica	107296	≤2018	-	IncC 1b
p2247421-T5-MAC_1	NZ_CP086440	stool	Homo sapiens	Klebsiella pneumoniae	167626	2013	Switzerland	IncC 1b
unnamed2	NZ_CP017987	anal swab	Homo sapiens	Klebsiella pneumoniae	117168	2014	Germany	IncC 1b
p_dmpro_s193a_NDM1	NZ_CP095676	Wound swab	Homo sapiens	Providencia stuartii	287607	2016	Bangladesh	IncC 1b
pKp_Goe_304-2	NZ_CP018722	anal swab	Homo sapiens	Klebsiella pneumoniae	96073	2014	Germany	IncC 1b
pKp_Goe_024-2	NZ_CP018704	abdominal drainage fluid	Homo sapiens	Klebsiella pneumoniae	96073	2014	Germany	IncC 1b
pSE12-01738-2	NZ_CP027679	wild bird	-	Salmonella enterica	177190	2012	Germany	IncC 1b
p2016K-0796	NZ_MH760469	stool	-	Salmonella enterica	179850	≤2018	-	IncC 1b
pNE1092-3	NZ_CP038330	cattle feces	cattle	Escherichia coli	93970	2000	USA	IncC 1b
P01	NZ_OU015341	feces	Homo sapiens	Salmonella enterica	133718	2012	Australia	IncC 1b
pPmi70746_1	NZ_CP023274	feces	Homo sapiens	Proteus mirabilis	191769	2013	Sweden	IncC 1b
pEC4-1b	NZ_MT559987	-	-	Escherichia coli	89953	≤2020	China	IncC 1b
pST-1	NZ_CP050727	Diarrheal patient	Homo sapiens	Salmonella enterica	147578	2013	China	IncC 1b
pEC11-1b	NZ_MT559994	-	-	Escherichia coli	166437	≤2020	China	IncC 1b
pIMP-PH114	NC_022652	-	-	Klebsiella pneumoniae	151885	≤2013	-	IncC 1b
pVPS18S0911-1	CP063757	Veal	-	Salmonella enterica	101818	2018	USA	IncC 1b
pST101-1	NZ_CP050732	Diarrheal patient	Homo sapiens	Salmonella enterica	181971	2013	China	IncC 1b
pSN254	NC_009140	-	-	Salmonella enterica	176473	≤2007	-	IncC 1b
pMR0211	NC_016974	blood	-	Providencia stuartii	178277	≤2011	Afghanistan	IncC 1b
p35009	NZ_CP051316	bovine	-	Salmonella enterica	170832	2004	USA	IncC 1b
p08-5333.1	NZ_CP039562	-	Homo sapiens	Salmonella enterica	178506	2008	Canada	IncC 1b
pCFSAN074384_1	NZ_CP041209	-	-	Salmonella enterica	158212	2018	USA	IncC 1b
pCFSAN000405_01	NZ_CP009409	Ground Turkey	-	Salmonella enterica	190923	2004	USA	IncC 1b
pET8.1-IncAC2	NZ_CP043215	chicken	-	Salmonella enterica	165649	2016	-	IncC 1b
p_bpro_s102a_NDM1	NZ_CP095591	blood	Homo sapiens	Providencia stuartii	296291	2017	Bangladesh	IncC 1b
pCVMN1543	NZ_CP009570	ground beef	-	Salmonella enterica	118585	2004	USA	IncC 1b
pVPS114	NZ_KY014465	-	-	Vibrio parahaemolyticus	136475	≤2016	-	IncC 1b
pKp202_1	NZ_CP041083	-	-	Klebsiella pneumoniae	179254	≤2019	-	IncC 1b
pCFSAN003890	NZ_CP016013	raw almond kernel butter	-	Salmonella enterica	130039	2007	USA	IncC 1b
pCVM22425	NZ_CP009560	cattle	Bos taurus	Salmonella enterica	158195	2003	USA	IncC 1b
pEC12-1b	NZ_MT559995	-	-	Escherichia coli	69554	≤2020	China	IncC 1b
pWCX23_1	CP028419	diarrheal snake	Deinagkistrodon acutus	Aeromonas hydrophila	165121	2017	China	IncC 1b
pSNE1-1929	NZ_CP025242	ground beef	Bovine	Salmonella enterica	98400	2006	USA	IncC 1b
pKp_Goe_832-2	NZ_CP018698	abdominal drain fluid	Homo sapiens	Klebsiella pneumoniae	96072	2014	Germany	IncC 1b
KS-NP019_P2	NZ_AP024125	feces	Bos taurus	Escherichia coli	74684	2013	Japan	IncC 1b
peH4H	NC_012690	-	-	Escherichia coli	148105	≤2009	-	IncC 1b
pSC2016090-mcr-147k	NZ_CP101380	-	Homo sapiens	Salmonella enterica	147496	2016	China	IncC 1b
pSNE2-1926	NZ_CP025236	bovine pre-evisceration carcass	Bovine	Salmonella enterica	122896	2006	USA	IncC 1b
pCFSAN007426_01	NZ_CP009412	Ground Turkey	-	Salmonella enterica	103586	2008	USA	IncC 1b
pRH-1238	NZ_KR091911	-	Milvus migrans	Salmonella enterica	187683	≤2015	Germany	IncC 1b
pKP-Gr642	NZ_KR559888	-	-	Klebsiella pneumoniae	162787	≤2015	-	IncC 1b
pT38_MCR3	NZ_MK770642	feces	Homo sapiens	Klebsiella pneumoniae	147979	≤2019	-	IncC 1b
pCVM21538	NZ_CP009563	-	Gallus gallus	Salmonella enterica	80098	≤2014	USA	IncC 1b
p28336	NZ_CP051357	swine	-	Salmonella enterica	161620	2003	USA	IncC 1b
p2247421-T0_1	NZ_CP086448	stool	Homo sapiens	Klebsiella pneumoniae	189866	2013	Switzerland	IncC 1b
p28322-2	NZ_CP051360	swine	-	Salmonella enterica	167068	2002	USA	IncC 1b
p15E434	NZ_MN647789	fecal sample	-	Salmonella enterica	138255	≤2019	China	IncC 1b
p22437-1	NZ_CP051397	bovine	-	Salmonella enterica	191208	2003	USA	IncC 1b
p21794	NZ_CP051403	bovine	-	Salmonella enterica	102040	2003	USA	IncC 1b
pYU07-18_IncA/C2	NZ_CP035548	stool	Homo sapiens	Salmonella enterica	153015	2007	Mexico	IncC 1b
pCFSAN000934_02	NZ_CP009567	Dog	Canis lupus familiaris	Salmonella enterica	158521	2003	USA	IncC 1b
pSAN1-1736	NZ_CP014658	bovine hide	Bovine	Salmonella enterica	160227	2006	USA	IncC 1b
pCFSAN007427_01	NZ_CP009413	Ground Turkey	-	Salmonella enterica	175517	2009	USA	IncC 1b
p_bpro_s46a_NDM1	NZ_CP095593	blood	Homo sapiens	Providencia stuartii	296291	2016	Bangladesh	IncC 1b
pN53043_1	NZ_CP032385	Ground Beef	-	Salmonella enterica	103514	2014	USA	IncC 1b
p2247421-T20-MAC_1	NZ_CP086424	stool	Homo sapiens	Klebsiella pneumoniae	167626	2013	Switzerland	IncC 1b
unnamed	NZ_CP038466	-	-	Aeromonas hydrophila	165134	2017	China	IncC 1b
p1_b156b_NDM5	NZ_CP095572	blood	Homo sapiens	Klebsiella pneumoniae	196181	2017	Bangladesh	IncC 1b
pKp_Goe_026-2	NZ_CP018710	nasal swab	Homo sapiens	Klebsiella pneumoniae	96073	2014	Germany	IncC 1b
pCFSAN007425_01	NZ_CP009411	Ground Turkey	-	Salmonella enterica	166496	2002	USA	IncC 1b
p009_A	NZ_CP048305	environment	-	Escherichia coli	159959	2019	Switzerland	IncC 1b
p34981_1	NZ_CP032391	-	cattle	Salmonella enterica	146176	≤2018	USA	IncC 1b
pAMA566	NZ_MG450360	-	Homo sapiens	Escherichia coli	189866	≤2017	-	IncC 1b
pAR-0429-1	NZ_CP044142	-	-	Escherichia coli	152532	≤2019	-	IncC 1b
pKp_Goe_021-2	NZ_CP018716	abdominal drainage fluid	Homo sapiens	Klebsiella pneumoniae	96074	2014	Germany	IncC 1b
P01	NZ_OU015324	feces	Homo sapiens	Salmonella enterica	123084	2015	Australia	IncC 1b
p20723-1	NZ_CP051426	bovine	-	Salmonella enterica	188725	2002	USA	IncC 1b
pSH111_166	NC_019121	-	-	Salmonella enterica	165791	≤2011	-	IncC 1b
pSeFELIX702_3.1	NZ_CP101908	cow	-	Salmonella enterica	152311	2012	USA	IncC 1b
p22436-1	NZ_CP051400	bovine	-	Salmonella enterica	183507	2003	USA	IncC 1b
p779-4	NZ_CP086224	urine	Homo sapiens	Escherichia coli	62813	2016	China	IncC 1b
pUMNK88	NC_017645	porcine neonatal diarrhea	porcine	Escherichia coli	160573	≤2010	USA	IncC 1b
pPNCS014881.1	NZ_CP044962	-	Homo sapiens	Salmonella enterica	126750	2016	Canada	IncC 1b
p_bpro_s12_NDM1	NZ_CP095592	blood	Homo sapiens	Providencia stuartii	296291	2016	Bangladesh	IncC 1b
p14-1360-1	NZ_MK205418	Clinical Sample	-	Salmonella enterica	101269	≤2018	-	IncC 1b
p2247421-T5-ESBL_1	NZ_CP086432	stool	Homo sapiens	Klebsiella pneumoniae	156512	2013	Switzerland	IncC 1b
unnamed	NZ_CP007636	-	Homo sapiens	Vibrio cholerae	167267	2012	Haiti	IncC 1b
pSN254b	NZ_KJ909290	-	-	Aeromonas salmonicida	152216	≤2014	-	IncC 1b
pYU39_IncA/C	NZ_CP011429	blood-culture	Homo sapiens	Salmonella enterica	156323	2005	Mexico	IncC 1b
pSO4-21-304	NZ_AP014634	human feces	-	Salmonella enterica	179881	2009	Japan	IncC 1b
pKP-Gr8143	NZ_KR559889	-	-	Klebsiella pneumoniae	154395	≤2015	-	IncC 1b
pSNE2-2012K-0663	NZ_CP025245	stool	Homo sapiens	Salmonella enterica	111814	2012	USA	IncC 1b
pVAS3-1	KU160531	-	-	Vibrio alginolyticus	175254	2015	China	IncC 1b
pKp_Goe_473-2	NZ_CP018689	tracheal secretion	Homo sapiens	Klebsiella pneumoniae	96070	2014	Germany	IncC 1b
pAM04528	NC_012693	-	-	Salmonella enterica	158213	≤2009	-	IncC 1b
pSL26_IncA/C2	NZ_CP032491	Slaughterhouse	Cow	Salmonella enterica	164229	2004	Mexico	IncC 1b
p2247421-T20-ESBL_1	NZ_CP086417	stool	Homo sapiens	Klebsiella pneumoniae	156512	2013	Switzerland	IncC 1b
pVPS18EC0467-1	CP063741	Veal	-	Escherichia coli	205906	2018	USA	IncC 1b
pSNE1-1924	NZ_CP025231	bovine hide	Bovine	Salmonella enterica	158213	2005	USA	IncC 1b
p16E080	NZ_MN647788	fecal sample	-	Salmonella enterica	182565	≤2019	China	IncC 1b
p34530-1	NZ_CP051319	bovine	-	Salmonella enterica	170814	2004	USA	IncC 1b
pSA20025921.1	NZ_CP030215	-	-	Salmonella enterica	152311	≤2018	-	IncC 1b
pSDU2-USMARC-69840	NZ_CP032448	bovine lymph node	Bos taurus	Salmonella enterica	77171	2012	USA	IncC 1b
unnamed4	NZ_CP020513	abdominal	Homo sapiens	Escherichia coli	46056	2015	USA	IncC 1b
pAPEC1990_61	NC_019066	-	chicken	Escherichia coli	161081	≤2010	USA	IncC 1b
unnamed2	NZ_CP080541	clinical	Homo sapiens	Citrobacter braakii	178134	2019	China	IncC 1b
p24358-2	CP051443	turkey	-	Salmonella enterica	96127	2002	USA	IncC 1b
pC1069_1	NZ_CP067958	urine	Homo sapiens	Klebsiella pneumoniae	205213	2017	USA	IncC 2
p1540-2	NZ_CP019053	Rectal Swab	Homo sapiens	Escherichia coli	155802	2014	China	IncC 2
pEA1509_B	NC_020180	-	-	Klebsiella aerogenes	162202	≤2012	-	IncC 2
RCS18TR541_p	NZ_LT985218	-	-	Escherichia coli	130621	≤2018	-	IncC 2
pCR14_2	NZ_CP015394	-	Homo sapiens	Klebsiella pneumoniae	154343	≤2016	USA	IncC 2
unnamed3	NZ_MZ475707	transconjugant	-	Klebsiella pneumoniae	100733	2020	China	IncC 2
RCS41_p	NZ_LT985243	-	-	Escherichia coli	159550	≤2018	-	IncC 2
pPG010208	NC_019065	-	cattle	Escherichia coli	135803	≤2010	Chile	IncC 2
tig00000123	NZ_CP021695	-	-	Proteus mirabilis	214441	≤2017	-	IncC 2
p3-20710	NZ_CP030077	sptum	Homo sapiens	Enterobacter hormaechei	170955	2011	China	IncC 2
RCS30_p	NZ_LT985224	-	-	Escherichia coli	157838	≤2018	-	IncC 2
pNDM-2262	NZ_MH892479	urine specimen of an male patient	Homo sapiens	Citrobacter freundii	175495	2016	China	IncC 2
pT5282-Ct2	NZ_MF344574	-	-	Enterobacter hormaechei	152215	≤2017	China	IncC 2
pEC19-AB01133	NZ_MT682138	Pig shoulder	-	Escherichia coli	190205	2019	Germany	IncC 2
pZN2-tetX-171kb	NZ_CP047350	a nose swab sample of swine origin	-	Proteus terrae	171208	2018	China	IncC 2
RCS1TR83_p	NZ_LT985220	-	-	Escherichia coli	174073	≤2018	-	IncC 2
pIMP69_000369	NZ_CP031122	-	Homo sapiens	Providencia huaxiensis	164992	2015	China	IncC 2
pSAWA_01	NZ_CP069200	blood	Homo sapiens	Klebsiella pneumoniae	160132	2015	China	IncC 2
tig00000516_pilon	NZ_CP021835	-	-	Klebsiella pneumoniae	210045	≤2017	-	IncC 2
unnamed1	NZ_CP024557	-	-	Klebsiella pneumoniae	217685	≤2017	-	IncC 2
p6Pmi283-NDM	NZ_CP077964	urine	Homo sapiens	Proteus mirabilis	211006	2018	Colombia	IncC 2
pNE1127-2	NZ_CP038322	-	bovine	Escherichia coli	145329	≤2019	USA	IncC 2
pN1_Eco	NZ_MT316183	Clinical sample	-	Escherichia coli	156865	≤2020	-	IncC 2
2964TF	NZ_KT935446	Unknown	-	Klebsiella pneumoniae	170244	2010	Brazil	IncC 2
RCS24TR548_p	NZ_LT985222	-	-	Escherichia coli	175038	≤2018	-	IncC 2
p_unnamed1_KPC2	NZ_CP040068	feces	Larus sp.	Escherichia coli	210031	2016	USA	IncC 2
unnamed5	NZ_CP028996	-	-	Klebsiella pneumoniae	176325	≤2018	-	IncC 2
pPSP-100	NZ_CP009868	hand rail	-	Pantoea sp.	165878	2013	USA	IncC 2
pNDM-185	NZ_MH011352	sputum	-	Klebsiella pneumoniae	212644	≤2018	China	IncC 2
unnamed2	CP027695	-	Homo sapiens	Klebsiella pneumoniae	177464	2015	-	IncC 2
RCS48TR660_p	NZ_LT985253	-	-	Escherichia coli	157228	≤2018	-	IncC 2
IncAC2	NZ_CP027043	Stool	Homo sapiens	Klebsiella pneumoniae	192771	2013	Greece	IncC 2
pIncC-L132	NZ_CP040024	blood	Homo sapiens	Klebsiella pneumoniae	155920	2015	China	IncC 2
pR18.0292_200k	NZ_CP100740	stool	Homo sapiens	Salmonella enterica	199721	2018	China	IncC 2
pZA25-tetX-168kb	NZ_CP047353	a anal swab sample of swine origin	-	Proteus mirabilis	168512	2018	China	IncC 2
pKP-16-57-NDM-1	NZ_MZ836809	sputum	-	Klebsiella pneumoniae	180309	2016	China	IncC 2
RCS54TR726_p	NZ_LT985258	-	-	Escherichia coli	157227	≤2018	-	IncC 2
p59174-171.4	NZ_CP098334	-	Homo sapiens	Citrobacter freundii	171445	2019	USA	IncC 2
pSRC119-A/C	NZ_KM670336	-	-	Salmonella enterica	174068	≤2014	-	IncC 2
pKAZ3	KR827392	Kazipally Lake sediment	-	uncultured bacterium	147957	2012	India	IncC 2
KP1768_p1	NZ_CP025141	Pancreatic Fluid	Homo sapiens	Klebsiella pneumoniae	204734	2016	USA	IncC 2
pVC1374	NZ_CP040171	-	Homo sapiens	Vibrio cholerae	140291	2001	China	IncC 2
unnamed1	NZ_CP023952	Perirectal	Homo sapiens	Klebsiella pneumoniae	207802	2014	Canada	IncC 2
pPM64421a	NZ_MF150118	blood	Homo sapiens	Proteus mirabilis	176346	2014	Brazil	IncC 2
unnamed	NZ_CP090430	blood	Homo sapiens	Klebsiella pneumoniae	147900	2021	China	IncC 2
unnamed2	NZ_CP046773	wound	-	Vibrio alginolyticus	131705	2014	USA	IncC 2
unnamed1	NZ_CP024564	-	-	Klebsiella pneumoniae	187611	≤2017	-	IncC 2
unnamed	NZ_MN477204	Minced pork	-	Escherichia coli	190205	2015	Belgium	IncC 2
unnamed2	NZ_CP066808	-	Homo sapiens	Escherichia coli	191962	2019	China	IncC 2
pCf75	NZ_CP047308	urine sample	Homo sapiens	Citrobacter freundii	146252	2018	China	IncC 2
KP1766_p1	NZ_CP025147	blood	Homo sapiens	Klebsiella pneumoniae	205953	2016	USA	IncC 2
p706-1	NZ_CP070971	-	Homo sapiens	Klebsiella pneumoniae	106354	2020	China	IncC 2
pMG252	NZ_MK638972	-	-	Escherichia coli	185643	≤2019	-	IncC 2
pKHM-1	NZ_AP014939	-	-	Citrobacter freundii	166258	≤2015	-	IncC 2
pP10159-5	NZ_MF072965	-	-	Citrobacter freundii	152132	≤2017	China	IncC 2
pGSU10-3-1	NZ_AP018672	wastewater	-	Klebsiella pneumoniae	159072	2017	Japan	IncC 2
pR17.1451_p159k	NZ_CP063295	stool	Homo sapiens	Salmonella enterica	159330	2017	China	IncC 2
pKOR-01e8	NZ_CP026281	-	-	Klebsiella oxytoca	198115	2015	USA	IncC 2
pZN3-tetX-171kb	NZ_CP047345	a nose swab sample of swine origin	-	Proteus vulgaris	171206	2018	China	IncC 2
pR18.1932_161k	NZ_CP100733	stool	Homo sapiens	Salmonella enterica	161012	2018	China	IncC 2
unnamed1	NZ_CP014295	-	Homo sapiens	Klebsiella pneumoniae	137267	2015	-	IncC 2
p52810_IncC	NZ_CP070578	pressure ulcer swab	Homo sapiens	Klebsiella pneumoniae	102009	2019	Czech Republic	IncC 2
pKC148K	NZ_CP054405	-	Homo sapiens	Klebsiella pneumoniae	147761	2019	USA	IncC 2
pVVS1-per1	NZ_KY014466	-	-	Vibrio vulnificus	156677	≤2016	-	IncC 2
3	NZ_LR890517	-	-	Klebsiella pneumoniae	128238	≤2020	-	IncC 2
p187-4	NZ_CP025470	-	Homo sapiens	Klebsiella pneumoniae	106402	2008	China	IncC 2
pECO-dc1b	NZ_CP026207	-	-	Escherichia coli	202687	2015	USA	IncC 2
p2	NZ_CP084417	sputum	Homo sapiens	Klebsiella michiganensis	145051	2021	China	IncC 2
pVC211	NZ_KY399978	-	-	Vibrio cholerae	148456	≤2016	-	IncC 2
pKP5362-1	NZ_CP095763	sputum	Homo sapiens	Klebsiella pneumoniae	143840	2021	China	IncC 2
pJNE2-NDM	NZ_CP096170	milking environment	-	Shewanella putrefaciens	152348	2021	China	IncC 2
p11663	NZ_AP014611	-	-	Serratia	169829	≤2014	-	IncC 2
pCFR-0b27	NZ_CP026233	-	-	Citrobacter freundii	206795	2014	USA	IncC 2
unnamed1	NZ_CP024536	-	-	Klebsiella pneumoniae	187611	≤2017	-	IncC 2
RCS39_p	NZ_LT985244	-	-	Escherichia coli	85621	≤2018	-	IncC 2
pGPN1	NZ_CP011540	-	Homo sapiens	Klebsiella aerogenes	174066	1997	France	IncC 2
unnamed4	NZ_CP097701	-	Homo sapiens	Klebsiella pneumoniae	52275	2022	China	IncC 2
pKpnC6	NZ_MZ465533	urine	-	Klebsiella pneumoniae	117205	2012	Argentina	IncC 2
pKP13e	NZ_CP003998	blood	Homo sapiens	Klebsiella pneumoniae	81071	2009	Brazil	IncC 2
pEC-13-49-NDM-1	NZ_MZ836799	urine	-	Escherichia coli	214323	2013	China	IncC 2
3	NZ_LR890256	-	-	Klebsiella pneumoniae	128238	≤2020	-	IncC 2
pZY-2	NZ_CP055249	urine	Homo sapiens	Citrobacter freundii	143918	2018	China	IncC 2
pUR-KP1025	NZ_MN065773	urine	-	Klebsiella pneumoniae	168128	≤2019	Uruguay	IncC 2
3	NZ_LR890704	-	-	Klebsiella pneumoniae	128238	≤2020	-	IncC 2
pTMTA97342	NZ_AP025336	-	-	Phytobacter diazotrophicus	174343	2020	Japan	IncC 2
IncAC2	NZ_CP027038	Stool	Homo sapiens	Klebsiella pneumoniae	155161	2013	Greece	IncC 2
pEC13-1/2a	NZ_MT559996	-	-	Escherichia coli	88958	≤2020	China	IncC 2
pVb1796	NZ_MH113855	-	shrimp	Vibrio alginolyticus	163850	2016	China	IncC 2
pT212	NZ_CP017084	sputum	Homo sapiens	Proteus mirabilis	171489	2013	China	IncC 2
pIncC-L121	NZ_CP040029	pus	Homo sapiens	Klebsiella pneumoniae	176345	2015	China	IncC 2
p6234-178.193kb	NZ_CP010391	Bodily fluid	Homo sapiens	Klebsiella pneumoniae	178193	2012	Colombia	IncC 2
pSCEC2	NC_022377	maxillary lymph node of an ill pig	swine	Escherichia coli	135615	≤2013	China	IncC 2
pEI-MS-17-156-1	NZ_CP028814	-	catfish	Edwardsiella ictaluri	135268	2017	USA	IncC 2
2	NZ_LR890658	-	-	Serratia	184703	≤2020	-	IncC 2
I	NZ_LT882699	wound sample	Homo sapiens	Enterobacter cloacae	177037	2013	Belgium	IncC 2
pVb0506	NZ_MF497432	shrimp	-	Vibrio alginolyticus	133742	2015	China	IncC 2
pEA409TEM24	NZ_MG764534	urinary specimen	-	Klebsiella aerogenes	167895	1995	France	IncC 2
pC-Ec2-KPC	NZ_MK439959	-	-	Escherichia coli	227878	≤2019	Greece	IncC 2
p1	NZ_CP084543	sputum	Homo sapiens	Klebsiella michiganensis	145051	2021	China	IncC 2
pECL-14-60-NDM-1-IncAC	NZ_MZ836805	blood	-	Enterobacter hormaechei	171038	2014	China	IncC 2
pVC1447	NZ_KM083064	-	-	Vibrio cholerae	159635	≤2014	-	IncC 2
pKPC-8e09	NZ_CP026225	-	-	Aeromonas sp.	178635	2014	USA	IncC 2
p1761_02	NZ_CP039976	bronchoalveolar lavage	Homo sapiens	Klebsiella pneumoniae	148759	2016	USA	IncC 2
pCHS4.1-1	NZ_OL908906	Abdominal fluid	-	Providencia rettgeri	239437	≤2021	China	IncC 2
2	NZ_LR890548	-	-	Klebsiella pneumoniae	188520	≤2020	-	IncC 2
pIncC-L117	NZ_CP040034	urine	Homo sapiens	Klebsiella pneumoniae	176345	2014	China	IncC 2
pNCYU-21-79-1	CP042646	-	Sus scrofa domesticus	Escherichia coli	184695	2017	China	IncC 2
pKP64477c	NZ_MF150121	urine	Homo sapiens	Klebsiella pneumoniae	154598	2014	Brazil	IncC 2
pP91278	NC_008613	-	-	Photobacterium damselae	131520	≤2006	-	IncC 2
pVC1307	KJ817377	-	-	Vibrio cholerae	149715	≤2014	-	IncC 2
pA2293-Ct2	NZ_MN310378	Shanxi	-	Klebsiella pneumoniae	181726	2014	China	IncC 2
pMG252A	NZ_MK733575	-	-	Escherichia coli	201521	≤2019	-	IncC 2
pEcl-Gr4873	NZ_KR559890	-	-	Enterobacter cloacae	153958	≤2015	-	IncC 2
p13ZX36-200	NZ_MN101853	feces	Homo sapiens	Escherichia coli	198776	2013	China	IncC 2
pP0855	NZ_LC225353	Yellowtail	-	Photobacterium damselae	150115	≤2017	Japan	IncC 2
p1_C-5-1	NZ_CP095164	-	Anguilla marmorata	Edwardsiella anguillarum	152284	2021	South Korea	IncC 2
p19PDR22-KPC3	NZ_CP076553	urine	-	Klebsiella pneumoniae	162180	2019	-	IncC 2
unnamed	CP018457	abscess	Homo sapiens	Shewanella algae	132546	2013	China	IncC 2
p50935_IncC	NZ_CP070557	abscess	Homo sapiens	Citrobacter freundii	168105	2019	Czech Republic	IncC 2
pVFN3-blaOXA-193K	NZ_CP089604	Hospital sewage	-	Vibrio furnissii	193896	2021	China	IncC 2
unnamed1	NZ_CP024529	-	-	Klebsiella pneumoniae	221606	≤2017	-	IncC 2
unnamed2	NZ_CP031802	-	-	Klebsiella pneumoniae	128238	≤2018	-	IncC 2
pKC148K	NZ_CP054408	-	Homo sapiens	Escherichia coli	147764	2019	USA	IncC 2
pC-Ec20-KPC	NZ_MK388209	Rectal swab	-	Escherichia coli	190688	≤2019	Greece	IncC 2
pKC148K	NZ_CP054402	-	Homo sapiens	Klebsiella pneumoniae	147763	2019	USA	IncC 2
pYA00120881	NZ_MT151380	-	-	Vibrio cholerae	159889	≤2020	-	IncC 2
pP99-018	NC_008612	-	-	Photobacterium damselae	150157	≤2006	-	IncC 2
pA1763-Ct2	NZ_MG764552	-	-	Klebsiella pneumoniae	93441	≤2018	China	IncC 2
pVCR94	NZ_CP033514	-	-	Vibrio cholerae	171829	2002	-	IncC 2
pEc8791	NZ_MZ465532	urine	-	Escherichia coli	161741	2000	Argentina	IncC 2
pECY53	NZ_KT997783	urine	Homo sapiens	Escherichia coli	136243	2013	China	IncC 2
unitig_1_pilon	NZ_CP021956	-	-	Klebsiella pneumoniae	153527	≤2017	-	IncC 2
unnamed4	NZ_CP046506	-	-	Citrobacter freundii	66308	≤2019	-	IncC 2
pHNAH8I-NDM	NZ_MH061195	chicken	-	Klebsiella pneumoniae	160877	≤2018	-	IncC 2
pSHE-CTX-M	NZ_CP022359	-	Homo sapiens	Shewanella bicestrii	193338	2015	France	IncC 2
pKPHS3	NC_016839	-	-	Klebsiella pneumoniae	105974	≤2011	-	IncC 2
pVCR94deltaX	NC_023291	-	-	Vibrio cholerae	120572	≤2013	-	IncC 2
pEC9-2	NZ_MT559992	-	-	Escherichia coli	137087	≤2020	China	IncC 2
p24845-Ct2	NZ_MF344572	-	-	Enterobacter hormaechei	167619	≤2017	China	IncC 2
pNDM-2248	NZ_MH844629	urine specimen of an male patient	Homo sapiens	Escherichia coli	182653	2016	China	IncC 2
pEC316_KPC	NZ_CP018956	-	Homo sapiens	Escherichia coli	216226	2011	USA	IncC 2
unnamed1	NZ_CP024571	-	-	Klebsiella pneumoniae	187611	≤2017	-	IncC 2
pR55	NC_016976	-	-	Klebsiella pneumoniae	170810	≤2011	-	IncC 2
pKP27-MCR1	NZ_CP041641	-	Homo sapiens	Klebsiella pneumoniae	144138	2015	Vietnam	IncC 2
p6409-202.186kb	NZ_CP010373	Excreted bodily substance	Homo sapiens	Escherichia coli	193908	2012	Colombia	IncC 2
pIA/C-KLUC	NZ_MH476540	sputum	-	Klebsiella pneumoniae	182450	≤2018	China	IncC 2
RCS28TR552_p	NZ_LT985228	-	-	Escherichia coli	157534	≤2018	-	IncC 2
p39R861-4	NZ_KP276584	-	-	Escherichia coli	155794	≤2014	-	IncC 2
pEC8-NDM-1	NZ_CP060954	urine	Homo sapiens	Escherichia coli	168756	2016	China	IncC 2
unnamed	NZ_CP012668	patient	Homo sapiens	Vibrio cholerae	180116	2006	China	IncC 2
unnamed1	NZ_CP024550	-	-	Klebsiella pneumoniae	187611	≤2017	-	IncC 2
pS21	NZ_MT316184	Clinical sample	-	Salmonella enterica	154342	≤2020	-	IncC 2
unnamed3	CP040384	Feces, Gull (Larus spp.)	-	Escherichia coli	118204	2016	USA	IncC 2
unnamed2	NZ_CP082149	blood	Homo sapiens	Enterobacter cloacae	217402	2016	China	IncC 2
pNE1169-3	NZ_CP038326	cattle feces	cattle	Escherichia coli	145329	2000	USA	IncC 2
pEC-13-22-NDM-1	NZ_MZ836796	drainage liquid	-	Escherichia coli	212551	2013	China	IncC 2
RCS53TR724_p	NZ_LT985260	-	-	Escherichia coli	157225	≤2018	-	IncC 2
3	NZ_LR890502	-	-	Klebsiella pneumoniae	128238	≤2020	-	IncC 2
pEc158	NZ_KY887596	-	-	Escherichia coli	165169	≤2017	-	IncC 2
pC4691_2	NZ_CP067687	urine	Homo sapiens	Klebsiella pneumoniae	120248	2017	USA	IncC 2
pKAZ2	KR827391	Kazipally Lake sediment	-	uncultured bacterium	177334	2012	India	IncC 2
pEI-2234-3	NZ_CP053782	-	-	Edwardsiella ictaluri	109462	2016	Vietnam	IncC 2
pJNE10-2-NDM	NZ_CP096164	milking environment	-	Shewanella putrefaciens	166090	2021	China	IncC 2
unnamed1	NZ_CP024192	rectal swab	Homo sapiens	Klebsiella pneumoniae	221606	2013	Australia	IncC 2
pUR-KP0923	NZ_MN207908	urine	Homo sapiens	Klebsiella pneumoniae	167138	≤2019	Uruguay	IncC 2
pMRVIM0912	NZ_KP975074	Surveillance swab	Homo sapiens	Citrobacter freundii	168041	≤2015	USA	IncC 2
pNDM-TAEC1	NZ_MH001166	-	-	Escherichia coli	184032	≤2018	-	IncC 2
P2-NDM-1	NZ_CP087671	-	housefly	Klebsiella pneumoniae	153633	2016	China	IncC 2
unnamed2	NZ_CP023724	intraabdominal abscess	Homo sapiens	Klebsiella pneumoniae	159072	2014	China	IncC 2
pKC148K	NZ_CP054399	-	Homo sapiens	Klebsiella pneumoniae	147763	2019	USA	IncC 2
pKAZ3	NZ_MT720905	-	-	Escherichia coli	147957	≤2020	Spain	IncC 2
pAMSC1	NZ_CP031106	feces	Giant panda	Escherichia coli	131411	≤2018	China	IncC 2
R222	NZ_KX869741	-	Homo sapiens	Enterobacter cloacae	177037	2013	Belgium	IncC 2
pC4689_2	NZ_CP067696	urine	Homo sapiens	Klebsiella pneumoniae	120248	2016	USA	IncC 2
unnamed4	NZ_CP068399	blood	Homo sapiens	Serratia	59223	2019	USA	IncC 2
pJNE7-NDM	NZ_CP096167	milking environment	-	Shewanella putrefaciens	137224	2021	China	IncC 2
unnamed1	NZ_CP017058	Human urine	Homo sapiens	Citrobacter freundii	229406	2013	Sierra Leone	IncC 2
pKP64216b	NZ_MF150123	urine	Homo sapiens	Klebsiella pneumoniae	154469	2014	Brazil	IncC 2
pHN21SC92-1	NZ_CP089438	sewage	-	Citrobacter portucalensis	131627	2021	China	IncC 2
pKOX-86d	NZ_CP008790	perirectal swab	Homo sapiens	Klebsiella oxytoca	193725	2012	USA	IncC 2
pPV835TEM24	NZ_MN148427	urinary specimen	-	Proteus vulgaris	174086	2005	France	IncC 2
p397108-Ct2	NZ_MH917284	-	-	Klebsiella pneumoniae	105977	2013	China	IncC 2
pECO-c85f	NZ_CP026405	-	-	Escherichia coli	186884	2015	USA	IncC 2
pC4697_2	NZ_CP067666	urine	Homo sapiens	Klebsiella pneumoniae	203864	2017	USA	IncC 2
pKpn3863	NZ_MZ465528	BAL	-	Klebsiella pneumoniae	175622	2004	Argentina	IncC 2
unnamed3	NZ_CP083494	blood	Homo sapiens	Escherichia coli	137552	2019	China	IncC 2
3	NZ_LR890428	wound	Homo sapiens	Klebsiella pneumoniae	128238	2014	Australia	IncC 2
p16E067	NZ_MN647787	fecal sample	-	Salmonella enterica	161550	≤2019	China	IncC 2
pIP1202	NC_009141	16-year-old boy with bubonic plague	-	Yersinia pestis	182913	1995	Madagascar	IncC 2
NR5632_p1	NZ_CP025144	bronchoalveolar lavage	Homo sapiens	Klebsiella pneumoniae	204123	2016	USA	IncC 2
pVB32-18	NZ_MN380474	Imported seafood	-	Vibrio parahaemolyticus	137081	2018	Germany	IncC 2
pA4411_IncC	NZ_CP070596	endotracheal cannula	Homo sapiens	Klebsiella pneumoniae	102008	2019	Czech Republic	IncC 2
pKAZ1	KM506769	Kazipally lake sediment	-	uncultured bacterium	149696	2012	India	IncC 2
unnamed1	NZ_CP024522	-	-	Klebsiella pneumoniae	221606	≤2017	-	IncC 2
pCRE-055-3	NZ_CP061407	-	Homo sapiens	Klebsiella pneumoniae	68514	≤2020	USA	IncC 2
pC16KP0098-1	CP052444	blood	Homo sapiens	Klebsiella pneumoniae	174931	2016	South Korea	IncC 2
pKP-14-6-NDM-1	NZ_MN175387	blood from female	Homo sapiens	Klebsiella pneumoniae	199120	2014	China	IncC 2
unnamed1	NZ_MZ475700	transconjugant	-	Klebsiella pneumoniae	103857	2020	China	IncC 2
3	NZ_LR890634	-	-	Klebsiella pneumoniae	128238	≤2020	-	IncC 2
pEc5706	NZ_MZ465529	urine	-	Escherichia coli	189143	2004	Argentina	IncC 2
unnamed	NZ_KX029331	rectal culture	-	Klebsiella pneumoniae	156569	2012	USA	IncC 2
p104486766-qnrVF1	NZ_CP100424	stool of 63 year old male	-	Vibrio furnissii	198507	≤2022	-	IncC 2
unnamed1	NZ_CP031512	endotracheal aspirate	Homo sapiens	Providencia stuartii	147900	2013	USA	IncC 2
RCS2TR89_p	NZ_LT985225	-	-	Escherichia coli	175317	≤2018	-	IncC 2
unnamed2	NZ_CP082956	anthropogenic	-	Salmonella enterica	152282	2020	China	IncC 2
p53374-177.1	NZ_CP089019	-	Homo sapiens	Klebsiella pneumoniae	177113	≤2021	China	IncC 2
pRHBSTW-00409_2	NZ_CP055326	Freshwater sample from upstream of	-	Klebsiella michiganensis	272299	2017	UK	IncA hybrid
pBM527-2	NZ_CP041048	feces	Homo sapiens	Citrobacter sp.	151402	2018	China	IncA hybrid
pIBAC_Incx3_A/C	NZ_MH594478	-	-	Citrobacter freundii	192802	≤2018	Italy	IncA hybrid
pSDU1-USMARC-69807	NZ_CP032380	Bovine pre-evisceration carcass at	-	Salmonella enterica	96567	2006	USA	IncC untyped
pCf164_LMB-1	NZ_MH475146	urine	-	Citrobacter freundii	175712	≤2018	Argentina	IncC untyped
pKC3-1/2b	NZ_MT560001	-	-	Klebsiella pneumoniae	193802	≤2020	China	IncC untyped
pN13-01141	NZ_MK205417	Clinical Sample	-	Salmonella enterica	83375	≤2018	-	IncC untyped
p3347685_1	CP071069	decubitus ulcer	Homo sapiens	Providencia stuartii	188750	2020	Switzerland	IncC untyped
pM-5360_DHA	NZ_CP045510	meat	-	Salmonella enterica	90966	2017	China	IncC untyped
pEc19	NZ_KY887591	-	-	Escherichia coli	188855	≤2017	-	IncC untyped
pRIVM_C010068_1	NZ_CP071026	-	Homo sapiens	Enterobacter hormaechei	186213	2015	Netherlands	IncC untyped
p1-7008.20	NZ_CP082989	rectal swab	Homo sapiens	Klebsiella pneumoniae	174853	2018	Switzerland	IncC untyped
unnamed5	NZ_CP029118	-	-	Escherichia coli	187909	≤2018	-	IncC untyped
pIncAC2_L111	NZ_CP030132	urine	Homo sapiens	Klebsiella pneumoniae	194181	2014	China	IncC untyped
pAR-0408	NZ_CP044199	-	-	Salmonella enterica	102795	≤2019	-	IncC untyped
pIP40a	NZ_KX709966	clinical isolate recovered in a	-	Pseudomonas aeruginosa	167554	≤2016	-	IncC untyped
pSTY1-2010K-1587	NZ_CP016864	stool	Homo sapiens	Salmonella enterica	104649	2006	USA	IncC untyped
pKP21AC2	CP031564	cancer patient stool	pneumoniae	Klebsiella pneumoniae	89508	2018	China	IncC untyped
pSa1753	NZ_MT859309	food	-	Salmonella sp.	169152	≤2020	China	IncC untyped
pAR060302	NC_012692	-	-	Escherichia coli	166530	≤2009	-	IncC untyped
pEC5-1/2a	NZ_MT559988	-	-	Escherichia coli	146625	≤2020	China	IncC untyped
pCC1-1/2b	NZ_MT559998	-	-	Citrobacter freundii	180389	≤2020	China	IncC untyped
unnamed2	NZ_CP029730	-	-	Citrobacter sp.	136246	≤2018	-	IncC untyped
pIncAC2-1502318	NZ_CP031610	Rectal swab	Homo sapiens	Escherichia coli	160292	2015	-	IncC untyped
pTB221	NZ_CP032238	stool	chicken	Escherichia coli	162163	2017	China	IncC untyped
unnamed4	NZ_CP097667	-	Homo sapiens	Klebsiella pneumoniae	153479	2022	China	IncC untyped
pSD_174	NC_019107	-	cattle	Salmonella enterica	173673	≤2011	-	IncC untyped
tig00000792	NZ_CP021719	-	-	Escherichia coli	128094	≤2017	-	IncC untyped
pST56-1	CP050740	Diarrheal patient	Homo sapiens	Salmonella enterica	137774	2011	China	IncC untyped
pPS1	NZ_CP017055	urine	Homo sapiens	Providencia stuartii	195378	1983	USA	IncC untyped
pKC1-1/2a	NZ_MT559999	-	-	Klebsiella pneumoniae	116633	≤2020	China	IncC untyped
pAR060302	HQ023864	-	cattle	Escherichia coli	166530	≤2010	USA	IncC untyped
pSA20143792.1	NZ_CP041027	-	bovine	Salmonella enterica	190723	2013	Canada	IncC untyped
unnamed1	NZ_CP032168	-	-	Klebsiella pneumoniae	158987	≤2018	-	IncC untyped
pNDM-1	NZ_CP086666	intestine	Homo sapiens	Klebsiella pneumoniae	174841	2019	Russia	IncC untyped
pRM12581	NZ_CP007137	lettuce	-	Escherichia coli	64562	≤2014	USA	IncC untyped
pBTS_01	NZ_CP066542	blood	Homo sapiens	Klebsiella pneumoniae	188594	2014	China	IncC untyped
pSC1-1/2a	NZ_MT560003	-	-	Salmonella enterica	147359	≤2020	China	IncC untyped
pC055_NDM1	LC613143	-	Homo sapiens	Klebsiella pneumoniae	172648	2015	Thailand	IncC untyped
unnamed3	NZ_CP031549	feces	pig	Escherichia coli	189020	2012	China	IncC untyped
pCFJY-17	NZ_MH763829	-	Poecilia reticulata	Citrobacter freundii	182188	≤2018	China	IncC untyped
p11935-Ct1/2	NZ_MN310370	Beijing	-	Klebsiella pneumoniae	154204	2013	China	IncC untyped
pHM881QN	NZ_LC055503	-	-	Klebsiella pneumoniae	160687	≤2015	-	IncC untyped
p_dm478b_NDM1	NZ_CP095620	Wound swab	Homo sapiens	Klebsiella pneumoniae	174558	2017	Bangladesh	IncC untyped
unnamed5	NZ_CP029718	-	-	Enterobacter cloacae	158987	≤2018	-	IncC untyped
p135-4	NZ_CP080264	Chicken fecal	-	Escherichia coli	113140	2017	China	IncC untyped
unnamed1	NZ_CP020524	urine	Homo sapiens	Escherichia coli	177196	2016	USA	IncC untyped
p21978-1	NZ_CP051451	bovine	-	Salmonella enterica	168106	2003	USA	IncC untyped
pM-3471_DHA	NZ_CP045459	meat	-	Salmonella enterica	89619	2018	China	IncC untyped
XNC1_p	NC_014170	-	-	Xenorhabdus nematophila	155327	≤2010	-	IncC untyped
pR16.0676_90k	NZ_CP029802	pus	Homo sapiens	Salmonella enterica	90137	2016	China	IncC untyped
pSH696_135	NC_019118	-	-	Salmonella enterica	135423	≤2011	-	IncC untyped
pCf52	NZ_KY887592	-	-	Citrobacter freundii	219342	≤2017	-	IncC untyped
unitig_2	NZ_CP020056	-	-	Escherichia coli	136975	≤2017	-	IncC untyped
pCFSAN007428_01	NZ_CP009414	Chicken breast	-	Salmonella enterica	164924	2006	USA	IncC untyped
pIncAC2-1301491	NZ_CP031570	Rectal swab	Homo sapiens	Enterobacter hormaechei	158968	2013	-	IncC untyped
p205880-2	NZ_CP030304	Physical	Homo sapiens	Klebsiella pneumoniae	153373	2012	China	IncC untyped
unnamed1	NZ_CP044075	clinical isolate	Homo sapiens	Providencia stuartii	186363	≤2019	USA	IncC untyped
pIncAC2-1502264	NZ_CP031576	Rectal swab	Homo sapiens	Enterobacter hormaechei	160309	2015	-	IncC untyped
p22448	NZ_CP051395	bovine	-	Salmonella enterica	155923	2003	USA	IncC untyped
unnamed3	NZ_CP022063	Ground turkey	Environment	Salmonella enterica	173817	2011	USA	IncC untyped
pTMSNI47-1	NZ_AP019688	sewage	-	Klebsiella quasipneumoniae	185311	2018	Japan	IncC untyped
pCFSAN007405_01	NZ_CP009410	Ground Turkey	-	Salmonella enterica	132146	2003	USA	IncC untyped
pASP-a58	NZ_CP014775	-	-	Aeromonas veronii	198307	2013	USA	IncC untyped
pSC-31-2	NZ_CP028316	-	Homo sapiens	Salmonella enterica	187594	2010	USA	IncC untyped
pB2-1	NZ_KX458222	-	-	Klebsiella pneumoniae	172152	≤2016	-	IncC untyped
pSA18578_2	NZ_CP080515	food	-	Salmonella enterica	129660	2020	Saudi Arabia	IncC untyped
pCf53	NZ_KY887593	-	-	Citrobacter freundii	200459	≤2017	-	IncC untyped
pEC009.1	NZ_MN254970	Chicken	-	Escherichia coli	167572	≤2019	-	IncC untyped
pMS-37b	NZ_CP053192	beef burger	-	Enterobacter hormaechei	129016	2017	Egypt	IncC untyped
pMyNCGM079	NZ_LC536682	-	Homo sapiens	Klebsiella pneumoniae	158959	2016	Myanmar	IncC untyped
pEc61B	NZ_CP053105	Transtracheal aspirate	Homo sapiens	Enterobacter hormaechei	77651	2014	Brazil	IncC untyped
pMS14393B	NZ_CP054305	Rectal swab	Homo sapiens	Klebsiella pneumoniae	125232	2016	Australia	IncC untyped
unitig_1	NZ_CP020049	-	-	Escherichia coli	141885	≤2017	-	IncC untyped
pBML2537	NZ_AP022377	-	Homo sapiens	Providencia stuartii	152754	2018	Japan	IncC untyped
pSH163_135	NC_019116	-	-	Salmonella enterica	135168	≤2011	-	IncC untyped
unnamed2	NZ_CP029743	-	-	Escherichia coli	104555	≤2018	-	IncC untyped
pCRE10.2	NZ_CP034402	stool	Homosapiens	Escherichia coli	92446	2014	Thailand	IncC untyped
pBK13048-1	NZ_CP045016	-	Homo sapiens	Klebsiella pneumoniae	82240	2003	-	IncC untyped
p_dm849a_NDM1	NZ_CP095658	urine	Homo sapiens	Klebsiella pneumoniae	72329	2017	Bangladesh	IncC untyped
unnamed	NC_021815	chicken breast	-	Salmonella enterica	221009	1905	-	IncC untyped
pEC10-1/2a	NZ_MT559993	-	-	Escherichia coli	110589	≤2020	China	IncC untyped
pA313-CMY-97	NZ_MW540821	Feces	Sheep	Escherichia coli	175928	≤2021	-	IncC untyped
pAR-0401-1	NZ_CP044189	-	-	Salmonella enterica	90935	≤2019	-	IncC untyped
pKPC_CAV1344	NZ_CP011622	Urine	Homo sapiens	Klebsiella pneumoniae	176497	2010	USA	IncC untyped
pKC2-1/2a	NZ_MT560000	-	-	Klebsiella pneumoniae	124795	≤2020	China	IncC untyped
unnamed4	NZ_CP041103	Rectal swab	Swine	Klebsiella pneumoniae	82819	2016	Thailand	IncC untyped
pPm14C18	KU605240	Chicken	-	Proteus mirabilis	165992	≤2016	-	IncC untyped
pIncAC2-1502262	NZ_CP031573	Rectal swab	Homo sapiens	Enterobacter hormaechei	164095	2015	-	IncC untyped
pKp55	NZ_KY887594	-	-	Klebsiella pneumoniae	215528	≤2017	-	IncC untyped
pCVM22513	NZ_CP009562	cattle	Bos taurus	Salmonella enterica	120346	2003	USA	IncC untyped
II	NZ_LN681228	-	-	Xenorhabdus nematophila	154559	≤2014	-	IncC untyped
pSTY1-1896	NZ_CP014978	bovine adipose trim	Bovine	Salmonella enterica	147296	2011	USA	IncC untyped
pB-8919_NDM-1	NZ_CP094993	intestine	Homo sapiens	Klebsiella pneumoniae	174840	2019	Russia	IncC untyped
pDGO100	NZ_KU997026	-	-	Escherichia coli	217306	≤2016	-	IncC untyped
pRM13514	NZ_CP006029	feces; clinical sample	Homo sapiens	Escherichia coli	64561	≤2013	USA	IncC untyped
pN069_1	NZ_AP019818	human blood	Homo sapiens	Enterobacter hormaechei	136816	2016	Japan	IncC untyped
p3	NZ_CP031362	cecum	chicken	Salmonella enterica	190543	2015	Brazil	IncC untyped
unnamed	NZ_CP029737	-	-	Providencia rettgeri	144970	≤2018	-	IncC untyped
pEC8-1/2a	NZ_MT559991	-	-	Escherichia coli	157847	≤2020	China	IncC untyped
IP40a	NZ_KX156772	-	-	Escherichia coli	170404	≤2016	-	IncC untyped
pNDM_FZP3105	CP098445	no	Homo sapiens	Proteus mirabilis	205118	2021	China	IncC untyped
pEC7-1/2a	NZ_MT559990	-	-	Escherichia coli	93442	≤2020	China	IncC untyped
unitig_1	NZ_CP021853	-	-	Proteus mirabilis	180262	≤2017	-	IncC untyped
pKAZ5	KR827394	Kazipally Lake sediment	-	uncultured bacterium	222486	2012	India	IncC untyped
pR18.0872_149k	NZ_CP100703	stool	Homo sapiens	Salmonella enterica	149266	2018	China	IncC untyped
pEC1-1/2a	NZ_MT551208	-	-	Escherichia coli	139489	≤2020	China	IncC untyped
p846	NZ_CP029249	-	homo	Salmonella enterica	152940	2014	China	IncC untyped
pC12	NZ_MT320534	-	Chicken	Proteus mirabilis	161319	≤2020	-	IncC untyped
pSal-4737_DHA	NZ_CP045517	clinical	Homo sapiens	Salmonella enterica	86794	2017	China	IncC untyped
pC06114_2	NZ_CP016036	-	-	Escherichia coli	92009	2015	Germany	IncC untyped
pC723R_NDM1	LC521847	-	-	Klebsiella pneumoniae	172689	≤2020	-	IncC untyped
pCVM21550	NZ_CP009564	Swine	Sus scrofa domesticus	Salmonella enterica	120340	≤2014	-	IncC untyped
pM-3851_DHA	NZ_CP045462	meat	-	Salmonella enterica	90138	2017	China	IncC untyped
pEC6-1/2a	NZ_MT559989	-	-	Escherichia coli	214513	≤2020	China	IncC untyped
p205880-Ct1/2	NZ_MF344573	-	-	Klebsiella pneumoniae	153373	≤2017	China	IncC untyped
pYR1	NC_009139	-	-	Yersinia ruckeri	158038	≤2007	-	IncC untyped
pCMY	NZ_MT816498	-	Pig	Escherichia coli	168245	≤2020	-	IncC untyped
pKpn47-Ct1/2	NZ_MN310369	Beijing	-	Klebsiella pneumoniae	154204	2015	China	IncC untyped
pKP27_NDM1	LC521853	-	-	Klebsiella pneumoniae	208885	≤2020	-	IncC untyped
R16a	NZ_KX156773	-	-	Escherichia coli	173094	≤2016	-	IncC untyped
pCAV1193-166	NZ_CP013324	Respiratory	Homo sapiens	Klebsiella pneumoniae	166486	2010	USA	IncC untyped
pS7697-1	NZ_CP060509	-	-	Salmonella enterica	209422	≤2020	Russia	IncC untyped
pEc78	NZ_KY887595	-	-	Escherichia coli	233057	≤2017	-	IncC untyped
pCRE1.2	NZ_CP034397	urine	Homosapiens	Escherichia coli	93642	2014	Thailand	IncC untyped
pCREC-591_3	NZ_CP024824	Peritoneal fluid	Homo sapiens	Escherichia coli	62815	2015	South Korea	IncC untyped
pYDC637	NZ_KP056256	-	-	Escherichia coli	199469	≤2014	-	IncC untyped
pSal009	NZ_CP050832	pork & cabbage dumplings	-	Salmonella enterica	152940	2017	China	IncC untyped
pSal-5091_DHA	NZ_CP045520	clinical	Homo sapiens	Salmonella enterica	90138	2017	China	IncC untyped
pEC3-1/2a	NZ_MT559986	-	-	Escherichia coli	160789	≤2020	China	IncC untyped
pSH11G0791	NZ_CP041172	human feces	Homo sapiens	Salmonella enterica	153516	2011	China	IncC untyped
pCFSAN024415	CP074336	broiler chicken	Gallus gallus	Salmonella enterica	210959	2013	Belgium	IncC untyped
p_dm186b_NDM1	NZ_CP095599	Wound swab	Homo sapiens	Klebsiella pneumoniae	174692	2016	Bangladesh	IncC untyped
pVPS129	NZ_KY014464	-	-	Vibrio parahaemolyticus	156867	≤2016	-	IncC untyped
pWP4-S18-CRE-04_2	NZ_AP022080	wastewater	-	Klebsiella pneumoniae	176026	2018	Japan	IncC untyped
pIncAC2-1502320	NZ_CP031584	Rectal swab	Homo sapiens	Klebsiella pneumoniae	164082	2015	-	IncC untyped
pVPS18EC0505-1	CP063738	Veal	-	Escherichia coli	117402	2018	USA	IncC untyped
pB557-NDM	NZ_KX786648	-	-	Enterobacter cloacae	141647	≤2016	-	IncC untyped
pPC1-1/2a	NZ_MT560002	-	-	Proteus mirabilis	153373	≤2020	China	IncC untyped
p35189-1	NZ_CP051308	bovine	-	Salmonella enterica	154276	2004	USA	IncC untyped
pKpn14-3	NZ_CP047703	Rectal	-	Klebsiella pneumoniae	150505	2014	Canada	IncC untyped
pKp_Goe_579-2	NZ_CP018318	nose	Homo sapiens	Klebsiella pneumoniae	96082	2013	Germany	IncC untyped
1	NZ_AP018687	waste water	-	Vibrio rumoiensis	159324	1999	-	IncC untyped
pRMH760	NC_023898	-	-	Klebsiella pneumoniae	170613	≤2013	-	IncC untyped
pConj125k	NZ_MK033499	-	-	Escherichia coli	125028	≤2018	-	IncC untyped
pMyNCGM076	NZ_LC536681	-	Homo sapiens	Klebsiella pneumoniae	158959	2016	Myanmar	IncC untyped
p13ARS_VSM0593-1	NZ_LR697125	-	-	Klebsiella pneumoniae	181414	≤2019	-	IncC untyped
p48846_IncC	NZ_CP070541	endotracheal tube swab	Homo sapiens	Citrobacter freundii	47716	2019	Czech Republic	IncC untyped
tig00000169_pilon	NZ_CP021952	-	-	Klebsiella pneumoniae	176349	≤2017	-	IncC hybrid
pCf4085	NZ_CP047276	Rectum	Homo sapiens	Citrobacter freundii	282258	2018	Canada	IncC hybrid
unnamed1	NZ_CP017778	urine	Homo sapiens	Klebsiella pneumoniae	225961	2012	China	IncC hybrid
pCMY2_085072	NZ_CP028804	-	Homo sapiens	Klebsiella pneumoniae	323935	2015	China	IncC hybrid
p13ZX28-272	NZ_MN101850	feces	Homo sapiens	Escherichia coli	272413	2013	China	IncC hybrid
unnamed	CP046034	China,Henan	Chicken	Salmonella sp.	85132	2014	-	IncC hybrid
pN13-01125	NZ_KX815983	-	-	Salmonella enterica	172265	≤2016	Canada	IncC hybrid
pS471P_P1	NZ_CP079173	urine	Homo sapiens	Klebsiella pneumoniae	210501	2014	India	IncC hybrid
p22429	NZ_CP032397	-	cattle	Salmonella enterica	329264	≤2018	USA	IncC hybrid
pNDM1_SZ1	NZ_KU302801	Sputum	Homo sapiens	Enterobacter cloacae	130573	≤2015	China	IncC hybrid
pMH16-398D_1	NZ_AP018578	pus	Homo sapiens	Klebsiella pneumoniae	147729	2016	Vietnam	IncC hybrid
pCC32	NZ_LC556211	Cloacal swabs(feces) of Day-old chick	-	Enterobacter cloacae	250936	2016	Japan	IncC hybrid
2	NZ_LS992184	-	-	Citrobacter freundii	185156	≤2018	-	IncC hybrid
pKEC-dc3	NZ_CP007732	groin	-	Klebsiella pneumoniae	268334	2012	USA	IncC hybrid
pT-HNK130-3	NZ_CP047128	-	-	Escherichia coli	85943	≤2019	-	IncC hybrid
pKEC-a3c	NZ_CP007558	sink aerator	-	Citrobacter freundii	272297	2012	USA	IncC hybrid
pEC2-1/2a	NZ_MT559985	-	-	Escherichia coli	247388	≤2020	China	IncC hybrid
p49969_KPC	NZ_CP070545	urine (permanent catheter)	Homo sapiens	Citrobacter freundii	269326	2019	Czech Republic	IncC hybrid
p.BML2526	NZ_LC507075	human urine	Homo sapiens	Providencia rettgeri	204791	2018	Japan	IncC hybrid
pBK32533	NZ_KP345882	urine	-	Escherichia coli	241963	≤2015	USA	IncC hybrid
p52905-KPC	NZ_MT810375	Beijing	-	Klebsiella pneumoniae	177735	≤2020	China	IncC hybrid
pNDM1_SZ2	NZ_KU302802	Sputum	Homo sapiens	Enterobacter cloacae	132232	≤2015	China	IncC hybrid
pMH15-258M_1	NZ_AP018579	blood	Homo sapiens	Klebsiella pneumoniae	148825	2015	Vietnam	IncC hybrid
pNR1418-1	AP025670	-	Homo sapiens	Providencia rettgeri	172709	2015	Japan	IncC hybrid
unnamed1	NZ_CP068573	sputum	-	Klebsiella pneumoniae	185118	2015	China	IncC hybrid
pS465_P1	NZ_CP079116	urine	Homo sapiens	Klebsiella pneumoniae	210997	2014	India	IncC hybrid
pCf4078	NZ_CP047274	-	Homo sapiens	Citrobacter freundii	277055	2018	Canada	IncC hybrid
p526316-KPC	NZ_MH909327	Guang Zhou	-	Klebsiella pneumoniae	206747	2012	China	IncC hybrid
pCC37	NZ_LC556212	Cloacal swabs(feces) of Day-old chick	-	Klebsiella pneumoniae	166297	2016	Japan	IncC hybrid
pTHNK130-1	NZ_CP045742	-	-	Escherichia coli	180783	≤2019	-	IncC hybrid
pRJ119-NDM1	NZ_KX636095	-	-	Klebsiella pneumoniae	335317	≤2016	-	IncC hybrid
pNUITM-VK5_mdr	NZ_LC633285	-	-	Klebsiella aerogenes	240546	2021	Vietnam	IncC hybrid
pKp4101	NZ_CP047282	Rectum	Homo sapiens	Klebsiella quasipneumoniae	187068	2018	Canada	IncC hybrid
pHS08-175-1	NZ_CP049291	urine	Homo sapiens	Enterobacter hormaechei	182177	2008	China	IncC hybrid
pS468M_P1	NZ_CP079646	urine	Homo sapiens	Klebsiella pneumoniae	150711	2014	India	IncC hybrid
p6_B	NZ_CP048384	environment	-	Citrobacter freundii	190655	2019	Switzerland	IncC hybrid
pSAL-19-0623_NDM	NZ_MN604267	Stool	Homo sapiens	Salmonella enterica	276695	2019	Singapore	IncC hybrid
unnamed1	NZ_CP023948	Rectal	Homo sapiens	Klebsiella pneumoniae	219350	2014	Canada	IncC hybrid
pSal-3973_DHA_CMY	NZ_CP045467	clinical	Homo sapiens	Salmonella enterica	195486	2016	China	IncC hybrid
pSTY1-2010K-1587	NZ_CP014966	stool	Homo sapiens	Salmonella enterica	208900	2006	USA	IncC hybrid
pS44	NZ_LC556213	Cloacal swabs(feces) of Broiler	-	Escherichia coli	165583	2017	Japan	IncC hybrid
pKP-CTX-M-15_	NZ_LR822059	water	-	Klebsiella pneumoniae	395796	≤2020	-	IncC hybrid
p1643_10	NC_022522	-	-	Salmonella enterica	167779	≤2013	-	IncC hybrid
pKP22	NZ_OL804390	Chicken cloaca	Chicken	Klebsiella pneumoniae	251130	2017	China	IncC hybrid
pAI1547M_P1	NZ_CP079618	Pus	Homo sapiens	Klebsiella pneumoniae	170268	2016	India	IncC hybrid
p363Kb	NZ_CP095777	bronchial aspirate	Homo sapiens	Klebsiella pneumoniae	363560	2021	Italy	IncC hybrid
pKp3892	NZ_CP047272	Rectum	Homo sapiens	Klebsiella pneumoniae	271744	2016	Canada	IncC hybrid
pCF104a-T3	MN657241	-	Homo sapiens	Enterobacteriaceae bacterium	176505	2015	Germany	IncC hybrid
pEC744-T5	MN657243	-	Homo sapiens	Enterobacteriaceae bacterium	147541	2015	Germany	IncC hybrid
pN45955_1	NZ_CP032388	ground turkey	-	Salmonella enterica	124532	2013	USA	IncC hybrid
2	NZ_CP017387	urine	Homo sapiens	Klebsiella pneumoniae	225962	2007	China	IncC hybrid
p363Kb	NZ_CP095781	venous catheter	Homo sapiens	Klebsiella pneumoniae	363634	2021	Italy	IncC hybrid
p59062CZ_IncC_KPC	NZ_CP085731	urine	Homo sapiens	Klebsiella pneumoniae	170174	2020	Czech Republic	IncC hybrid
RCS38_p	NZ_LT985250	-	-	Escherichia coli	211452	≤2018	-	IncC hybrid
p_b78b_NDM5	NZ_CP095588	blood	Homo sapiens	Klebsiella pneumoniae	275980	2017	Bangladesh	IncC hybrid
pS468MPCH_P1	NZ_CP079693	urine	Homo sapiens	Klebsiella pneumoniae	170268	2014	India	IncC hybrid
p33676_IncA/C	NZ_CP012682	blood-culture	Homo sapiens	Salmonella enterica	161461	2011	Mexico	IncC hybrid
pKEC-39c	NZ_CP008824	sink drain	-	Enterobacter cloacae	319976	2012	USA	IncC hybrid
unitig_2	NZ_CP021536	-	-	Escherichia coli	244955	≤2017	-	IncC hybrid
pTR2	NZ_KJ187752	-	-	Klebsiella pneumoniae	133650	≤2014	-	IncC hybrid
pCf4128	NZ_CP047280	Rectum	Homo sapiens	Citrobacter freundii	262422	2018	Canada	IncC hybrid
pSDU1-USMARC-69838	NZ_CP032450	bovine lymph node	Bos taurus	Salmonella enterica	114923	2012	USA	IncC hybrid
p6061604-KPC	NZ_MN823987	Beijing	-	Escherichia coli	217206	≤2019	China	IncC hybrid
pKP17_NDM1	LC521852	-	-	Klebsiella pneumoniae	289928	≤2020	-	IncC hybrid
RCS46_p	NZ_LT985249	-	-	Escherichia coli	216620	≤2018	-	IncC hybrid
pEsco-36073cz	NZ_MG252895	-	-	Escherichia coli	300958	≤2017	-	IncC hybrid
p22453_1	NZ_CP032395	-	cattle	Salmonella enterica	164900	≤2018	USA	IncC hybrid
pTC2	NC_019375	-	-	Providencia stuartii	180184	≤2012	-	IncC hybrid
pEc4097	NZ_CP047278	Rectum	Homo sapiens	Escherichia coli	256225	2018	Canada	IncC hybrid
p427113-Ct1/2	NZ_MH917285	-	-	Klebsiella pneumoniae	205674	2013	China	IncC hybrid
pUO-STmRV1	NZ_CP018220	Feces	Homo sapiens	Salmonella enterica	197365	1997	Spain	IncC hybrid
pECAZ155_KPC	NZ_CP019001	-	Homo sapiens	Escherichia coli	272202	2013	China	IncC hybrid
p_dm602b_NDM1	NZ_CP095570	Wound swab	Homo sapiens	Klebsiella pneumoniae	304659	2017	Bangladesh	IncC hybrid
p1	NZ_CP053365	blood	Homo sapiens	Klebsiella pneumoniae	329160	2018	India	IncC hybrid
pCC23	NZ_LC556210	Cloacal swabs(feces) of Day-old chick	-	Enterobacter cloacae	218194	2016	Japan	IncC hybrid
pCf3880	NZ_CP047270	trachea	Homo sapiens	Citrobacter freundii	277055	2016	Canada	IncC hybrid
pMH15-289M_1	NZ_AP018577	blood	Homo sapiens	Klebsiella pneumoniae	147799	2015	Vietnam	IncC hybrid
unnamed2	NZ_MZ475694	transconjugant	-	Klebsiella pneumoniae	99645	2020	China	IncC hybrid
pCW-CTX-M-15B_	NZ_LR822057	water	-	Citrobacter werkmanii	399467	≤2020	-	IncC hybrid
pC1-MCR-NDM	NZ_OL348380	-	-	Escherichia coli	225165	2018	China	IncC hybrid
pVPS18S1796	CP063755	Veal	-	Salmonella enterica	160570	2018	USA	IncC hybrid
p3347689I_1	NZ_CP071087	outer malleolus	Homo sapiens	Klebsiella pneumoniae	222789	2020	Switzerland	IncC hybrid
pGMI14-002_1	NZ_CP028197	-	-	Salmonella enterica	444417	≤2018	Czech Republic	IncC hybrid
pEc9	NZ_KY887590	-	-	Escherichia coli	228517	≤2017	-	IncC hybrid
I	NZ_LT882698	urine sample	Homo sapiens	Klebsiella pneumoniae	321455	2013	Belgium	IncC hybrid
pSL131_IncA/C-IncX3	NZ_MH105050	fecal sample	-	Salmonella enterica	216895	≤2018	China	IncC hybrid
p112298-tetA	NZ_KY986974	-	-	Citrobacter freundii	190310	≤2017	China	IncC hybrid
p13ARS_GMH0099	NZ_LR697099	-	-	Klebsiella pneumoniae	273158	≤2019	-	IncC hybrid
a If the year of isolation was not specified, “ < ” will be used. We confirmed the year from either the GenBank entry or the publication date.
