# Supplementary material for: Comparative genomics reveals new insights into the evolution of the IncA and IncC family of plasmids
Source: Front Microbiol. 2022 Nov 16;13:1045314. doi: 10.3389/fmicb.2022.1045314 (PMC9709138; doi:10.3389/fmicb.2022.1045314)
Supplement: SUPPLEMENTARY TABLE 2 — The orthogroup clusters of core functional genes in all plasmids. [file Table_2.XLSX]

## Sheet: Sheet
Accession	mobI	repA	sppA	dsbA	parA	parB	dcm2	topB	traI	traD	traJ	traL	traE	traK	traB	traV	traA	dsbC	traC	trhF	traW	traU	traN	ssb	bet	exo	nuc	pri	rhs	int	yacC	ter	kfrA	uvrD	traF	traH	traG	eex	acr1	acaD	acaC	acr2	stbA
NZ_CP038464	OG0000016	OG0000022	OG0000027	OG0000030	OG0000023,OG0000044,OG0000160	OG0000034,OG0000073	OG0000058	OG0000070	OG0000071	OG0000054	OG0000089	OG0000095	OG0000092	OG0000096	OG0000072	OG0000090	OG0000093	OG0000100	OG0000097,OG0000206	OG0000104	OG0000098	OG0000102	OG0000101	OG0000112,OG0000118	OG0000124	OG0000113	OG0000126	OG0000028,OG0000106	OG0000015	OG0000009,OG0000049	OG0000047	OG0000036	OG0000040	OG0000014	OG0000011	OG0000012	OG0000024	OG0000057	OG0000059	OG0000025	OG0000041	OG0000042	OG0000020
NZ_CP067958	OG0000016	OG0000022	OG0000027	OG0000030	OG0000023,OG0000044	OG0000034,OG0000073,OG0000183	OG0000058,OG0000180	OG0000070	OG0000071	OG0000054	OG0000089	OG0000095	OG0000092	OG0000096	OG0000072	OG0000090	OG0000093	OG0000100	OG0000097	OG0000104	OG0000098	OG0000102	OG0000101	OG0000112,OG0000118	OG0000124	OG0000113	OG0000126	OG0000028,OG0000106	OG0000015	OG0000009,OG0000049	OG0000047	OG0000036	OG0000040	OG0000014	OG0000011	OG0000012	OG0000024	OG0000057	OG0000059	OG0000025	OG0000041	OG0000042	OG0000020
NZ_CP025240	OG0000016	OG0000022	OG0000027	OG0000030	OG0000023,OG0000044,OG0000160	OG0000034,OG0000073	OG0000058	OG0000070	OG0000071	OG0000054	OG0000089	OG0000095	OG0000092	OG0000096	OG0000072	OG0000090	OG0000093	OG0000100	OG0000097,OG0000206	OG0000104	OG0000098	OG0000102	OG0000101	OG0000112,OG0000118	OG0000124	OG0000113	OG0000126	OG0000028,OG0000106	OG0000015	OG0000049	OG0000047	OG0000036	OG0000040	OG0000014	OG0000011	OG0000012	OG0000024	OG0000057	OG0000059	OG0000025	OG0000041	OG0000042	OG0000020
NZ_CP076009	OG0000016	OG0000022	OG0000027	OG0000030	OG0000023,OG0000044,OG0000160	OG0000034,OG0000073	OG0000058	OG0000070	OG0000071	OG0000054	OG0000089	OG0000095	OG0000092	OG0000096	OG0000072	OG0000090	OG0000093	OG0000100	OG0000097,OG0000206	OG0000104	OG0000098	OG0000102	OG0000101	OG0000112,OG0000118	OG0000124	OG0000113	OG0000126	OG0000028,OG0000106	OG0000015	OG0000009,OG0000009,OG0000049	OG0000047	OG0000036	OG0000040	OG0000014	OG0000011	OG0000012	OG0000024	OG0000057	OG0000059	OG0000025	OG0000041	OG0000042	OG0000020
NC_021667	OG0000016	OG0000022	OG0000027	OG0000030	OG0000023,OG0000044,OG0000160	OG0000034,OG0000073	OG0000058	OG0000070	OG0000071	OG0000054	OG0000089	OG0000095	OG0000092	OG0000096	OG0000072	OG0000090	OG0000093	OG0000100	OG0000097	OG0000104	OG0000098	OG0000102	OG0000101	OG0000112,OG0000118	OG0000124	OG0000113	OG0000126	OG0000028,OG0000106	OG0000015	OG0000009,OG0000049	OG0000047	OG0000036	OG0000040	OG0000014	OG0000011	OG0000012	OG0000024	OG0000057	OG0000059	OG0000025	OG0000041	OG0000042	OG0000020
NZ_CP019053	OG0000016	OG0000022	OG0000027	OG0000030	OG0000023,OG0000044,OG0000160	OG0000034,OG0000073	OG0000058	OG0000070	OG0000071	OG0000054	OG0000089	OG0000095	OG0000092	OG0000096	OG0000072	OG0000090	OG0000093	OG0000100	OG0000097,OG0000206	OG0000104	OG0000098	OG0000102	OG0000101	OG0000112,OG0000118	OG0000124	OG0000113	OG0000126	OG0000028,OG0000106	OG0000015,OG0000015	OG0000009,OG0000049	OG0000047	OG0000036	OG0000040	OG0000014	OG0000011	OG0000012	OG0000024	OG0000057	OG0000059	OG0000025	OG0000041	OG0000042	OG0000020
NZ_MH325468	OG0000016	OG0000022	OG0000027	OG0000030	OG0000023,OG0000044	OG0000034,OG0000183	OG0000058	OG0000070	OG0000071	OG0000054	OG0000089	OG0000095	OG0000092	OG0000096	OG0000072	OG0000090	OG0000093	OG0000100	OG0000097	OG0000104	OG0000098	OG0000102	OG0000101	OG0000118	OG0000124	OG0000113	OG0000126	OG0000028,OG0000106		OG0000049		OG0000036	OG0000040	OG0000014	OG0000011	OG0000012	OG0000024	OG0000057	OG0000059	OG0000025	OG0000041	OG0000042	OG0000020
NZ_CP032380	OG0000016	OG0000022	OG0000027	OG0000030	OG0000023,OG0000044,OG0000160	OG0000034,OG0000073	OG0000058	OG0000070	OG0000071	OG0000054	OG0000089	OG0000095	OG0000092	OG0000096	OG0000072	OG0000090	OG0000093		OG0000206									OG0000028		OG0000049	OG0000047	OG0000036	OG0000040	OG0000014	OG0000011	OG0000012	OG0000024	OG0000057	OG0000059	OG0000025	OG0000041	OG0000042	OG0000020
NZ_MH475146	OG0000016	OG0000022	OG0000027	OG0000030	OG0000023,OG0000044	OG0000034,OG0000073	OG0000058,OG0000180	OG0000070	OG0000071	OG0000054	OG0000089	OG0000095	OG0000092	OG0000096	OG0000072	OG0000090	OG0000093	OG0000100	OG0000097	OG0000104	OG0000098	OG0000102	OG0000101	OG0000112,OG0000118	OG0000124	OG0000113	OG0000126	OG0000028,OG0000106	OG0000015,OG0000015	OG0000009,OG0000009,OG0000049	OG0000047	OG0000036	OG0000040	OG0000014	OG0000011	OG0000012	OG0000024	OG0000057	OG0000059	OG0000025	OG0000041	OG0000042	OG0000020
NZ_MT560001	OG0000016	OG0000022	OG0000027	OG0000030	OG0000023,OG0000044	OG0000034,OG0000073	OG0000058	OG0000070	OG0000071	OG0000054	OG0000089	OG0000095	OG0000092,OG0000244	OG0000096	OG0000072	OG0000090	OG0000093	OG0000100	OG0000097	OG0000104	OG0000098	OG0000102	OG0000101	OG0000112,OG0000118	OG0000124	OG0000113	OG0000126,OG0000224	OG0000028,OG0000106	OG0000015	OG0000009,OG0000009,OG0000049	OG0000047	OG0000036	OG0000040	OG0000014	OG0000011,OG0000232	OG0000012	OG0000024,OG0000230	OG0000057	OG0000059	OG0000025	OG0000041	OG0000042	OG0000020
NZ_MH995506	OG0000016	OG0000022	OG0000027	OG0000030	OG0000023,OG0000044	OG0000034,OG0000073,OG0000183	OG0000058,OG0000180	OG0000070	OG0000071	OG0000054	OG0000089	OG0000095	OG0000092	OG0000096	OG0000072	OG0000090	OG0000093	OG0000100,OG0000240	OG0000097	OG0000104	OG0000098	OG0000102	OG0000101	OG0000112,OG0000118	OG0000124	OG0000113	OG0000126	OG0000028,OG0000106	OG0000015	OG0000009,OG0000049	OG0000047	OG0000036	OG0000040	OG0000014	OG0000011	OG0000012	OG0000024	OG0000057	OG0000059	OG0000025	OG0000041	OG0000042	OG0000020
NC_020180	OG0000016	OG0000022	OG0000027	OG0000030	OG0000023,OG0000044	OG0000034,OG0000073,OG0000183	OG0000058,OG0000180	OG0000070	OG0000071	OG0000054	OG0000089	OG0000095	OG0000092	OG0000096	OG0000072	OG0000090	OG0000093	OG0000100	OG0000097	OG0000104	OG0000098	OG0000102	OG0000101	OG0000112,OG0000118	OG0000124	OG0000113	OG0000126	OG0000028,OG0000106	OG0000015	OG0000009,OG0000049	OG0000047	OG0000036	OG0000040	OG0000014	OG0000011	OG0000012	OG0000024	OG0000057	OG0000059	OG0000025	OG0000041	OG0000042	OG0000020
NZ_CP097381	OG0000016	OG0000022	OG0000027	OG0000030	OG0000023,OG0000044,OG0000160	OG0000034,OG0000073	OG0000058	OG0000070,OG0000831	OG0000071	OG0000054	OG0000089	OG0000095	OG0000092	OG0000096	OG0000072	OG0000090	OG0000093	OG0000100	OG0000097,OG0000206	OG0000104	OG0000098	OG0000102	OG0000101	OG0000112,OG0000118	OG0000124	OG0000113	OG0000126	OG0000028,OG0000106	OG0000015	OG0000009,OG0000049	OG0000047	OG0000036	OG0000040	OG0000014	OG0000011	OG0000012	OG0000024	OG0000057	OG0000059	OG0000025	OG0000041	OG0000042	OG0000020
NZ_MK205417	OG0000016	OG0000022	OG0000027	OG0000030	OG0000023,OG0000044,OG0000160	OG0000034,OG0000073	OG0000058	OG0000070	OG0000071	OG0000054	OG0000089	OG0000095	OG0000092	OG0000096	OG0000072	OG0000090	OG0000093		OG0000206									OG0000028		OG0000049	OG0000047	OG0000036	OG0000040	OG0000014	OG0000011	OG0000012	OG0000024	OG0000057	OG0000059	OG0000025	OG0000041	OG0000042	OG0000020
NZ_CP021952	OG0000016	OG0000022	OG0000027	OG0000030	OG0000023,OG0000044	OG0000034,OG0000073,OG0000183	OG0000058,OG0000180	OG0000070	OG0000071	OG0000054	OG0000089	OG0000095	OG0000092	OG0000096	OG0000072	OG0000090	OG0000093	OG0000100	OG0000097	OG0000104	OG0000098	OG0000102	OG0000101,OG0000101	OG0000112,OG0000118	OG0000124	OG0000113	OG0000126	OG0000028,OG0000106		OG0000009,OG0000049	OG0000047	OG0000036	OG0000040	OG0000014	OG0000011	OG0000012	OG0000024	OG0000057	OG0000059	OG0000025	OG0000041	OG0000042	OG0000020,OG0000454
NZ_MN603981	OG0000016	OG0000022	OG0000027	OG0000030	OG0000023,OG0000044	OG0000034,OG0000073,OG0000183	OG0000058,OG0000180	OG0000070	OG0000071	OG0000054	OG0000089	OG0000095	OG0000092	OG0000096	OG0000072	OG0000090	OG0000093	OG0000100	OG0000097	OG0000104	OG0000098	OG0000102	OG0000101	OG0000112,OG0000118	OG0000124	OG0000113	OG0000126	OG0000028,OG0000106	OG0000015	OG0000009,OG0000049	OG0000047	OG0000036	OG0000040	OG0000014	OG0000011	OG0000012	OG0000024	OG0000057	OG0000059	OG0000025	OG0000041	OG0000042	OG0000020
NZ_LT985218	OG0000016	OG0000022	OG0000027	OG0000030	OG0000023,OG0000044	OG0000034,OG0000073,OG0000183	OG0000058,OG0000180	OG0000070	OG0000071	OG0000054	OG0000089	OG0000095	OG0000092	OG0000096	OG0000072	OG0000090	OG0000093									OG0000113	OG0000126	OG0000028,OG0000106	OG0000015	OG0000009,OG0000049	OG0000047	OG0000036	OG0000040	OG0000014	OG0000011	OG0000012	OG0000024	OG0000057	OG0000059	OG0000025	OG0000041	OG0000042	OG0000020
CP071069	OG0000016	OG0000022	OG0000027	OG0000030	OG0000023,OG0000044,OG0000160	OG0000034,OG0000073	OG0000058	OG0000070,OG0000831	OG0000071	OG0000054	OG0000089	OG0000095	OG0000092	OG0000096	OG0000072	OG0000090	OG0000093	OG0000100	OG0000097,OG0000206	OG0000104	OG0000098	OG0000102	OG0000101	OG0000112,OG0000118	OG0000124	OG0000113	OG0000126	OG0000028,OG0000106	OG0000015	OG0000009,OG0000009,OG0000009,OG0000049	OG0000047	OG0000036	OG0000040	OG0000014	OG0000011	OG0000012	OG0000024	OG0000057	OG0000059	OG0000025	OG0000041	OG0000042	OG0000020
NZ_CP045510	OG0000016	OG0000022	OG0000027	OG0000030	OG0000023,OG0000044,OG0000160	OG0000034,OG0000073	OG0000058												OG0000206									OG0000028		OG0000009,OG0000049	OG0000047	OG0000036	OG0000040	OG0000014	OG0000011	OG0000012	OG0000024	OG0000057	OG0000059	OG0000025	OG0000041	OG0000042	OG0000020
NZ_KY887591	OG0000016	OG0000022	OG0000027	OG0000030	OG0000023,OG0000044	OG0000034,OG0000073	OG0000058	OG0000070	OG0000071	OG0000054	OG0000089	OG0000095	OG0000092	OG0000096	OG0000072	OG0000090	OG0000093	OG0000100	OG0000097	OG0000104	OG0000098	OG0000102	OG0000101	OG0000112,OG0000118	OG0000124	OG0000113	OG0000126	OG0000028,OG0000106	OG0000015,OG0000015	OG0000009,OG0000049	OG0000047	OG0000036	OG0000040	OG0000014	OG0000011	OG0000012	OG0000024	OG0000057	OG0000059	OG0000025	OG0000041	OG0000042	OG0000020
NZ_AP022495	OG0000016	OG0000022	OG0000027	OG0000030	OG0000023,OG0000044	OG0000034,OG0000073,OG0000183	OG0000058,OG0000180	OG0000070	OG0000071	OG0000054	OG0000089	OG0000095	OG0000092	OG0000096	OG0000072	OG0000090	OG0000093	OG0000100	OG0000097	OG0000104	OG0000098	OG0000102	OG0000101	OG0000112,OG0000118	OG0000124	OG0000113	OG0000126	OG0000028,OG0000106	OG0000015	OG0000009,OG0000009,OG0000049	OG0000047	OG0000036	OG0000040	OG0000014	OG0000011	OG0000012	OG0000024	OG0000057	OG0000059	OG0000025	OG0000041	OG0000042	OG0000020
NZ_CP047276	OG0000016	OG0000022,OG0000350	OG0000027	OG0000030	OG0000023,OG0000044,OG0000160,OG0000160	OG0000034,OG0000073	OG0000058	OG0000070	OG0000071,OG0000285	OG0000054,OG0000311	OG0000089	OG0000095,OG0000337	OG0000092,OG0000338	OG0000096,OG0000339	OG0000072,OG0000072	OG0000090,OG0000349	OG0000093,OG0000336	OG0000100	OG0000054,OG0000097,OG0000206,OG0000206	OG0000104	OG0000098,OG0000098	OG0000102	OG0000101	OG0000112			OG0000224	OG0000028	OG0000015	OG0000009,OG0000049	OG0000047	OG0000036	OG0000040	OG0000014	OG0000011,OG0000011	OG0000012,OG0000012	OG0000024,OG0000335	OG0000057	OG0000059	OG0000025	OG0000041	OG0000042	OG0000020
NZ_CP040884	OG0000016	OG0000022	OG0000027	OG0000030	OG0000023,OG0000044	OG0000034,OG0000073,OG0000183	OG0000058,OG0000180	OG0000070	OG0000071	OG0000054	OG0000089	OG0000095	OG0000092	OG0000096	OG0000072	OG0000090	OG0000093	OG0000100,OG0000240	OG0000097	OG0000104	OG0000098	OG0000102	OG0000101	OG0000112,OG0000118	OG0000124	OG0000113	OG0000126	OG0000028,OG0000106	OG0000015	OG0000009,OG0000049	OG0000047	OG0000036	OG0000040	OG0000014	OG0000011	OG0000012	OG0000024	OG0000057	OG0000059	OG0000025	OG0000041	OG0000042	OG0000020
NZ_CP017778	OG0000016	OG0000022	OG0000027	OG0000030	OG0000023,OG0000044,OG0000160	OG0000034,OG0000073,OG0001119,OG0001725	OG0000058	OG0000070	OG0000071	OG0000054	OG0000089	OG0000095	OG0000092,OG0000244	OG0000096	OG0000072	OG0000090	OG0000093	OG0000100	OG0000097	OG0000104	OG0000098	OG0000102					OG0000224	OG0000028	OG0000015	OG0000009,OG0000049	OG0000047	OG0000036	OG0000040	OG0000014	OG0000011,OG0000232	OG0000012	OG0000024,OG0000230	OG0000057	OG0000059	OG0000025	OG0000041	OG0000042	OG0000020
NZ_CP071026	OG0000016	OG0000022	OG0000027	OG0000030	OG0000023,OG0000044	OG0000034,OG0000183	OG0000058,OG0000180	OG0000070	OG0000071	OG0000054	OG0000089	OG0000095	OG0000092	OG0000096	OG0000072	OG0000090	OG0000093	OG0000100	OG0000097	OG0000104	OG0000098	OG0000102	OG0000101	OG0000118	OG0000124	OG0000113	OG0000126	OG0000028,OG0000106	OG0000015	OG0000009,OG0000009,OG0000049	OG0000047	OG0000036	OG0000040	OG0000014	OG0000011	OG0000012	OG0000024	OG0000057	OG0000059	OG0000025	OG0000041	OG0000042	OG0000020
NZ_CP015394	OG0000016	OG0000022	OG0000027	OG0000030	OG0000023,OG0000044	OG0000034,OG0000073,OG0000183	OG0000058,OG0000180	OG0000070	OG0000071	OG0000054	OG0000089	OG0000095	OG0000092	OG0000096	OG0000072	OG0000090	OG0000093	OG0000100	OG0000097	OG0000104	OG0000098	OG0000102	OG0000101	OG0000112,OG0000118	OG0000124	OG0000113	OG0000126	OG0000028,OG0000106	OG0000015	OG0000009,OG0000049	OG0000047	OG0000036	OG0000040	OG0000014	OG0000011	OG0000012	OG0000024	OG0000057	OG0000059	OG0000025	OG0000041	OG0000042	OG0000020
NZ_CP082989	OG0000016	OG0000022	OG0000027	OG0000030	OG0000023,OG0000044	OG0000034,OG0000073	OG0000058	OG0000070	OG0000071	OG0000054	OG0000089	OG0000095	OG0000092,OG0000244	OG0000096	OG0000072	OG0000090	OG0000093	OG0000100	OG0000097	OG0000104	OG0000098	OG0000102	OG0000101	OG0000112,OG0000118	OG0000124	OG0000113	OG0000126,OG0000224	OG0000028,OG0000106	OG0000015	OG0000009,OG0000049	OG0000047	OG0000036	OG0000040	OG0000014	OG0000011,OG0000232	OG0000012	OG0000024,OG0000230	OG0000057	OG0000059	OG0000025	OG0000041	OG0000042	OG0000020
NZ_CP043192	OG0000016	OG0000022	OG0000027	OG0000030	OG0000023,OG0000044,OG0000160	OG0000034,OG0000073	OG0000058	OG0000070	OG0000071	OG0000054	OG0000089	OG0000095	OG0000092	OG0000096	OG0000072	OG0000090	OG0000093	OG0000100	OG0000097,OG0000206	OG0000104	OG0000098	OG0000102	OG0000101	OG0000112,OG0000118	OG0000124	OG0000113	OG0000126	OG0000028,OG0000106	OG0000015	OG0000009,OG0000049	OG0000047	OG0000036	OG0000040	OG0000014	OG0000011	OG0000012	OG0000024	OG0000057	OG0000059	OG0000025	OG0000041	OG0000042	OG0000020
NZ_CP029118	OG0000016	OG0000022	OG0000027	OG0000030	OG0000023,OG0000044	OG0000034,OG0000073,OG0000183	OG0000058,OG0000180	OG0000070	OG0000071	OG0000054	OG0000089	OG0000095	OG0000092	OG0000096	OG0000072	OG0000090	OG0000093	OG0000100,OG0000240	OG0000097	OG0000104	OG0000098	OG0000102	OG0000101	OG0000112,OG0000118	OG0000124	OG0000113	OG0000126	OG0000028,OG0000106	OG0000015	OG0000009,OG0000049	OG0000047	OG0000036	OG0000040	OG0000014	OG0000011	OG0000012	OG0000024	OG0000057	OG0000059	OG0000025	OG0000041	OG0000042	OG0000020
NZ_CP028804	OG0000016	OG0000022,OG0000329,OG0000350,OG0000375	OG0000027	OG0000030	OG0000023,OG0000044,OG0000160	OG0000034,OG0000073	OG0000058	OG0000070	OG0000071,OG0000285	OG0000054,OG0000311	OG0000089	OG0000095,OG0000337	OG0000092,OG0000338	OG0000096,OG0000339	OG0000072,OG0000072	OG0000090,OG0000349	OG0000093,OG0000336	OG0000100	OG0000054,OG0000097,OG0000206	OG0000104	OG0000098,OG0000098	OG0000102,OG0000102	OG0000101,OG0000101	OG0000112,OG0000112,OG0000118	OG0000124	OG0000113	OG0000126,OG0000224	OG0000028,OG0000106	OG0000015	OG0000009,OG0000049	OG0000047	OG0000036	OG0000040	OG0000014	OG0000011,OG0000011	OG0000012,OG0000012	OG0000024,OG0000335	OG0000057	OG0000059	OG0000025	OG0000041	OG0000042	OG0000020
NZ_CP083462	OG0000016	OG0000022	OG0000027	OG0000030	OG0000023,OG0000044,OG0000160	OG0000034,OG0000183	OG0000058	OG0000070	OG0000071	OG0000054	OG0000089	OG0000095	OG0000092	OG0000096	OG0000072	OG0000090	OG0000093	OG0000100	OG0000097,OG0000206	OG0000104	OG0000098	OG0000102	OG0000101	OG0000118	OG0000124	OG0000113	OG0000126	OG0000028,OG0000106		OG0000009,OG0000049		OG0000036	OG0000040	OG0000014	OG0000011	OG0000012	OG0000024	OG0000057	OG0000059	OG0000025	OG0000041	OG0000042	OG0000020
NZ_CP045953	OG0000016	OG0000022	OG0000027	OG0000030	OG0000023,OG0000044,OG0000160,OG0000334	OG0000034,OG0000073	OG0000058		OG0000285	OG0000311		OG0000337	OG0000338	OG0000339	OG0000072	OG0000349	OG0000336		OG0000054		OG0000098	OG0000102	OG0000101	OG0000112				OG0000028	OG0000015	OG0000049	OG0000047	OG0000036	OG0000040		OG0000011	OG0000012	OG0000024,OG0000335	OG0000057	OG0000059	OG0000025	OG0000041	OG0000042	OG0000020
NZ_CP030132		OG0000022	OG0000027	OG0000030	OG0000023,OG0000044,OG0000160	OG0000034,OG0000073	OG0000058	OG0000070	OG0000071	OG0000054	OG0000089	OG0000095	OG0000092,OG0000244	OG0000096	OG0000072	OG0000090	OG0000093	OG0000100	OG0000097	OG0000104	OG0000098	OG0000102	OG0000101	OG0000112,OG0000118	OG0000124	OG0000113	OG0000126,OG0000224	OG0000028,OG0000106	OG0000015	OG0000009,OG0000009,OG0000009,OG0000049	OG0000047	OG0000036			OG0000232		OG0000230
NZ_CP044199	OG0000016	OG0000022	OG0000027	OG0000030	OG0000023,OG0000044,OG0000160	OG0000034,OG0000073	OG0000058	OG0000070	OG0000071	OG0000054	OG0000089	OG0000095	OG0000092	OG0000096	OG0000072	OG0000090	OG0000093		OG0000206									OG0000028	OG0000015,OG0000015	OG0000049	OG0000047	OG0000036	OG0000040	OG0000014	OG0000011	OG0000012	OG0000024	OG0000057	OG0000059	OG0000025	OG0000041	OG0000042	OG0000020
NZ_MT559997	OG0000016	OG0000022	OG0000027	OG0000030	OG0000023,OG0000044,OG0000160	OG0000034,OG0000073	OG0000058	OG0000070	OG0000071	OG0000054	OG0000089	OG0000095	OG0000092	OG0000096	OG0000072	OG0000090	OG0000093	OG0000100	OG0000097	OG0000104	OG0000098	OG0000102	OG0000101	OG0000112,OG0000118	OG0000124	OG0000113	OG0000126	OG0000028,OG0000106	OG0000015	OG0000009,OG0000049	OG0000047	OG0000036	OG0000040	OG0000014	OG0000011	OG0000012	OG0000024	OG0000057	OG0000059	OG0000025	OG0000041	OG0000042	OG0000020
NZ_CP079808	OG0000016	OG0000022	OG0000027	OG0000030	OG0000023,OG0000044	OG0000034,OG0000073,OG0000183	OG0000058,OG0000180	OG0000070	OG0000071	OG0000054	OG0000089	OG0000095	OG0000092	OG0000096	OG0000072	OG0000090	OG0000093	OG0000100	OG0000097	OG0000104	OG0000098	OG0000102	OG0000101	OG0000112,OG0000118	OG0000124	OG0000113	OG0000126	OG0000028,OG0000106	OG0000015	OG0000009,OG0000049	OG0000047	OG0000036	OG0000040	OG0000014	OG0000011	OG0000012	OG0000024	OG0000057	OG0000059	OG0000025	OG0000041	OG0000042	OG0000020
NZ_MZ475707	OG0000016	OG0000022	OG0000027	OG0000030	OG0000023,OG0000044	OG0000034,OG0000073							OG0000244														OG0000224	OG0000028,OG0000106	OG0000015	OG0000009,OG0000049	OG0000047	OG0000036	OG0000040	OG0000014	OG0000011,OG0000232	OG0000012	OG0000024,OG0000230	OG0000057	OG0000059	OG0000025	OG0000041	OG0000042	OG0000020
NZ_LT985243	OG0000016	OG0000022	OG0000027	OG0000030	OG0000023,OG0000044	OG0000034,OG0000073,OG0000183	OG0000058,OG0000180	OG0000070	OG0000071	OG0000054	OG0000089	OG0000095	OG0000092	OG0000096	OG0000072	OG0000090	OG0000093	OG0000100	OG0000097	OG0000104	OG0000098	OG0000102	OG0000101	OG0000112,OG0000118	OG0000124	OG0000113	OG0000126	OG0000028,OG0000106	OG0000015	OG0000009,OG0000049	OG0000047	OG0000036	OG0000040	OG0000014	OG0000011	OG0000012	OG0000024	OG0000057	OG0000059	OG0000025	OG0000041	OG0000042	OG0000020
NZ_CP043190	OG0000016	OG0000022	OG0000027	OG0000030	OG0000023,OG0000044,OG0000160	OG0000034,OG0000073	OG0000058	OG0000070	OG0000071	OG0000054	OG0000089	OG0000095	OG0000092	OG0000096	OG0000072	OG0000090	OG0000093	OG0000100	OG0000097,OG0000206	OG0000104	OG0000098	OG0000102	OG0000101	OG0000112,OG0000118	OG0000124	OG0000113	OG0000126	OG0000028,OG0000106	OG0000015	OG0000009,OG0000049	OG0000047	OG0000036	OG0000040	OG0000014	OG0000011	OG0000012	OG0000024	OG0000057	OG0000059	OG0000025	OG0000041	OG0000042	OG0000020
NZ_CP032496	OG0000016	OG0000022	OG0000027	OG0000030	OG0000023,OG0000044,OG0000160	OG0000034,OG0000073	OG0000058	OG0000070	OG0000071	OG0000054	OG0000089	OG0000095	OG0000092						OG0000206									OG0000028	OG0000015	OG0000049	OG0000047	OG0000036	OG0000040	OG0000014	OG0000011	OG0000012	OG0000024	OG0000057	OG0000059	OG0000025	OG0000041	OG0000042	OG0000020
NZ_AP022514	OG0000016	OG0000022	OG0000027	OG0000030	OG0000023,OG0000044	OG0000034,OG0000073,OG0000183	OG0000058,OG0000180	OG0000070	OG0000071	OG0000054	OG0000089	OG0000095	OG0000092	OG0000096	OG0000072	OG0000090	OG0000093	OG0000100	OG0000097	OG0000104	OG0000098	OG0000102	OG0000101	OG0000112,OG0000118	OG0000124	OG0000113	OG0000126	OG0000028,OG0000106	OG0000015	OG0000009,OG0000009,OG0000049	OG0000047	OG0000036	OG0000040	OG0000014	OG0000011	OG0000012	OG0000024	OG0000057	OG0000059	OG0000025	OG0000041	OG0000042	OG0000020
NC_019065	OG0000016	OG0000022	OG0000027	OG0000030	OG0000023,OG0000044,OG0000160	OG0000034,OG0000073	OG0000058	OG0000070	OG0000071	OG0000054	OG0000089	OG0000095	OG0000092	OG0000096	OG0000072	OG0000090	OG0000093	OG0000100	OG0000097	OG0000104	OG0000098	OG0000102	OG0000101	OG0000112,OG0000118	OG0000124	OG0000113	OG0000126	OG0000028,OG0000106	OG0000015	OG0000049	OG0000047	OG0000036	OG0000040	OG0000014	OG0000011	OG0000012	OG0000024	OG0000057	OG0000059	OG0000025	OG0000041	OG0000042	OG0000020
NZ_CP021695	OG0000016	OG0000022	OG0000027	OG0000030	OG0000023,OG0000044,OG0000160	OG0000034,OG0000073,OG0000183	OG0000058,OG0000180	OG0000070	OG0000071	OG0000054	OG0000089	OG0000095	OG0000092	OG0000096	OG0000072	OG0000090	OG0000093	OG0000100	OG0000097	OG0000104	OG0000098	OG0000102	OG0000101	OG0000112,OG0000112,OG0000118	OG0000124	OG0000113	OG0000126	OG0000028,OG0000106	OG0000015	OG0000009,OG0000049	OG0000047	OG0000036	OG0000040	OG0000014	OG0000011	OG0000012	OG0000024,OG0000365	OG0000057	OG0000059	OG0000025	OG0000041	OG0000042	OG0000020
NZ_CP095609	OG0000016	OG0000022	OG0000027	OG0000030	OG0000023,OG0000044	OG0000034,OG0000073,OG0000183	OG0000058,OG0000180	OG0000070	OG0000071	OG0000054	OG0000089	OG0000095	OG0000092	OG0000096	OG0000072	OG0000090	OG0000093	OG0000100,OG0000240	OG0000097								OG0000126	OG0000028,OG0000106	OG0000015	OG0000009,OG0000049	OG0000047	OG0000036	OG0000040	OG0000014	OG0000011	OG0000012	OG0000024	OG0000057	OG0000059	OG0000025	OG0000041	OG0000042	OG0000020
NZ_CP030077	OG0000016	OG0000022	OG0000027	OG0000030	OG0000023,OG0000044	OG0000034,OG0000073	OG0000058	OG0000070	OG0000071	OG0000054	OG0000089	OG0000095	OG0000092,OG0000244	OG0000096	OG0000072	OG0000090	OG0000093	OG0000100	OG0000097	OG0000104	OG0000098	OG0000102	OG0000101	OG0000112,OG0000118	OG0000124	OG0000113	OG0000126,OG0000224	OG0000028,OG0000106	OG0000015	OG0000009,OG0000049	OG0000047	OG0000036	OG0000040	OG0000014	OG0000011,OG0000232	OG0000012	OG0000024,OG0000230	OG0000057	OG0000059	OG0000025	OG0000041	OG0000042	OG0000020
NZ_MT219816	OG0000016	OG0000022	OG0000027	OG0000030	OG0000023,OG0000044,OG0000160,OG0000160	OG0000034,OG0000073	OG0000058	OG0000070											OG0000206									OG0000028	OG0000015	OG0000049	OG0000047	OG0000036	OG0000040	OG0000014	OG0000011	OG0000012	OG0000024	OG0000057	OG0000059	OG0000025	OG0000041	OG0000042	OG0000020
NZ_LT985224	OG0000016	OG0000022	OG0000027	OG0000030	OG0000023,OG0000044,OG0000160	OG0000034,OG0000073	OG0000058	OG0000070	OG0000071	OG0000054	OG0000089	OG0000095	OG0000092,OG0000244	OG0000096	OG0000072	OG0000090	OG0000093	OG0000100	OG0000097	OG0000104	OG0000098	OG0000102	OG0000101	OG0000112,OG0000118	OG0000124	OG0000113	OG0000126,OG0000224	OG0000028,OG0000106	OG0000015	OG0000049	OG0000047	OG0000036	OG0000040	OG0000014	OG0000011,OG0000232	OG0000012	OG0000024,OG0000230	OG0000057	OG0000059	OG0000025	OG0000041	OG0000042	OG0000020
NZ_MH892479	OG0000016	OG0000022	OG0000027	OG0000030	OG0000023,OG0000044,OG0000160	OG0000034,OG0000073	OG0000058	OG0000070	OG0000071	OG0000054	OG0000089	OG0000095	OG0000092,OG0000244	OG0000096	OG0000072	OG0000090	OG0000093	OG0000100,OG0000240	OG0000097	OG0000104	OG0000098	OG0000102	OG0000101	OG0000112,OG0000118	OG0000124	OG0000113	OG0000126,OG0000224	OG0000028,OG0000106	OG0000015	OG0000009,OG0000009,OG0000049	OG0000047	OG0000036	OG0000040	OG0000014	OG0000011,OG0000232	OG0000012	OG0000024,OG0000230	OG0000057	OG0000059	OG0000025	OG0000041	OG0000042	OG0000020
NZ_KX709966	OG0000016	OG0000022	OG0000027	OG0000030	OG0000023,OG0000044,OG0000160	OG0000034,OG0000073,OG0000183	OG0000058,OG0000180	OG0000070	OG0000071	OG0000054	OG0000089	OG0000095	OG0000092	OG0000096	OG0000072	OG0000090	OG0000093	OG0000100	OG0000097	OG0000104	OG0000098	OG0000102	OG0000101	OG0000112,OG0000118	OG0000124	OG0000113	OG0000126	OG0000106	OG0000015	OG0000049,OG0000264	OG0000047	OG0000036	OG0000040,OG0000040	OG0000014	OG0000011	OG0000012	OG0000024	OG0000057	OG0000059	OG0000025	OG0000041	OG0000042	OG0000020
NZ_CP055326	OG0000016	OG0000022,OG0000350	OG0000027	OG0000030,OG0000681	OG0000023,OG0000044,OG0000330	OG0000034,OG0000183	OG0000058	OG0000070	OG0000071,OG0000285	OG0000054,OG0000311	OG0000089	OG0000095	OG0000092	OG0000096	OG0000072	OG0000090	OG0000093	OG0000100	OG0000097	OG0000104	OG0000098	OG0000102	OG0000101	OG0000112,OG0000118	OG0000124	OG0000113	OG0000126,OG0000224	OG0000028,OG0000106		OG0000049			OG0000040	OG0000014	OG0000011	OG0000012	OG0000024,OG0000335	OG0000057	OG0000059	OG0000025	OG0000041	OG0000042	OG0000020
NZ_MF344574	OG0000016	OG0000022	OG0000027	OG0000030	OG0000023,OG0000044	OG0000034,OG0000073	OG0000058	OG0000070	OG0000071	OG0000054	OG0000089	OG0000095	OG0000092	OG0000096	OG0000072	OG0000090	OG0000093	OG0000100	OG0000097	OG0000104	OG0000098						OG0000126	OG0000028,OG0000106	OG0000015	OG0000009,OG0000009,OG0000049	OG0000047	OG0000036	OG0000040	OG0000014	OG0000011,OG0000011	OG0000012	OG0000024	OG0000057	OG0000059	OG0000025	OG0000041	OG0000042	OG0000020
NZ_MT682138	OG0000016	OG0000022	OG0000027	OG0000030	OG0000023,OG0000044	OG0000034,OG0000073,OG0000183	OG0000058,OG0000180	OG0000070	OG0000071	OG0000054	OG0000089	OG0000095	OG0000092	OG0000096	OG0000072	OG0000090	OG0000093	OG0000100	OG0000097	OG0000104	OG0000098	OG0000102	OG0000101	OG0000112,OG0000118	OG0000124	OG0000113	OG0000126	OG0000028,OG0000106	OG0000015	OG0000009,OG0000009,OG0000009,OG0000049	OG0000047	OG0000036	OG0000040	OG0000014	OG0000011	OG0000012	OG0000024	OG0000057	OG0000059	OG0000025	OG0000041	OG0000042	OG0000020
NZ_MN101850	OG0000016	OG0000022,OG0000350,OG0000375	OG0000027	OG0000030	OG0000023,OG0000044,OG0000160,OG0000334	OG0000034,OG0000073	OG0000058	OG0000070	OG0000071,OG0000285	OG0000054,OG0000311	OG0000089,OG0000790	OG0000095,OG0000337	OG0000092,OG0000244,OG0000338	OG0000096,OG0000339	OG0000072,OG0000072	OG0000090,OG0000349	OG0000093,OG0000336	OG0000100,OG0000240	OG0000054,OG0000097,OG0000206	OG0000104	OG0000098,OG0000098	OG0000102,OG0000102	OG0000101,OG0000101	OG0000112,OG0000112,OG0000118	OG0000124	OG0000113	OG0000126,OG0000224	OG0000028,OG0000106	OG0000015	OG0000009,OG0000049	OG0000047	OG0000036	OG0000040	OG0000014	OG0000011,OG0000011,OG0000232	OG0000012,OG0000012	OG0000024,OG0000230,OG0000335	OG0000057	OG0000059	OG0000025	OG0000041	OG0000042	OG0000020
NZ_MF582638	OG0000016	OG0000022	OG0000027	OG0000030	OG0000023,OG0000044,OG0000160	OG0000034,OG0000073	OG0000058	OG0000070	OG0000071	OG0000054	OG0000089	OG0000095	OG0000092	OG0000096	OG0000072	OG0000090	OG0000093	OG0000100	OG0000097	OG0000104	OG0000098	OG0000102	OG0000101	OG0000112,OG0000118	OG0000124	OG0000113	OG0000126	OG0000028,OG0000106	OG0000015	OG0000009,OG0000049,OG0000558	OG0000047	OG0000036	OG0000040	OG0000014	OG0000011	OG0000012	OG0000024	OG0000057	OG0000059	OG0000025	OG0000041	OG0000042	OG0000020
NZ_CP042536	OG0000016	OG0000022	OG0000027	OG0000030	OG0000023,OG0000044	OG0000034,OG0000183	OG0000058	OG0000070	OG0000071	OG0000054	OG0000089	OG0000095	OG0000092	OG0000096	OG0000072	OG0000090	OG0000093	OG0000100	OG0000097	OG0000104	OG0000098	OG0000102	OG0000101	OG0000118	OG0000124	OG0000113	OG0000126	OG0000028,OG0000106		OG0000049		OG0000036	OG0000040	OG0000014	OG0000011	OG0000012	OG0000024	OG0000057	OG0000059	OG0000025	OG0000041	OG0000042	OG0000020
CP046034	OG0000016	OG0000022			OG0000023,OG0000160	OG0000034													OG0000206								OG0000126	OG0000106		OG0000009											OG0000041	OG0000042	OG0000020
NZ_CP047350	OG0000016	OG0000022	OG0000027	OG0000030	OG0000023,OG0000044	OG0000034,OG0000073	OG0000058	OG0000070	OG0000071	OG0000054	OG0000089	OG0000095	OG0000092,OG0000244	OG0000096	OG0000072	OG0000090	OG0000093	OG0000100	OG0000097	OG0000104	OG0000098	OG0000102	OG0000101	OG0000112,OG0000118	OG0000124	OG0000113	OG0000126,OG0000224	OG0000028,OG0000106	OG0000015	OG0000049	OG0000047	OG0000036	OG0000040	OG0000014	OG0000011,OG0000232	OG0000012	OG0000024,OG0000230	OG0000057	OG0000059	OG0000025	OG0000041	OG0000042	OG0000020
NZ_LT985220	OG0000016	OG0000022	OG0000027	OG0000030	OG0000023,OG0000044	OG0000034,OG0000073,OG0000183	OG0000058,OG0000180	OG0000070	OG0000071	OG0000054	OG0000089	OG0000095	OG0000092	OG0000096	OG0000072	OG0000090	OG0000093	OG0000100	OG0000097	OG0000104	OG0000098	OG0000102	OG0000101	OG0000112,OG0000118	OG0000124	OG0000113	OG0000126	OG0000028,OG0000106	OG0000015	OG0000009,OG0000009,OG0000049	OG0000047	OG0000036	OG0000040	OG0000014	OG0000011	OG0000012	OG0000024,OG0000365	OG0000057	OG0000059	OG0000025	OG0000041	OG0000042	OG0000020
NZ_CP101941	OG0000016	OG0000022	OG0000027	OG0000030	OG0000023,OG0000044,OG0000160	OG0000034,OG0000073	OG0000058	OG0000070	OG0000071	OG0000054	OG0000089	OG0000095	OG0000092	OG0000096	OG0000072	OG0000090	OG0000093	OG0000100	OG0000097,OG0000206	OG0000104	OG0000098	OG0000102	OG0000101	OG0000112,OG0000118	OG0000124	OG0000113	OG0000126	OG0000028,OG0000106	OG0000015	OG0000009,OG0000049	OG0000047	OG0000036	OG0000040	OG0000014	OG0000011	OG0000012	OG0000024	OG0000057	OG0000059	OG0000025	OG0000041	OG0000042	OG0000020
AP024844	OG0000016	OG0000022	OG0000027	OG0000030	OG0000023,OG0000044	OG0000034,OG0000073,OG0000183	OG0000058,OG0000180	OG0000070	OG0000071	OG0000054	OG0000089	OG0000095	OG0000092	OG0000096	OG0000072	OG0000090	OG0000093	OG0000100,OG0000240	OG0000097	OG0000104	OG0000098	OG0000102	OG0000101	OG0000112,OG0000118	OG0000124	OG0000113	OG0000126	OG0000028,OG0000106	OG0000015	OG0000009,OG0000049	OG0000047	OG0000036	OG0000040	OG0000014	OG0000011	OG0000012	OG0000024	OG0000057	OG0000059	OG0000025	OG0000041	OG0000042	OG0000020
NZ_CP031122	OG0000016	OG0000022	OG0000027	OG0000030	OG0000023,OG0000044	OG0000034,OG0000073	OG0000058	OG0000070,OG0000831	OG0000071	OG0000054	OG0000089	OG0000095	OG0000092	OG0000096	OG0000072	OG0000090	OG0000093	OG0000100	OG0000097	OG0000104	OG0000098	OG0000102	OG0000101	OG0000112,OG0000118	OG0000124	OG0000113	OG0000126	OG0000028,OG0000106	OG0000015	OG0000009,OG0000009,OG0000049	OG0000047	OG0000036	OG0000040	OG0000014	OG0000011	OG0000012	OG0000024	OG0000057	OG0000059	OG0000025	OG0000041	OG0000042	OG0000020
NZ_CP069200	OG0000016	OG0000022	OG0000027	OG0000030	OG0000023,OG0000044,OG0000160	OG0000034,OG0000073	OG0000058	OG0000070	OG0000071	OG0000054	OG0000089	OG0000095	OG0000092,OG0000244	OG0000096	OG0000072	OG0000090	OG0000093	OG0000100	OG0000097	OG0000104	OG0000098	OG0000102	OG0000101	OG0000112,OG0000118	OG0000124	OG0000113	OG0000126,OG0000224	OG0000028,OG0000106	OG0000015	OG0000009,OG0000049	OG0000047	OG0000036			OG0000232		OG0000230				OG0000041	OG0000042	OG0000020
NZ_CP021835	OG0000016	OG0000022	OG0000027	OG0000030	OG0000023,OG0000044	OG0000034,OG0000073,OG0000183	OG0000058,OG0000180	OG0000070	OG0000071	OG0000054	OG0000089	OG0000095	OG0000092	OG0000096	OG0000072	OG0000090	OG0000093	OG0000100	OG0000097	OG0000104	OG0000098	OG0000102	OG0000101	OG0000112,OG0000118	OG0000124	OG0000113	OG0000126	OG0000028,OG0000106	OG0000015	OG0000009,OG0000049	OG0000047	OG0000036	OG0000040	OG0000014	OG0000011	OG0000012	OG0000024,OG0000365	OG0000057	OG0000059	OG0000025	OG0000041	OG0000042	OG0000020
NZ_CP016864	OG0000016	OG0000022	OG0000027	OG0000030	OG0000023,OG0000044	OG0000034,OG0000073,OG0000183	OG0000058,OG0000180	OG0000070	OG0000071	OG0000054	OG0000089	OG0000095	OG0000092	OG0000096	OG0000072	OG0000090	OG0000093	OG0000100	OG0000097	OG0000104	OG0000098	OG0000102	OG0000101	OG0000112,OG0000118	OG0000124	OG0000113		OG0000028														OG0000042	OG0000020
NZ_CP010360	OG0000016	OG0000022,OG0000627	OG0000027	OG0000030	OG0000023,OG0000044,OG0000330	OG0000034,OG0000183,OG0000267	OG0000058	OG0000070	OG0000071	OG0000054																		OG0000028,OG0000106		OG0000049		OG0000036	OG0000040,OG0000040	OG0000014	OG0000011	OG0000012	OG0000024,OG0000024,OG0000365	OG0000057	OG0000059	OG0000025	OG0000041	OG0000042	OG0000020
NZ_CP024557	OG0000016	OG0000022	OG0000027	OG0000030	OG0000023,OG0000044,OG0000160	OG0000034,OG0000073	OG0000058	OG0000070	OG0000071	OG0000054	OG0000089	OG0000095	OG0000092,OG0000244	OG0000096	OG0000072	OG0000090	OG0000093	OG0000100	OG0000097,OG0000206	OG0000104	OG0000098	OG0000102	OG0000101	OG0000112,OG0000118	OG0000124	OG0000113	OG0000126,OG0000224	OG0000028,OG0000106	OG0000015,OG0000015	OG0000009,OG0000049	OG0000047	OG0000036	OG0000040	OG0000014	OG0000011,OG0000232	OG0000012	OG0000024,OG0000230	OG0000057	OG0000059	OG0000025	OG0000041	OG0000042	OG0000020
CP031564	OG0000016	OG0000022	OG0000027	OG0000030	OG0000023,OG0000044,OG0000160	OG0000034,OG0000073	OG0000058	OG0000070	OG0000071	OG0000054									OG0000206									OG0000028	OG0000015	OG0000049	OG0000047	OG0000036	OG0000040	OG0000014	OG0000011	OG0000012	OG0000024	OG0000057	OG0000059	OG0000025	OG0000041	OG0000042	OG0000020
NZ_KX815983	OG0000016	OG0000022	OG0000027	OG0000030	OG0000023,OG0000044,OG0000160,OG0000330	OG0000034,OG0000073	OG0000058	OG0000070	OG0000071	OG0000054	OG0000089	OG0000095	OG0000092	OG0000096	OG0000072	OG0000090	OG0000093		OG0000206									OG0000028	OG0000015	OG0000049,OG0000558	OG0000047	OG0000036	OG0000040	OG0000014	OG0000011	OG0000012	OG0000024,OG0000365	OG0000057	OG0000059	OG0000025	OG0000041	OG0000042	OG0000020
NZ_MK205416	OG0000016	OG0000022	OG0000027	OG0000030	OG0000023,OG0000044,OG0000160	OG0000034,OG0000073	OG0000058	OG0000070	OG0000071	OG0000054	OG0000089	OG0000095	OG0000092	OG0000096	OG0000072	OG0000090	OG0000093		OG0000206									OG0000028	OG0000015	OG0000049	OG0000047	OG0000036	OG0000040	OG0000014	OG0000011	OG0000012	OG0000024	OG0000057	OG0000059	OG0000025	OG0000041	OG0000042	OG0000020
NZ_MT859309	OG0000016	OG0000022	OG0000027	OG0000030	OG0000023,OG0000044,OG0000160	OG0000034,OG0000073	OG0000058	OG0000070	OG0000071	OG0000054	OG0000089	OG0000095	OG0000092	OG0000096	OG0000072	OG0000090	OG0000093	OG0000100	OG0000097	OG0000104	OG0000098	OG0000102	OG0000101	OG0000112,OG0000118	OG0000124	OG0000113	OG0000126	OG0000028,OG0000106	OG0000015	OG0000009,OG0000049	OG0000047	OG0000036	OG0000040	OG0000014	OG0000011	OG0000012	OG0000024	OG0000057	OG0000059	OG0000025	OG0000041	OG0000042	OG0000020
NC_012692	OG0000016	OG0000022	OG0000027	OG0000030	OG0000023,OG0000044,OG0000160	OG0000034,OG0000073	OG0000058	OG0000070	OG0000071	OG0000054	OG0000089	OG0000095	OG0000092	OG0000096	OG0000072	OG0000090	OG0000093	OG0000100	OG0000097	OG0000104	OG0000098	OG0000102	OG0000101	OG0000112,OG0000118	OG0000124	OG0000113	OG0000126	OG0000028,OG0000106	OG0000015	OG0000009,OG0000049	OG0000047	OG0000036	OG0000040	OG0000014	OG0000011	OG0000012	OG0000024	OG0000057	OG0000059	OG0000025	OG0000041	OG0000042	OG0000020
NZ_CP079173	OG0000016	OG0000022,OG0000375	OG0000027	OG0000030	OG0000023,OG0000044	OG0000034,OG0000073,OG0000183	OG0000058,OG0000180	OG0000070	OG0000071	OG0000054	OG0000089	OG0000095	OG0000092	OG0000096	OG0000072	OG0000090	OG0000093	OG0000100	OG0000097	OG0000104	OG0000098	OG0000102	OG0000101	OG0000112,OG0000118	OG0000124	OG0000113	OG0000126	OG0000028,OG0000106	OG0000015	OG0000009,OG0000049	OG0000047	OG0000036	OG0000040	OG0000014	OG0000011	OG0000012	OG0000024	OG0000057	OG0000059	OG0000025	OG0000041	OG0000042	OG0000020
NC_019069	OG0000016	OG0000022	OG0000027	OG0000030	OG0000023,OG0000044	OG0000034,OG0000073,OG0000183	OG0000058,OG0000180	OG0000070	OG0000071	OG0000054	OG0000089	OG0000095	OG0000092	OG0000096	OG0000072	OG0000090	OG0000093	OG0000100,OG0000240	OG0000097	OG0000104	OG0000098	OG0000102	OG0000101	OG0000112,OG0000118	OG0000124	OG0000113	OG0000126	OG0000028,OG0000106	OG0000015	OG0000009,OG0000049	OG0000047	OG0000036	OG0000040	OG0000014	OG0000011	OG0000012	OG0000024	OG0000057	OG0000059	OG0000025	OG0000041	OG0000042	OG0000020
NZ_CP086440	OG0000016	OG0000022	OG0000027	OG0000030	OG0000023,OG0000044,OG0000160	OG0000034,OG0000073	OG0000058	OG0000070	OG0000071	OG0000054	OG0000089	OG0000095	OG0000092	OG0000096	OG0000072	OG0000090	OG0000093	OG0000100	OG0000097,OG0000206	OG0000104	OG0000098	OG0000102	OG0000101	OG0000112,OG0000118	OG0000124	OG0000113	OG0000126	OG0000028,OG0000106	OG0000015	OG0000009,OG0000049	OG0000047	OG0000036	OG0000040	OG0000014	OG0000011	OG0000012	OG0000024	OG0000057	OG0000059	OG0000025	OG0000041	OG0000042	OG0000020
NZ_MT559988	OG0000016	OG0000022	OG0000027	OG0000030	OG0000023,OG0000044,OG0000160	OG0000034,OG0000073	OG0000058	OG0000070	OG0000071	OG0000054	OG0000089							OG0000100	OG0000097	OG0000104	OG0000098	OG0000102	OG0000101	OG0000112,OG0000118	OG0000124	OG0000113	OG0000126	OG0000028,OG0000106	OG0000015	OG0000049	OG0000047	OG0000036	OG0000040	OG0000014	OG0000011	OG0000012	OG0000024	OG0000057	OG0000059	OG0000025	OG0000041	OG0000042	OG0000020
NZ_CP028170	OG0000016	OG0000022	OG0000027	OG0000030	OG0000023,OG0000044	OG0000034,OG0000073,OG0000183	OG0000058,OG0000180	OG0000070	OG0000071	OG0000054	OG0000089	OG0000095	OG0000092	OG0000096	OG0000072	OG0000090	OG0000093	OG0000100	OG0000097	OG0000104	OG0000098	OG0000102	OG0000101	OG0000112,OG0000118	OG0000124	OG0000113	OG0000126	OG0000028,OG0000106	OG0000015	OG0000009,OG0000049	OG0000047	OG0000036	OG0000040	OG0000014	OG0000011	OG0000012	OG0000024	OG0000057	OG0000059	OG0000025	OG0000041	OG0000042	OG0000020
NZ_MG550958	OG0000016	OG0000022	OG0000027	OG0000030	OG0000023,OG0000044	OG0000034,OG0000183	OG0000058	OG0000070	OG0000071	OG0000054	OG0000089	OG0000095	OG0000092	OG0000096	OG0000072	OG0000090	OG0000093	OG0000100	OG0000097	OG0000104	OG0000098	OG0000102	OG0000101	OG0000118	OG0000124	OG0000113	OG0000126	OG0000028,OG0000106		OG0000009,OG0000049		OG0000036	OG0000040	OG0000014	OG0000011	OG0000012	OG0000024	OG0000057	OG0000059	OG0000025	OG0000041	OG0000042	OG0000020
NZ_CP077964	OG0000016	OG0000022	OG0000027	OG0000030	OG0000023,OG0000044,OG0000160	OG0000034,OG0000073	OG0000058	OG0000070	OG0000071	OG0000054	OG0000089	OG0000095	OG0000092	OG0000096	OG0000072	OG0000090	OG0000093	OG0000100	OG0000097	OG0000104	OG0000098	OG0000102	OG0000101	OG0000112,OG0000118	OG0000124	OG0000113	OG0000126	OG0000028,OG0000106	OG0000015,OG0000015	OG0000009,OG0000009,OG0000049	OG0000047	OG0000036	OG0000040	OG0000014	OG0000011	OG0000012	OG0000024	OG0000057	OG0000059	OG0000025	OG0000041	OG0000042	OG0000020
NZ_CP017987	OG0000016	OG0000022	OG0000027	OG0000030	OG0000023,OG0000044,OG0000160,OG0000334	OG0000034,OG0000073,OG0000491	OG0000058	OG0000070	OG0000071	OG0000054	OG0000089	OG0000095	OG0000092	OG0000096	OG0000072	OG0000090	OG0000093		OG0000206								OG0000224	OG0000028	OG0000015	OG0000009,OG0000049	OG0000047	OG0000036	OG0000040	OG0000014	OG0000011	OG0000012	OG0000024	OG0000057	OG0000059	OG0000025	OG0000041	OG0000042	OG0000020
NZ_CP032397	OG0000016	OG0000022,OG0000350,OG0000375	OG0000027	OG0000030	OG0000023,OG0000044,OG0000160,OG0000330	OG0000034,OG0000073	OG0000058	OG0000070	OG0000071,OG0000285	OG0000054	OG0000089	OG0000095	OG0000092	OG0000096	OG0000072	OG0000090	OG0000093	OG0000100,OG0000100	OG0000097,OG0000097,OG0000206	OG0000104	OG0000098	OG0000102	OG0000101	OG0000112,OG0000112,OG0000118	OG0000124	OG0000113	OG0000126	OG0000028,OG0000106	OG0000015	OG0000009,OG0000009,OG0000049	OG0000047	OG0000036	OG0000040	OG0000014	OG0000011	OG0000012	OG0000024,OG0000365	OG0000057	OG0000059	OG0000025		OG0000042	OG0000020
NZ_CP095676	OG0000016	OG0000022	OG0000027	OG0000030	OG0000023,OG0000044,OG0000160,OG0000330	OG0000034,OG0000073	OG0000058	OG0000070	OG0000071,OG0000071	OG0000054,OG0000054	OG0000089	OG0000095,OG0001150	OG0000092	OG0000096	OG0000072	OG0000090,OG0000090	OG0000093	OG0000100,OG0000240,OG0001153	OG0000097,OG0000097	OG0000104	OG0000098	OG0000102,OG0000102	OG0000101,OG0000101	OG0000112,OG0000118	OG0000124	OG0000113	OG0000126	OG0000028,OG0000106	OG0000015	OG0000009,OG0000009,OG0000049	OG0000047	OG0000036	OG0000040	OG0000014	OG0000011,OG0000011	OG0000012	OG0000024	OG0000057	OG0000059	OG0000025	OG0000041	OG0000042	OG0000020
NZ_CP038322	OG0000016	OG0000022	OG0000027	OG0000030	OG0000023,OG0000044,OG0000160	OG0000034,OG0000073	OG0000058	OG0000070	OG0000071	OG0000054	OG0000089	OG0000095	OG0000092	OG0000096	OG0000072	OG0000090	OG0000093	OG0000100	OG0000097,OG0000206	OG0000104	OG0000098	OG0000102	OG0000101	OG0000112,OG0000118	OG0000124	OG0000113	OG0000126	OG0000028,OG0000106	OG0000015	OG0000009,OG0000049	OG0000047	OG0000036	OG0000040	OG0000014	OG0000011	OG0000012	OG0000024	OG0000057	OG0000059	OG0000025	OG0000041	OG0000042	OG0000020
NZ_MK123268	OG0000016	OG0000022	OG0000027	OG0000030	OG0000023,OG0000044	OG0000034,OG0000073,OG0000183	OG0000058,OG0000180	OG0000070	OG0000071	OG0000054	OG0000089	OG0000095	OG0000092	OG0000096	OG0000072	OG0000090	OG0000093	OG0000100,OG0000240	OG0000097	OG0000104	OG0000098	OG0000102	OG0000101	OG0000112,OG0000118	OG0000124	OG0000113	OG0000126	OG0000028,OG0000106	OG0000015	OG0000009,OG0000049	OG0000047	OG0000036	OG0000040	OG0000014	OG0000011	OG0000012	OG0000024	OG0000057	OG0000059	OG0000025	OG0000041	OG0000042	OG0000020
NZ_CP018722	OG0000016	OG0000022	OG0000027	OG0000030	OG0000023,OG0000044,OG0000160	OG0000034,OG0000073	OG0000058	OG0000070	OG0000071	OG0000054	OG0000089	OG0000095	OG0000092	OG0000096	OG0000072	OG0000090	OG0000093		OG0000206									OG0000028	OG0000015	OG0000009,OG0000049	OG0000047	OG0000036	OG0000040	OG0000014	OG0000011	OG0000012	OG0000024	OG0000057	OG0000059	OG0000025	OG0000041	OG0000042	OG0000020
NZ_CP021206	OG0000016	OG0000022	OG0000027	OG0000030	OG0000023,OG0000044	OG0000034,OG0000073,OG0000183	OG0000058,OG0000180	OG0000070	OG0000071	OG0000054	OG0000089	OG0000095	OG0000092	OG0000096	OG0000072	OG0000090	OG0000093	OG0000240										OG0000028	OG0000015	OG0000009	OG0000047,OG0000047	OG0000036	OG0000040	OG0000014	OG0000011	OG0000012	OG0000024	OG0000057	OG0000059	OG0000025	OG0000041	OG0000042	OG0000020
NZ_CP048797	OG0000016	OG0000022	OG0000027	OG0000030	OG0000023,OG0000044	OG0000034,OG0000073,OG0000183	OG0000058,OG0000180	OG0000070,OG0000831	OG0000071	OG0000054	OG0000089	OG0000095	OG0000092	OG0000096	OG0000072	OG0000090	OG0000093	OG0000100,OG0000240	OG0000097	OG0000104	OG0000098	OG0000102	OG0000101	OG0000112,OG0000118	OG0000124	OG0000113	OG0000126	OG0000028,OG0000106	OG0000015	OG0000009,OG0000049	OG0000047	OG0000036	OG0000040	OG0000014	OG0000011	OG0000012	OG0000024	OG0000057	OG0000059	OG0000025	OG0000041	OG0000042	OG0000020
NZ_CP018704	OG0000016	OG0000022	OG0000027	OG0000030	OG0000023,OG0000044,OG0000160	OG0000034,OG0000073	OG0000058	OG0000070	OG0000071	OG0000054	OG0000089	OG0000095	OG0000092	OG0000096	OG0000072	OG0000090	OG0000093		OG0000206									OG0000028	OG0000015	OG0000009,OG0000049	OG0000047	OG0000036	OG0000040	OG0000014	OG0000011	OG0000012	OG0000024	OG0000057	OG0000059	OG0000025	OG0000041	OG0000042	OG0000020
NZ_KU302801	OG0000016	OG0000022	OG0000027	OG0000030	OG0000023,OG0000044,OG0000160,OG0000372	OG0000034,OG0000073,OG0000183,OG0000269	OG0000058,OG0000180											OG0000240	OG0000206								OG0000224	OG0000028		OG0000009,OG0000049	OG0000047	OG0000036	OG0000040	OG0000014	OG0000011	OG0000012	OG0000024	OG0000057	OG0000059	OG0000025	OG0000041	OG0000042	OG0000020
NZ_MT316183	OG0000016	OG0000022	OG0000027	OG0000030	OG0000023,OG0000044	OG0000034,OG0000073,OG0000183	OG0000058,OG0000180	OG0000070	OG0000071	OG0000054	OG0000089	OG0000095	OG0000092	OG0000096	OG0000072	OG0000090	OG0000093	OG0000100	OG0000097	OG0000104	OG0000098	OG0000102	OG0000101	OG0000112,OG0000118	OG0000124	OG0000113	OG0000126	OG0000028,OG0000106	OG0000015,OG0000015	OG0000009,OG0000049	OG0000047	OG0000036	OG0000040	OG0000014	OG0000011	OG0000012	OG0000024	OG0000057	OG0000059	OG0000025	OG0000041	OG0000042	OG0000020
NZ_KT935446	OG0000016	OG0000022,OG0000627	OG0000027	OG0000030	OG0000023,OG0000044,OG0000330,OG0000334	OG0000034,OG0000073,OG0000267,OG0000491	OG0000058,OG0000180	OG0000070																			OG0000224	OG0000028		OG0000049	OG0000047	OG0000036	OG0000040	OG0000014	OG0000011	OG0000012	OG0000024,OG0000365	OG0000057	OG0000059	OG0000025	OG0000041	OG0000042	OG0000020
NZ_LT985222	OG0000016	OG0000022	OG0000027	OG0000030	OG0000023,OG0000044	OG0000034,OG0000073,OG0000183	OG0000058,OG0000180	OG0000070	OG0000071	OG0000054	OG0000089	OG0000095	OG0000092	OG0000096	OG0000072	OG0000090	OG0000093	OG0000100	OG0000097	OG0000104	OG0000098	OG0000102	OG0000101	OG0000112,OG0000118	OG0000124	OG0000113	OG0000126	OG0000028,OG0000106	OG0000015	OG0000009,OG0000009,OG0000049	OG0000047	OG0000036	OG0000040	OG0000014	OG0000011	OG0000012	OG0000024,OG0000365	OG0000057	OG0000059	OG0000025	OG0000041	OG0000042	OG0000020
NZ_CP040068	OG0000016	OG0000022	OG0000027	OG0000030	OG0000023,OG0000044	OG0000034,OG0000073,OG0000183	OG0000058,OG0000180	OG0000070	OG0000071	OG0000054	OG0000089	OG0000095	OG0000092	OG0000096	OG0000072	OG0000090	OG0000093	OG0000100	OG0000097	OG0000104	OG0000098	OG0000102	OG0000101	OG0000112,OG0000118	OG0000124	OG0000113	OG0000126	OG0000028,OG0000106	OG0000015,OG0000015	OG0000049	OG0000047	OG0000036	OG0000040	OG0000014	OG0000011	OG0000012	OG0000024	OG0000057	OG0000059	OG0000025	OG0000041	OG0000042	OG0000020
NZ_CP027679	OG0000016	OG0000022	OG0000027	OG0000030	OG0000023,OG0000044,OG0000160	OG0000034,OG0000073	OG0000058	OG0000070	OG0000071	OG0000054	OG0000089	OG0000095	OG0000092	OG0000096	OG0000072	OG0000090	OG0000093	OG0000100	OG0000097,OG0000206	OG0000104	OG0000098	OG0000102	OG0000101	OG0000112,OG0000118	OG0000124	OG0000113	OG0000126	OG0000028,OG0000106	OG0000015	OG0000009,OG0000049	OG0000047	OG0000036	OG0000040	OG0000014	OG0000011	OG0000012	OG0000024	OG0000057	OG0000059	OG0000025	OG0000041	OG0000042	OG0000020
NZ_MH760469	OG0000016	OG0000022	OG0000027	OG0000030	OG0000023,OG0000044,OG0000160	OG0000034,OG0000073	OG0000058	OG0000070	OG0000071	OG0000054	OG0000089	OG0000095	OG0000092	OG0000096	OG0000072	OG0000090	OG0000093	OG0000100	OG0000097	OG0000104	OG0000098	OG0000102	OG0000101	OG0000112,OG0000118	OG0000124	OG0000113	OG0000224	OG0000028,OG0000106	OG0000015	OG0000009,OG0000049	OG0000047	OG0000036	OG0000040	OG0000014	OG0000011	OG0000012	OG0000024	OG0000057	OG0000059	OG0000025	OG0000041	OG0000042	OG0000020
NZ_CP028996	OG0000016	OG0000022	OG0000027	OG0000030	OG0000023,OG0000044,OG0000160	OG0000034,OG0000073	OG0000058	OG0000070	OG0000071	OG0000054	OG0000089	OG0000095	OG0000092,OG0000244	OG0000096	OG0000072	OG0000090	OG0000093	OG0000100	OG0000097	OG0000104	OG0000098	OG0000102	OG0000101	OG0000112,OG0000118	OG0000124	OG0000113	OG0000126,OG0000224	OG0000028,OG0000106	OG0000015	OG0000009,OG0000049	OG0000047	OG0000036	OG0000040	OG0000014	OG0000011,OG0000232	OG0000012	OG0000024,OG0000230	OG0000057	OG0000059	OG0000025	OG0000041	OG0000042	OG0000020
NZ_MT559998	OG0000016	OG0000022	OG0000027	OG0000030	OG0000023,OG0000044	OG0000034,OG0000073	OG0000058	OG0000070	OG0000071	OG0000054	OG0000089	OG0000095	OG0000092,OG0000244	OG0000096	OG0000072	OG0000090	OG0000093						OG0000101	OG0000112,OG0000118	OG0000124	OG0000113	OG0000126,OG0000224	OG0000028,OG0000106	OG0000015	OG0000009,OG0000009,OG0000049	OG0000047	OG0000036	OG0000040	OG0000014	OG0000011,OG0000232	OG0000012	OG0000024,OG0000230	OG0000057	OG0000059	OG0000025	OG0000041	OG0000042	OG0000020
NZ_CP038330	OG0000016	OG0000022	OG0000027	OG0000030	OG0000023,OG0000044,OG0000160	OG0000034,OG0000073	OG0000058	OG0000070	OG0000071	OG0000054	OG0000089	OG0000095	OG0000092	OG0000096					OG0000206									OG0000028	OG0000015	OG0000049	OG0000047	OG0000036	OG0000040	OG0000014	OG0000011	OG0000012	OG0000024	OG0000057	OG0000059	OG0000025	OG0000041	OG0000042	OG0000020
NZ_CP009868	OG0000016	OG0000022	OG0000027	OG0000030	OG0000023,OG0000044	OG0000034,OG0000073,OG0000183	OG0000058,OG0000180	OG0000070	OG0000071	OG0000054	OG0000089	OG0000095	OG0000092	OG0000096	OG0000072	OG0000090	OG0000093	OG0000100	OG0000097	OG0000104	OG0000098	OG0000102	OG0000101	OG0000112,OG0000118	OG0000124	OG0000113	OG0000126	OG0000028,OG0000106	OG0000015,OG0000015	OG0000009,OG0000049	OG0000047	OG0000036	OG0000040	OG0000014	OG0000011	OG0000012	OG0000024	OG0000057	OG0000059	OG0000025	OG0000041	OG0000042	OG0000020
NZ_CP036192	OG0000016	OG0000022	OG0000027	OG0000030	OG0000023,OG0000044	OG0000034,OG0000073,OG0000183	OG0000058,OG0000180	OG0000070	OG0000071	OG0000054	OG0000089	OG0000095	OG0000092	OG0000096	OG0000072	OG0000090	OG0000093	OG0000100	OG0000097	OG0000104	OG0000098	OG0000102	OG0000101	OG0000112,OG0000118	OG0000124	OG0000113	OG0000126	OG0000028,OG0000106	OG0000015	OG0000009,OG0000049	OG0000047	OG0000036	OG0000040	OG0000014	OG0000011	OG0000012	OG0000024	OG0000057	OG0000059	OG0000025	OG0000041	OG0000042	OG0000020
NZ_MH011352	OG0000016	OG0000022	OG0000027	OG0000030	OG0000023,OG0000044,OG0000160	OG0000034,OG0000073	OG0000058	OG0000070	OG0000071	OG0000054	OG0000089	OG0000095	OG0000092,OG0000244	OG0000096	OG0000072	OG0000090	OG0000093	OG0000100,OG0000240	OG0000097	OG0000104	OG0000098	OG0000102	OG0000101	OG0000112,OG0000118	OG0000124	OG0000113	OG0000126,OG0000224	OG0000028,OG0000106	OG0000015	OG0000009,OG0000009,OG0000049	OG0000047	OG0000036	OG0000040	OG0000014	OG0000011,OG0000232	OG0000012	OG0000024,OG0000230	OG0000057	OG0000059	OG0000025	OG0000041	OG0000042	OG0000020
NZ_CP029730	OG0000016	OG0000022,OG0000627	OG0000027	OG0000030	OG0000023,OG0000044,OG0000330	OG0000034,OG0000073,OG0000183,OG0000267	OG0000058,OG0000180	OG0000070	OG0000071	OG0000054								OG0000100										OG0000028		OG0000049	OG0000047	OG0000036	OG0000040	OG0000014	OG0000011	OG0000012	OG0000024,OG0000365	OG0000057	OG0000059	OG0000025	OG0000041	OG0000042	OG0000020
NZ_CP031610	OG0000016	OG0000022	OG0000027	OG0000030	OG0000023,OG0000044	OG0000034,OG0000073,OG0000183	OG0000058,OG0000180	OG0000070	OG0000071	OG0000054	OG0000089	OG0000095	OG0000092	OG0000096	OG0000072	OG0000090	OG0000093	OG0000100	OG0000097	OG0000104		OG0000102	OG0000101	OG0000112	OG0000124	OG0000113	OG0000126	OG0000028,OG0000106	OG0000015	OG0000009,OG0000009,OG0000049	OG0000047	OG0000036	OG0000040	OG0000014	OG0000011	OG0000012	OG0000024	OG0000057	OG0000059	OG0000025	OG0000041	OG0000042	OG0000020
NZ_CP032238	OG0000016	OG0000022	OG0000027	OG0000030	OG0000023,OG0000044,OG0000160	OG0000034,OG0000073	OG0000058	OG0000070	OG0000071	OG0000054	OG0000089	OG0000095	OG0000092	OG0000096	OG0000072	OG0000090	OG0000093	OG0000100	OG0000097,OG0000206	OG0000104	OG0000098	OG0000102	OG0000101	OG0000112,OG0000118	OG0000124	OG0000113	OG0000126	OG0000028,OG0000106	OG0000015	OG0000009,OG0000049	OG0000047	OG0000036	OG0000040	OG0000014	OG0000011	OG0000012	OG0000024	OG0000057	OG0000059	OG0000025	OG0000041	OG0000042	OG0000020
NZ_CP022274	OG0000016	OG0000022	OG0000027	OG0000030	OG0000023,OG0000044,OG0000330	OG0000034,OG0000183	OG0000058																					OG0000028		OG0000049		OG0000036	OG0000040	OG0000014	OG0000011	OG0000012	OG0000024	OG0000057	OG0000059	OG0000025	OG0000041	OG0000042	OG0000020
CP027695	OG0000016	OG0000022	OG0000027	OG0000030	OG0000023,OG0000044,OG0000160	OG0000034,OG0000073	OG0000058	OG0000070	OG0000071	OG0000054	OG0000089	OG0000095	OG0000092,OG0000244	OG0000096	OG0000072,OG0000072	OG0000090	OG0000093	OG0000100	OG0000097	OG0000104	OG0000098	OG0000102	OG0000101	OG0000112	OG0000124	OG0000113	OG0000126,OG0000224	OG0000028,OG0000106	OG0000015	OG0000009,OG0000049	OG0000047	OG0000036	OG0000040	OG0000014	OG0000011,OG0000232	OG0000012	OG0000024,OG0000230	OG0000057	OG0000059	OG0000025	OG0000041	OG0000042	OG0000020
NZ_LT985253	OG0000016	OG0000022	OG0000027	OG0000030	OG0000023,OG0000044	OG0000034,OG0000073,OG0000183	OG0000058,OG0000180	OG0000070	OG0000071	OG0000054	OG0000089	OG0000095	OG0000092	OG0000096	OG0000072	OG0000090	OG0000093	OG0000100	OG0000097	OG0000104	OG0000098	OG0000102	OG0000101	OG0000112,OG0000118	OG0000124	OG0000113	OG0000126	OG0000028,OG0000106	OG0000015	OG0000009,OG0000049	OG0000047	OG0000036	OG0000040	OG0000014	OG0000011	OG0000012	OG0000024	OG0000057	OG0000059	OG0000025	OG0000041	OG0000042	OG0000020
NZ_CP027043	OG0000016	OG0000022	OG0000027	OG0000030	OG0000023,OG0000044,OG0000160	OG0000034,OG0000073	OG0000058	OG0000070	OG0000071	OG0000054	OG0000089	OG0000095	OG0000092	OG0000096	OG0000072	OG0000090	OG0000093	OG0000100	OG0000097,OG0000206	OG0000104	OG0000098	OG0000102	OG0000101	OG0000112,OG0000118	OG0000124	OG0000113	OG0000126	OG0000028,OG0000106	OG0000015	OG0000009,OG0000009,OG0000049	OG0000047	OG0000036	OG0000040	OG0000014	OG0000011	OG0000012	OG0000024	OG0000057	OG0000059	OG0000025	OG0000041	OG0000042	OG0000020
NZ_OU015341	OG0000016	OG0000022	OG0000027	OG0000030	OG0000023,OG0000044,OG0000160	OG0000034,OG0000073	OG0000058	OG0000070	OG0000071,OG0000071	OG0000054	OG0000089	OG0000095	OG0000092						OG0000206					OG0000112				OG0000028	OG0000015	OG0000049	OG0000047	OG0000036	OG0000040	OG0000014	OG0000011	OG0000012	OG0000024	OG0000057	OG0000059	OG0000025	OG0000041	OG0000042	OG0000020
NZ_AP018578	OG0000016	OG0000022	OG0000027	OG0000030	OG0000023,OG0000044	OG0000034,OG0000073,OG0000183	OG0000058,OG0000180	OG0000070	OG0000071	OG0000054	OG0000089	OG0000095	OG0000092	OG0000096	OG0000072	OG0000090	OG0000093											OG0000028		OG0000009,OG0000049	OG0000047	OG0000036	OG0000040	OG0000014	OG0000011	OG0000012	OG0000024,OG0000024	OG0000057	OG0000059	OG0000025	OG0000041	OG0000042	OG0000020,OG0000454
NZ_CP097667	OG0000016	OG0000022	OG0000027	OG0000030	OG0000023,OG0000044,OG0000160	OG0000034,OG0000073	OG0000058	OG0000070	OG0000071	OG0000054	OG0000089	OG0000095	OG0000092	OG0000096	OG0000072	OG0000090	OG0000093	OG0000100	OG0000097,OG0000206	OG0000104	OG0000098	OG0000102	OG0000101	OG0000112,OG0000118	OG0000124	OG0000113	OG0000126	OG0000028,OG0000106	OG0000015	OG0000009	OG0000047,OG0000047	OG0000036	OG0000040	OG0000014	OG0000011	OG0000012	OG0000024	OG0000057	OG0000059	OG0000025	OG0000041	OG0000042	OG0000020
NZ_LC556211	OG0000016	OG0000022	OG0000027	OG0000030	OG0000023,OG0000023,OG0000044	OG0000034,OG0000073,OG0000183	OG0000058,OG0000180	OG0000070	OG0000071	OG0000054	OG0000089	OG0000095	OG0000092	OG0000096	OG0000072	OG0000090	OG0000093	OG0000100	OG0000097	OG0000104	OG0000098	OG0000102	OG0000101	OG0000112,OG0000118	OG0000124	OG0000113	OG0000126	OG0000028,OG0000106	OG0000015	OG0000049	OG0000047	OG0000036	OG0000040	OG0000014	OG0000011	OG0000012	OG0000024	OG0000057	OG0000059	OG0000025	OG0000041	OG0000042	OG0000020
NZ_MG053108	OG0000016	OG0000022	OG0000027	OG0000030	OG0000023,OG0000044,OG0000334	OG0000034,OG0000183,OG0000491	OG0000058	OG0000070	OG0000071	OG0000054	OG0000089	OG0000095	OG0000092	OG0000096	OG0000072	OG0000090	OG0000093	OG0000100	OG0000097	OG0000104	OG0000098	OG0000102	OG0000101	OG0000118	OG0000124	OG0000113	OG0000126,OG0000224	OG0000028,OG0000106		OG0000009,OG0000049		OG0000036	OG0000040	OG0000014	OG0000011	OG0000012	OG0000024	OG0000057	OG0000059	OG0000025	OG0000041	OG0000042	OG0000020
NZ_CP040024	OG0000016	OG0000022	OG0000027	OG0000030	OG0000023,OG0000044,OG0000160	OG0000034,OG0000073	OG0000058	OG0000070	OG0000071	OG0000054	OG0000089	OG0000095	OG0000092,OG0000244	OG0000096	OG0000072	OG0000090	OG0000093	OG0000100	OG0000097	OG0000104	OG0000098	OG0000102	OG0000101	OG0000112,OG0000118	OG0000124	OG0000113	OG0000126,OG0000224	OG0000028,OG0000106	OG0000015	OG0000049	OG0000047	OG0000036	OG0000040	OG0000014	OG0000011,OG0000232	OG0000012	OG0000024,OG0000230	OG0000057	OG0000059	OG0000025	OG0000041	OG0000042	OG0000020
NZ_MF627445	OG0000016	OG0000022	OG0000027	OG0000030	OG0000023,OG0000044,OG0000160	OG0000034,OG0000073,OG0000183	OG0000058,OG0000180	OG0000070	OG0000071	OG0000054	OG0000089	OG0000095	OG0000092	OG0000096	OG0000072	OG0000090	OG0000093	OG0000100	OG0000097	OG0000104	OG0000098	OG0000102	OG0000101	OG0000112,OG0000118	OG0000124	OG0000113	OG0000126	OG0000028,OG0000106	OG0000015,OG0000015	OG0000009,OG0000049	OG0000047	OG0000036	OG0000040	OG0000014	OG0000011,OG0000232	OG0000012	OG0000024,OG0000230	OG0000057	OG0000059	OG0000025	OG0000041	OG0000042	OG0000020
NC_019107	OG0000016	OG0000022	OG0000027	OG0000030	OG0000023,OG0000044,OG0000160	OG0000034,OG0000073	OG0000058	OG0000070	OG0000071	OG0000054	OG0000089	OG0000095	OG0000092	OG0000096	OG0000072	OG0000090	OG0000093	OG0000100,OG0000100	OG0000097,OG0000097	OG0000104	OG0000098	OG0000102	OG0000101	OG0000112,OG0000118	OG0000124	OG0000113	OG0000126	OG0000028,OG0000106	OG0000015	OG0000009,OG0000049	OG0000047	OG0000036	OG0000040	OG0000014	OG0000011	OG0000012	OG0000024	OG0000057	OG0000059	OG0000025		OG0000042	OG0000020
NZ_CP042479	OG0000016	OG0000022,OG0000627,OG0000627	OG0000027	OG0000030	OG0000023,OG0000330,OG0000330	OG0000034,OG0000183,OG0000267,OG0000267	OG0000058	OG0000070	OG0000071	OG0000054	OG0000089	OG0000095	OG0000092	OG0000096	OG0000072	OG0000090	OG0000093	OG0000100	OG0000097	OG0000104	OG0000098	OG0000102	OG0000101	OG0000118	OG0000124	OG0000113	OG0000126	OG0000028,OG0000106		OG0000049		OG0000036	OG0000040	OG0000014	OG0000011	OG0000012	OG0000024,OG0000365,OG0000365	OG0000057	OG0000059	OG0000025	OG0000041	OG0000042	OG0000020
NZ_CP100740	OG0000016	OG0000022	OG0000027	OG0000030	OG0000023,OG0000044	OG0000034,OG0000073	OG0000058	OG0000070	OG0000071	OG0000054	OG0000089	OG0000095	OG0000092	OG0000096	OG0000072	OG0000090	OG0000093	OG0000100	OG0000097	OG0000104	OG0000098	OG0000102	OG0000101	OG0000112,OG0000118	OG0000124	OG0000113	OG0000126	OG0000028,OG0000106	OG0000015	OG0000009,OG0000009,OG0000049	OG0000047	OG0000036	OG0000040	OG0000014	OG0000011	OG0000012	OG0000024	OG0000057				OG0000042	OG0000020
NZ_LS992184	OG0000016	OG0000022,OG0000350,OG0000375	OG0000027	OG0000030	OG0000023,OG0000044,OG0000160,OG0000160,OG0000334	OG0000034,OG0000073	OG0000058	OG0000070	OG0000071	OG0000054	OG0000089	OG0000095	OG0000092	OG0000096	OG0000072	OG0000090	OG0000093	OG0000100	OG0000206,OG0000206					OG0000112				OG0000028	OG0000015	OG0000009,OG0000049	OG0000047	OG0000036	OG0000040	OG0000014	OG0000011	OG0000012	OG0000024	OG0000057	OG0000059	OG0000025	OG0000041	OG0000042	OG0000020
NZ_CP034714	OG0000016	OG0000022	OG0000027	OG0000030	OG0000023,OG0000044	OG0000034,OG0000183	OG0000058	OG0000070	OG0000071	OG0000054	OG0000089	OG0000095	OG0000092	OG0000096	OG0000072	OG0000090	OG0000093	OG0000100	OG0000097	OG0000104	OG0000098	OG0000102	OG0000101	OG0000118	OG0000124	OG0000113	OG0000126	OG0000028,OG0000106		OG0000049		OG0000036	OG0000040	OG0000014	OG0000011	OG0000012	OG0000024	OG0000057	OG0000059	OG0000025	OG0000041	OG0000042	OG0000020
NZ_CP007732	OG0000016	OG0000022	OG0000027	OG0000030	OG0000023,OG0000044	OG0000034,OG0000073,OG0000183	OG0000058,OG0000180	OG0000070	OG0000071	OG0000054	OG0000089	OG0000095	OG0000092	OG0000096,OG0001105	OG0000072	OG0000090	OG0000093	OG0000100	OG0000097	OG0000104	OG0000098	OG0000102	OG0000101	OG0000112,OG0000118	OG0000124	OG0000113	OG0000126	OG0000028,OG0000106	OG0000015,OG0000015	OG0000009,OG0000009,OG0000009,OG0000009,OG0000049,OG0000385	OG0000047	OG0000036	OG0000040	OG0000014	OG0000011	OG0000012	OG0000024	OG0000057	OG0000059	OG0000025	OG0000041	OG0000042	OG0000020,OG0000454
NZ_CP021719	OG0000016	OG0000022	OG0000027	OG0000030	OG0000023,OG0000044	OG0000034,OG0000073,OG0000183	OG0000058,OG0000180	OG0000070	OG0000071			OG0000095	OG0000092	OG0000096	OG0000072	OG0000090	OG0000093	OG0000100	OG0000097,OG0000097					OG0000112,OG0000118	OG0000124	OG0000113	OG0000126	OG0000028,OG0000106	OG0000015	OG0000009,OG0000049	OG0000047	OG0000036	OG0000040	OG0000014	OG0000011	OG0000012	OG0000024	OG0000057	OG0000059	OG0000025	OG0000041	OG0000042	OG0000020
NZ_CP047353	OG0000016	OG0000022	OG0000027	OG0000030	OG0000023,OG0000044	OG0000034,OG0000073	OG0000058	OG0000070	OG0000071	OG0000054	OG0000089	OG0000095	OG0000092,OG0000244	OG0000096	OG0000072	OG0000090	OG0000093	OG0000100	OG0000097	OG0000104	OG0000098	OG0000102	OG0000101	OG0000112,OG0000118	OG0000124	OG0000113	OG0000126,OG0000224	OG0000028,OG0000106	OG0000015	OG0000049	OG0000047	OG0000036	OG0000040	OG0000014	OG0000011,OG0000232	OG0000012	OG0000024,OG0000230	OG0000057	OG0000059	OG0000025	OG0000041	OG0000042	OG0000020
NZ_KX147633	OG0000016	OG0000022	OG0000027	OG0000030	OG0000023,OG0000044	OG0000034,OG0000073,OG0000183	OG0000058,OG0000180	OG0000070	OG0000071	OG0000054	OG0000089	OG0000095	OG0000092	OG0000096	OG0000072	OG0000090	OG0000093	OG0000100	OG0000097	OG0000104	OG0000098	OG0000102	OG0000101	OG0000112,OG0000118	OG0000124	OG0000113	OG0000126	OG0000028,OG0000106		OG0000009,OG0000009,OG0000049	OG0000047	OG0000036	OG0000040	OG0000014	OG0000011	OG0000012	OG0000024	OG0000057	OG0000059	OG0000025	OG0000041	OG0000042	OG0000020
NZ_MZ836809	OG0000016	OG0000022	OG0000027	OG0000030	OG0000023,OG0000044,OG0000160	OG0000034,OG0000073	OG0000058	OG0000070	OG0000071	OG0000054	OG0000089	OG0000095	OG0000092,OG0000244	OG0000096	OG0000072	OG0000090	OG0000093	OG0000100,OG0000240	OG0000097	OG0000104	OG0000098	OG0000102	OG0000101	OG0000112,OG0000118	OG0000124	OG0000113	OG0000126,OG0000224	OG0000028,OG0000106	OG0000015	OG0000009,OG0000049	OG0000047	OG0000036	OG0000040	OG0000014	OG0000011,OG0000232	OG0000012	OG0000024,OG0000230	OG0000057	OG0000059	OG0000025	OG0000041	OG0000042	OG0000020
NZ_CP047128	OG0000016	OG0000022			OG0000023,OG0000160	OG0000034													OG0000206								OG0000126	OG0000106		OG0000009											OG0000041	OG0000042	OG0000020
NZ_LT985258	OG0000016	OG0000022	OG0000027	OG0000030	OG0000023,OG0000044	OG0000034,OG0000073,OG0000183	OG0000058,OG0000180	OG0000070	OG0000071	OG0000054	OG0000089	OG0000095	OG0000092	OG0000096	OG0000072	OG0000090	OG0000093	OG0000100	OG0000097	OG0000104	OG0000098	OG0000102	OG0000101	OG0000112,OG0000118	OG0000124	OG0000113	OG0000126	OG0000028,OG0000106	OG0000015	OG0000009,OG0000049	OG0000047	OG0000036	OG0000040	OG0000014	OG0000011	OG0000012	OG0000024	OG0000057	OG0000059	OG0000025	OG0000041	OG0000042	OG0000020
NZ_CP007558	OG0000016	OG0000022	OG0000027	OG0000030	OG0000023,OG0000044	OG0000034,OG0000073,OG0000183	OG0000058,OG0000180	OG0000070	OG0000071	OG0000054	OG0000089	OG0000095	OG0000092	OG0000096,OG0001105	OG0000072	OG0000090	OG0000093	OG0000100	OG0000097	OG0000104	OG0000098	OG0000102	OG0000101	OG0000112,OG0000118	OG0000124	OG0000113	OG0000126	OG0000028,OG0000106	OG0000015,OG0000015	OG0000009,OG0000009,OG0000009,OG0000009,OG0000049,OG0000385	OG0000047	OG0000036	OG0000040	OG0000014	OG0000011	OG0000012	OG0000024	OG0000057	OG0000059	OG0000025	OG0000041	OG0000042	OG0000020,OG0000454
CP050740	OG0000016	OG0000022	OG0000027	OG0000030	OG0000023,OG0000044,OG0000160	OG0000034,OG0000073	OG0000058	OG0000070	OG0000071	OG0000054	OG0000089	OG0000095	OG0000092	OG0000096	OG0000072	OG0000090	OG0000093		OG0000206									OG0000028	OG0000015	OG0000009,OG0000009,OG0000049	OG0000047	OG0000036	OG0000040,OG0000040	OG0000014	OG0000011	OG0000012	OG0000024	OG0000057	OG0000059	OG0000025	OG0000041	OG0000042	OG0000020
NZ_CP017055	OG0000016	OG0000022	OG0000027	OG0000030	OG0000023,OG0000044,OG0000160	OG0000034,OG0000073,OG0000183	OG0000058,OG0000180	OG0000070,OG0000831	OG0000071	OG0000054	OG0000089	OG0000095	OG0000092	OG0000096	OG0000072	OG0000090	OG0000093	OG0000100	OG0000097	OG0000104	OG0000098	OG0000102	OG0000101	OG0000112,OG0000118	OG0000124	OG0000113	OG0000126	OG0000106	OG0000015	OG0000049,OG0000264	OG0000047	OG0000036	OG0000040	OG0000014	OG0000011	OG0000012	OG0000024	OG0000057	OG0000059	OG0000025	OG0000041	OG0000042	OG0000020
NZ_MT559999	OG0000016	OG0000022	OG0000027	OG0000030	OG0000023,OG0000044,OG0000160	OG0000034,OG0000073	OG0000058	OG0000070	OG0000071	OG0000054	OG0000089	OG0000095	OG0000092	OG0000096	OG0000072	OG0000090	OG0000093	OG0000100	OG0000097									OG0000028	OG0000015	OG0000049,OG0000558	OG0000047	OG0000036	OG0000040	OG0000014	OG0000011	OG0000012	OG0000024	OG0000057	OG0000059	OG0000025	OG0000041	OG0000042	OG0000020
NZ_CP098334	OG0000016	OG0000022	OG0000027	OG0000030	OG0000023,OG0000044	OG0000034,OG0000073,OG0000183	OG0000058,OG0000180	OG0000070	OG0000071	OG0000054	OG0000089	OG0000095	OG0000092	OG0000096	OG0000072	OG0000090	OG0000093	OG0000100	OG0000097	OG0000104	OG0000098	OG0000102	OG0000101	OG0000112,OG0000118	OG0000124	OG0000113	OG0000126	OG0000028,OG0000106	OG0000015,OG0000015	OG0000009,OG0000009,OG0000049	OG0000047	OG0000036	OG0000040	OG0000014	OG0000011	OG0000012	OG0000024	OG0000057	OG0000059	OG0000025	OG0000041	OG0000042	OG0000020
NZ_KM670336	OG0000016	OG0000022,OG0000627	OG0000027	OG0000030	OG0000023,OG0000044,OG0000160	OG0000034,OG0000073	OG0000058	OG0000070	OG0000071	OG0000054	OG0000089	OG0000095	OG0000092,OG0000244	OG0000096	OG0000072,OG000NO	OG0000090	OG0000093	OG0000100	OG0000097	OG0000104	OG0000098	OG0000102	OG0000101	OG0000112,OG0000118	OG0000124	OG0000113	OG0000126,OG0000224	OG0000028,OG0000106	OG0000015	OG0000009,OG0000049	OG0000047	OG0000036	OG0000040	OG0000014	OG0000011,OG0000232	OG0000012	OG0000024,OG0000230	OG0000057	OG0000059	OG0000025	OG0000041	OG0000042	OG0000020
NZ_CP023274	OG0000016	OG0000022	OG0000027	OG0000030	OG0000023,OG0000044,OG0000160	OG0000034,OG0000073	OG0000058	OG0000070	OG0000071	OG0000054	OG0000089	OG0000095	OG0000092	OG0000096	OG0000072	OG0000090	OG0000093	OG0000100	OG0000097	OG0000104	OG0000098	OG0000102	OG0000101	OG0000112,OG0000118	OG0000124	OG0000113	OG0000126	OG0000028,OG0000106	OG0000015	OG0000009,OG0000009,OG0000049	OG0000047	OG0000036	OG0000040	OG0000014	OG0000011	OG0000012	OG0000024	OG0000057	OG0000059	OG0000025	OG0000041	OG0000042	OG0000020
NZ_MH325469	OG0000016	OG0000022	OG0000027	OG0000030,OG0000681	OG0000023,OG0000044,OG0000372	OG0000034,OG0000183,OG0000269	OG0000058	OG0000070	OG0000071,OG0000285	OG0000054,OG0000311	OG0000089	OG0000095,OG0000337	OG0000092,OG0000338	OG0000096,OG0000339	OG0000072,OG0000072	OG0000090,OG0000349	OG0000093,OG0000336	OG0000100	OG0000054,OG0000097	OG0000104	OG0000098,OG0000098	OG0000102,OG0000102	OG0000101,OG0000101	OG0000118	OG0000124	OG0000113	OG0000126	OG0000028,OG0000106		OG0000049		OG0000036	OG0000040	OG0000014	OG0000011,OG0000011	OG0000012,OG0000012	OG0000024,OG0000335	OG0000057	OG0000059	OG0000025	OG0000041	OG0000042	OG0000020
KR827392	OG0000016	OG0000022	OG0000027	OG0000030	OG0000023,OG0000044,OG0000160	OG0000034,OG0000073	OG0000058	OG0000070	OG0000071	OG0000054	OG0000089	OG0000095	OG0000092	OG0000096	OG0000072	OG0000090	OG0000093	OG0000100	OG0000097,OG0000206	OG0000104	OG0000098	OG0000102	OG0000101	OG0000112,OG0000118	OG0000124	OG0000113	OG0000126	OG0000028,OG0000106	OG0000015	OG0000009,OG0000049	OG0000047	OG0000036	OG0000040	OG0000014	OG0000011	OG0000012	OG0000024	OG0000057	OG0000059	OG0000025	OG0000041	OG0000042	OG0000020
NZ_CP025141	OG0000016	OG0000022	OG0000027	OG0000030	OG0000023,OG0000044	OG0000034,OG0000073,OG0000183	OG0000058,OG0000180	OG0000070	OG0000071	OG0000054	OG0000089	OG0000095	OG0000092	OG0000096	OG0000072	OG0000090	OG0000093	OG0000100	OG0000097	OG0000104	OG0000098	OG0000102	OG0000101	OG0000112,OG0000118	OG0000124	OG0000113	OG0000126	OG0000028,OG0000106	OG0000015	OG0000009,OG0000049	OG0000047	OG0000036	OG0000040	OG0000014	OG0000011	OG0000012	OG0000024	OG0000057	OG0000059	OG0000025	OG0000041	OG0000042	OG0000020
NZ_CP040171	OG0000016	OG0000022	OG0000027	OG0000030	OG0000023,OG0000044,OG0000160	OG0000034,OG0000073	OG0000058	OG0000070	OG0000071	OG0000054	OG0000089	OG0000095	OG0000092,OG0000244	OG0000096	OG0000072	OG0000090	OG0000093	OG0000100	OG0000097,OG0000206	OG0000104	OG0000098	OG0000102	OG0000101	OG0000112	OG0000124	OG0000113	OG0000126,OG0000224	OG0000028,OG0000106	OG0000015	OG0000049	OG0000047	OG0000036	OG0000040	OG0000014	OG0000011,OG0000232	OG0000012	OG0000024	OG0000057	OG0000059	OG0000025	OG0000041	OG0000042	OG0000020
NZ_MT559987	OG0000016	OG0000022	OG0000027	OG0000030	OG0000023,OG0000044,OG0000160	OG0000034,OG0000073		OG0000070					OG0000092	OG0000096	OG0000072	OG0000090	OG0000093	OG0000100	OG0000097	OG0000104								OG0000028	OG0000015	OG0000049	OG0000047	OG0000036	OG0000040	OG0000014	OG0000011	OG0000012	OG0000024	OG0000057	OG0000059	OG0000025	OG0000041	OG0000042	OG0000020
NZ_CP050727	OG0000016	OG0000022	OG0000027	OG0000030	OG0000023,OG0000044,OG0000160	OG0000034,OG0000073			OG0000285	OG0000311		OG0000337	OG0000338	OG0000339	OG0000072	OG0000349	OG0000336		OG0000054,OG0000206		OG0000098	OG0000102	OG0000101					OG0000028	OG0000015	OG0000049	OG0000047	OG0000036	OG0000040	OG0000014	OG0000011,OG0000011	OG0000012,OG0000012	OG0000024,OG0000335	OG0000057	OG0000059	OG0000025	OG0000041	OG0000042	OG0000020
NZ_MT559985	OG0000016	OG0000022,OG0000329	OG0000027	OG0000030	OG0000023,OG0000044,OG0000160	OG0000034,OG0000073	OG0000058	OG0000070	OG0000071	OG0000054	OG0000089	OG0000095	OG0000092	OG0000096,OG0001105	OG0000072	OG0000090	OG0000093	OG0000100	OG0000097,OG0000206	OG0000104	OG0000098	OG0000102	OG0000101	OG0000112,OG0000118	OG0000124	OG0000113	OG0000126	OG0000028,OG0000106	OG0000015	OG0000009,OG0000049	OG0000047	OG0000036	OG0000040	OG0000014	OG0000011	OG0000012	OG0000024	OG0000057	OG0000059	OG0000025	OG0000041	OG0000042	OG0000020,OG0000454
NZ_CP012168	OG0000016	OG0000022,OG0000627	OG0000027	OG0000030	OG0000023,OG0000044,OG0000330	OG0000034,OG0000183,OG0000267	OG0000058	OG0000070	OG0000071	OG0000054	OG0000089	OG0000095	OG0000092	OG0000096	OG0000072	OG0000090	OG0000093	OG0000100	OG0000097	OG0000104	OG0000098	OG0000102	OG0000101	OG0000118	OG0000124	OG0000113	OG0000126	OG0000028,OG0000106		OG0000009,OG0000009,OG0000049		OG0000036	OG0000040	OG0000014	OG0000011	OG0000012	OG0000024,OG0000365	OG0000057	OG0000059	OG0000025	OG0000041	OG0000042	OG0000020
NZ_CP023952	OG0000016	OG0000022	OG0000027	OG0000030	OG0000023,OG0000044	OG0000034,OG0000073,OG0000183	OG0000058,OG0000180	OG0000070	OG0000071	OG0000054	OG0000089	OG0000095	OG0000092	OG0000096	OG0000072	OG0000090	OG0000093	OG0000100	OG0000097	OG0000104	OG0000098	OG0000102	OG0000101	OG0000112,OG0000118	OG0000124	OG0000113	OG0000126	OG0000028,OG0000106	OG0000015	OG0000009,OG0000049	OG0000047	OG0000036	OG0000040	OG0000014	OG0000011	OG0000012	OG0000024	OG0000057	OG0000059	OG0000025	OG0000041	OG0000042	OG0000020
NZ_CP050164	OG0000016	OG0000022	OG0000027	OG0000030	OG0000023,OG0000044	OG0000034,OG0000073,OG0000183	OG0000058,OG0000180	OG0000070	OG0000071	OG0000054	OG0000089	OG0000095	OG0000092	OG0000096	OG0000072	OG0000090	OG0000093	OG0000100,OG0000240	OG0000097	OG0000104	OG0000098	OG0000102	OG0000101	OG0000112,OG0000118	OG0000124	OG0000113	OG0000126	OG0000028,OG0000106	OG0000015	OG0000009,OG0000049	OG0000047	OG0000036	OG0000040	OG0000014	OG0000011	OG0000012	OG0000024	OG0000057	OG0000059	OG0000025	OG0000041	OG0000042	OG0000020
HQ023864	OG0000016	OG0000022	OG0000027	OG0000030	OG0000023,OG0000044,OG0000160	OG0000034,OG0000073	OG0000058	OG0000070	OG0000071	OG0000054	OG0000089	OG0000095	OG0000092	OG0000096	OG0000072	OG0000090	OG0000093	OG0000100	OG0000097	OG0000104	OG0000098	OG0000102	OG0000101	OG0000112,OG0000118	OG0000124	OG0000113	OG0000126	OG0000028,OG0000106	OG0000015	OG0000009,OG0000049	OG0000047	OG0000036	OG0000040	OG0000014	OG0000011	OG0000012	OG0000024	OG0000057	OG0000059	OG0000025	OG0000041	OG0000042	OG0000020
NZ_CP070545	OG0000016	OG0000022,OG0000350	OG0000027	OG0000030	OG0000023,OG0000044	OG0000034,OG0000073,OG0000183	OG0000058,OG0000180	OG0000070	OG0000071,OG0000285	OG0000054,OG0000311	OG0000089	OG0000095,OG0000337	OG0000092,OG0000244,OG0000338	OG0000096,OG0000339	OG0000072,OG0000072	OG0000090,OG0000349	OG0000093,OG0000336		OG0000054		OG0000098	OG0000102	OG0000101	OG0000112			OG0000224	OG0000028							OG0000011,OG0000232	OG0000012	OG0000230,OG0000335			OG0000025	OG0000041	OG0000042	OG0000020
NZ_MF150118	OG0000016	OG0000022	OG0000027	OG0000030	OG0000023,OG0000044,OG0000160	OG0000034,OG0000073	OG0000058	OG0000070	OG0000071	OG0000054	OG0000089	OG0000095	OG0000092,OG0000244	OG0000096	OG0000072	OG0000090	OG0000093	OG0000100	OG0000097	OG0000104	OG0000098	OG0000102	OG0000101	OG0000112,OG0000118	OG0000124	OG0000113	OG0000126,OG0000224	OG0000028,OG0000106	OG0000015	OG0000009,OG0000049	OG0000047	OG0000036	OG0000040	OG0000014	OG0000011,OG0000232	OG0000012	OG0000024,OG0000230	OG0000057	OG0000059	OG0000025	OG0000041	OG0000042	OG0000020
NZ_LC507075	OG0000016	OG0000022	OG0000027	OG0000030	OG0000023,OG0000044,OG0000330,OG0000372,OG0000372	OG0000034,OG0000073,OG0000183	OG0000058,OG0000180		OG0000071	OG0000054																		OG0000028		OG0000009		OG0000036	OG0000040	OG0000014	OG0000011	OG0000012	OG0000024	OG0000057	OG0000059	OG0000025	OG0000041	OG0000042	OG0000020
NZ_KP345882	OG0000016	OG0000022	OG0000027	OG0000030	OG0000023,OG0000044,OG0000372	OG0000034,OG0000073,OG0000183,OG0000269	OG0000058,OG0000180	OG0000070	OG0000071	OG0000054	OG0000089	OG0000095	OG0000092	OG0000096	OG0000072	OG0000090	OG0000093	OG0000100	OG0000097	OG0000104	OG0000098	OG0000102	OG0000101	OG0000112,OG0000112,OG0000118	OG0000124	OG0000113	OG0000126	OG0000028,OG0000106	OG0000015,OG0000015	OG0000009,OG0000009,OG0000049	OG0000047	OG0000036	OG0000040,OG0000040	OG0000014	OG0000011	OG0000012	OG0000024	OG0000057	OG0000059	OG0000025	OG0000041	OG0000042	OG0000020,OG0000334
NZ_CP090430	OG0000016	OG0000022	OG0000027	OG0000030	OG0000023,OG0000044,OG0000160	OG0000034,OG0000073	OG0000058	OG0000070,OG0000070	OG0000071	OG0000054	OG0000089	OG0000095	OG0000092	OG0000096	OG0000072	OG0000090	OG0000093	OG0000100,OG0000240	OG0000097,OG0000206	OG0000104	OG0000098	OG0000102	OG0000101	OG0000112,OG0000118	OG0000124	OG0000113	OG0000126	OG0000028,OG0000106	OG0000015	OG0000049	OG0000047	OG0000036	OG0000040	OG0000014	OG0000011	OG0000012	OG0000024	OG0000057	OG0000059	OG0000025	OG0000041	OG0000042	OG0000020
NZ_CP046773	OG0000016	OG0000022	OG0000027	OG0000030	OG0000023,OG0000044,OG0000160	OG0000034,OG0000073	OG0000058	OG0000070	OG0000071	OG0000054	OG0000089	OG0000095	OG0000092	OG0000096	OG0000072	OG0000090	OG0000093	OG0000100	OG0000097	OG0000104	OG0000098	OG0000102	OG0000101	OG0000112,OG0000118	OG0000124	OG0000113	OG0000126	OG0000028,OG0000106	OG0000015	OG0000009,OG0000049	OG0000047	OG0000036	OG0000040	OG0000014	OG0000011	OG0000012	OG0000024	OG0000057	OG0000059	OG0000025	OG0000041	OG0000042	OG0000020
NZ_CP024564	OG0000016	OG0000022	OG0000027	OG0000030	OG0000023,OG0000044,OG0000160	OG0000034,OG0000073	OG0000058	OG0000070	OG0000071	OG0000054	OG0000089	OG0000095	OG0000092,OG0000244	OG0000096	OG0000072	OG0000090	OG0000093	OG0000100	OG0000097,OG0000206	OG0000104	OG0000098	OG0000102	OG0000101	OG0000112,OG0000118	OG0000124	OG0000113	OG0000126,OG0000224	OG0000028,OG0000106	OG0000015	OG0000049	OG0000047	OG0000036	OG0000040	OG0000014	OG0000011,OG0000232	OG0000012	OG0000024,OG0000230	OG0000057	OG0000059	OG0000025	OG0000041	OG0000042	OG0000020
NZ_KC999035	OG0000016	OG0000022	OG0000027	OG0000030	OG0000023,OG0000044	OG0000034,OG0000073,OG0000183	OG0000058,OG0000180	OG0000070	OG0000071	OG0000054	OG0000089	OG0000095	OG0000092	OG0000096	OG0000072	OG0000090	OG0000093	OG0000100	OG0000097	OG0000104	OG0000098	OG0000102	OG0000101	OG0000112,OG0000118	OG0000124	OG0000113	OG0000126	OG0000028,OG0000106		OG0000009,OG0000049	OG0000047	OG0000036	OG0000040	OG0000014	OG0000011	OG0000012	OG0000024	OG0000057	OG0000059	OG0000025	OG0000041	OG0000042	OG0000020
NZ_MN477204	OG0000016	OG0000022	OG0000027	OG0000030	OG0000023,OG0000044	OG0000034,OG0000073,OG0000183	OG0000058,OG0000180	OG0000070	OG0000071	OG0000054	OG0000089	OG0000095	OG0000092	OG0000096	OG0000072	OG0000090	OG0000093	OG0000100	OG0000097	OG0000104	OG0000098	OG0000102	OG0000101	OG0000112,OG0000118	OG0000124	OG0000113	OG0000126	OG0000028,OG0000106	OG0000015	OG0000009,OG0000009,OG0000009,OG0000049	OG0000047	OG0000036	OG0000040	OG0000014	OG0000011	OG0000012	OG0000024	OG0000057	OG0000059	OG0000025	OG0000041	OG0000042	OG0000020
NZ_CP041027	OG0000016	OG0000022	OG0000027	OG0000030	OG0000023,OG0000044,OG0000160,OG0000372	OG0000034,OG0000073,OG0000269	OG0000058	OG0000070	OG0000071,OG0000285	OG0000054,OG0000311	OG0000089	OG0000095,OG0000337	OG0000092,OG0000338	OG0000096,OG0000339	OG0000072,OG0000072	OG0000090,OG0000349	OG0000093,OG0000336	OG0000100	OG0000054		OG0000098	OG0000102	OG0000101	OG0000112			OG0000224,OG0000224	OG0000028		OG0000049	OG0000047	OG0000036	OG0000040	OG0000014	OG0000011,OG0000011	OG0000012,OG0000012	OG0000024,OG0000335	OG0000057	OG0000059	OG0000025	OG0000041	OG0000042	OG0000020
NZ_CP032168	OG0000016	OG0000022	OG0000027	OG0000030	OG0000023,OG0000044	OG0000034,OG0000073,OG0000183	OG0000058,OG0000180	OG0000070	OG0000071	OG0000054	OG0000089	OG0000095	OG0000092	OG0000096	OG0000072	OG0000090	OG0000093	OG0000100	OG0000097	OG0000104	OG0000098	OG0000102	OG0000101	OG0000112,OG0000118	OG0000124	OG0000113	OG0000126	OG0000028,OG0000106	OG0000015	OG0000009,OG0000009,OG0000049	OG0000047	OG0000036	OG0000040	OG0000014	OG0000011	OG0000012	OG0000024	OG0000057	OG0000059	OG0000025	OG0000041	OG0000042	OG0000020
NZ_CP079631	OG0000016	OG0000022	OG0000027	OG0000030	OG0000023,OG0000044	OG0000034,OG0000073,OG0000183	OG0000058,OG0000180	OG0000070	OG0000071	OG0000054	OG0000089	OG0000095	OG0000092	OG0000096	OG0000072	OG0000090	OG0000093	OG0000100	OG0000097	OG0000104	OG0000098	OG0000102	OG0000101	OG0000112,OG0000118	OG0000124	OG0000113	OG0000126	OG0000028,OG0000106	OG0000015	OG0000009,OG0000049	OG0000047	OG0000036	OG0000040	OG0000014	OG0000011	OG0000012	OG0000024	OG0000057	OG0000059	OG0000025	OG0000041	OG0000042	OG0000020
NZ_LN831185	OG0000016	OG0000022	OG0000027	OG0000030	OG0000023,OG0000044	OG0000034,OG0000073,OG0000183	OG0000058,OG0000180	OG0000070	OG0000071	OG0000054	OG0000089	OG0000095	OG0000092	OG0000096	OG0000072	OG0000090	OG0000093	OG0000100	OG0000097	OG0000104	OG0000098	OG0000102	OG0000101	OG0000112,OG0000118	OG0000124	OG0000113	OG0000126	OG0000028,OG0000106	OG0000015	OG0000009,OG0000049	OG0000047	OG0000036	OG0000040	OG0000014	OG0000011	OG0000012	OG0000024	OG0000057	OG0000059	OG0000025	OG0000041	OG0000042	OG0000020
NZ_MH995508	OG0000016	OG0000022	OG0000027	OG0000030	OG0000023,OG0000044	OG0000034,OG0000073,OG0000183	OG0000058,OG0000180	OG0000070	OG0000071	OG0000054	OG0000089	OG0000095	OG0000092	OG0000096	OG0000072	OG0000090	OG0000093	OG0000100,OG0000240	OG0000097	OG0000104	OG0000098	OG0000102	OG0000101	OG0000112,OG0000118	OG0000124	OG0000113	OG0000126	OG0000028,OG0000106	OG0000015	OG0000009,OG0000049	OG0000047	OG0000036	OG0000040	OG0000014	OG0000011	OG0000012	OG0000024	OG0000057	OG0000059	OG0000025	OG0000041	OG0000042	OG0000020
NZ_CP066808	OG0000016	OG0000022	OG0000027	OG0000030	OG0000023,OG0000044,OG0000160	OG0000034,OG0000073	OG0000058	OG0000070	OG0000071	OG0000054	OG0000089	OG0000095	OG0000092,OG0000244	OG0000096	OG0000072	OG0000090	OG0000093	OG0000100,OG0000240,OG0000240	OG0000097,OG0000206	OG0000104	OG0000098	OG0000102	OG0000101	OG0000112,OG0000118	OG0000124	OG0000113	OG0000126,OG0000224	OG0000028,OG0000106	OG0000015	OG0000009,OG0000009,OG0000009,OG0000049	OG0000047	OG0000036	OG0000040	OG0000014	OG0000011,OG0000232	OG0000012	OG0000024,OG0000230	OG0000057	OG0000059	OG0000025	OG0000041	OG0000042	OG0000020
NZ_CP047308	OG0000016	OG0000022	OG0000027	OG0000030	OG0000023,OG0000044	OG0000034,OG0000073	OG0000058	OG0000070	OG0000071	OG0000054	OG0000089	OG0000095	OG0000092	OG0000096	OG0000072	OG0000090	OG0000093	OG0000100	OG0000097	OG0000104	OG0000098	OG0000102	OG0000101	OG0000112,OG0000118	OG0000124	OG0000113	OG0000126	OG0000028,OG0000106	OG0000015,OG0000015	OG0000009,OG0000049	OG0000047	OG0000036	OG0000040	OG0000014	OG0000011	OG0000012	OG0000024	OG0000057	OG0000059	OG0000025	OG0000041	OG0000042	OG0000020
NZ_CP025147	OG0000016	OG0000022	OG0000027	OG0000030	OG0000023,OG0000044	OG0000034,OG0000073,OG0000183	OG0000058,OG0000180	OG0000070	OG0000071	OG0000054	OG0000089	OG0000095	OG0000092	OG0000096	OG0000072	OG0000090	OG0000093	OG0000100	OG0000097	OG0000104	OG0000098	OG0000102	OG0000101	OG0000112,OG0000118	OG0000124	OG0000113	OG0000126	OG0000028,OG0000106	OG0000015	OG0000009,OG0000049	OG0000047	OG0000036	OG0000040	OG0000014	OG0000011	OG0000012	OG0000024	OG0000057	OG0000059	OG0000025	OG0000041	OG0000042	OG0000020
NC_023908	OG0000016	OG0000022	OG0000027	OG0000030	OG0000023,OG0000044	OG0000034,OG0000073,OG0000183	OG0000058,OG0000180	OG0000070	OG0000071	OG0000054	OG0000089	OG0000095	OG0000092	OG0000096	OG0000072	OG0000090	OG0000093	OG0000100,OG0000240	OG0000097	OG0000104	OG0000098	OG0000102	OG0000101	OG0000112,OG0000118	OG0000124	OG0000113	OG0000126	OG0000028,OG0000106	OG0000015	OG0000009,OG0000049	OG0000047	OG0000036	OG0000040	OG0000014	OG0000011	OG0000012	OG0000024	OG0000057	OG0000059	OG0000025	OG0000041	OG0000042	OG0000020
NZ_CP070971	OG0000016	OG0000022	OG0000027	OG0000030	OG0000023,OG0000044	OG0000034,OG0000073							OG0000244														OG0000224	OG0000028,OG0000106	OG0000015	OG0000009,OG0000049	OG0000047	OG0000036	OG0000040	OG0000014	OG0000011,OG0000232	OG0000012	OG0000024,OG0000230	OG0000057	OG0000059	OG0000025	OG0000041	OG0000042	OG0000020
NZ_MK638972	OG0000016	OG0000022	OG0000027	OG0000030	OG0000023,OG0000044	OG0000034,OG0000073,OG0000183	OG0000058,OG0000180	OG0000070	OG0000071	OG0000054	OG0000089	OG0000095	OG0000092	OG0000096	OG0000072	OG0000090	OG0000093	OG0000100	OG0000097	OG0000104	OG0000098	OG0000102	OG0000101	OG0000112,OG0000118	OG0000124	OG0000113	OG0000126	OG0000028,OG0000106	OG0000015,OG0000015	OG0000009,OG0000009,OG0000009,OG0000049	OG0000047	OG0000036	OG0000040	OG0000014	OG0000011	OG0000012	OG0000024	OG0000057	OG0000059	OG0000025	OG0000041	OG0000042	OG0000020
NZ_MT559994	OG0000016	OG0000022	OG0000027	OG0000030	OG0000023,OG0000044,OG0000160	OG0000034,OG0000073	OG0000058	OG0000070	OG0000071	OG0000054	OG0000089	OG0000095	OG0000092	OG0000096	OG0000072	OG0000090	OG0000093	OG0000100	OG0000097	OG0000104	OG0000098	OG0000102	OG0000101,OG0000101	OG0000112,OG0000118	OG0000124	OG0000113	OG0000126	OG0000028,OG0000106	OG0000015	OG0000009,OG0000049	OG0000047	OG0000036	OG0000040	OG0000014	OG0000011	OG0000012	OG0000024	OG0000057	OG0000059	OG0000025	OG0000041	OG0000042	OG0000020
NZ_CP086666	OG0000016	OG0000022	OG0000027	OG0000030	OG0000023,OG0000044	OG0000034,OG0000073,OG0000183	OG0000058,OG0000180	OG0000070	OG0000071	OG0000054	OG0000089	OG0000095	OG0000092	OG0000096	OG0000072	OG0000090	OG0000093	OG0000100,OG0000240	OG0000097	OG0000104	OG0000098	OG0000102	OG0000101	OG0000112,OG0000118	OG0000124	OG0000113	OG0000126	OG0000028,OG0000106	OG0000015	OG0000009,OG0000009,OG0000049	OG0000047	OG0000036	OG0000040	OG0000014	OG0000011	OG0000012	OG0000024	OG0000057	OG0000059	OG0000025	OG0000041	OG0000042	OG0000020
NZ_AP014939	OG0000016	OG0000022	OG0000027	OG0000030	OG0000023,OG0000044	OG0000034,OG0000183	OG0000058,OG0000180	OG0000070	OG0000071	OG0000054	OG0000089	OG0000095	OG0000092	OG0000096	OG0000072	OG0000090	OG0000093	OG0000100	OG0000097	OG0000104	OG0000098	OG0000102	OG0000101	OG0000118	OG0000124	OG0000113	OG0000126	OG0000028,OG0000106	OG0000015,OG0000015,OG0000015,OG0000015	OG0000009,OG0000049	OG0000047	OG0000036	OG0000040,OG0000040	OG0000014	OG0000011	OG0000012	OG0000024	OG0000057	OG0000059	OG0000025	OG0000041	OG0000042	OG0000020
NZ_MF072965	OG0000016	OG0000022	OG0000027	OG0000030	OG0000023,OG0000044,OG0000160	OG0000034,OG0000073	OG0000058	OG0000070	OG0000071	OG0000054	OG0000089	OG0000095	OG0000092,OG0000244	OG0000096	OG0000072	OG0000090	OG0000093	OG0000100	OG0000097	OG0000104	OG0000098	OG0000102	OG0000101				OG0000224	OG0000028,OG0000106	OG0000015	OG0000009,OG0000049	OG0000047	OG0000036	OG0000040		OG0000232		OG0000230
NZ_MW363918	OG0000016	OG0000022	OG0000027	OG0000030	OG0000023,OG0000044	OG0000034,OG0000073,OG0000183	OG0000058,OG0000180	OG0000070	OG0000071	OG0000054	OG0000089	OG0000095	OG0000092	OG0000096	OG0000072	OG0000090	OG0000093	OG0000100,OG0000240	OG0000097	OG0000104	OG0000098	OG0000102	OG0000101	OG0000112,OG0000118	OG0000124	OG0000113	OG0000126	OG0000028,OG0000106	OG0000015	OG0000009,OG0000049	OG0000047	OG0000036	OG0000040	OG0000014	OG0000011	OG0000012	OG0000024	OG0000057	OG0000059	OG0000025	OG0000041	OG0000042	OG0000020
NZ_CP043904	OG0000016	OG0000022	OG0000027	OG0000030	OG0000023,OG0000044	OG0000034	OG0000180	OG0000070	OG0000071	OG0000054	OG0000089	OG0000095	OG0000092	OG0000096	OG0000072	OG0000090	OG0000093	OG0000100	OG0000097	OG0000104	OG0000098	OG0000102	OG0000101	OG0000118	OG0000124	OG0000113	OG0000126	OG0000028,OG0000106		OG0000049	OG0000047	OG0000036	OG0000040	OG0000014	OG0000011	OG0000012	OG0000024	OG0000057	OG0000059	OG0000025	OG0000041	OG0000042	OG0000020
NZ_AP018672	OG0000016	OG0000022	OG0000027	OG0000030	OG0000023,OG0000044	OG0000034,OG0000073	OG0000058	OG0000070	OG0000071	OG0000054	OG0000089	OG0000095	OG0000092,OG0000244	OG0000096	OG0000072	OG0000090	OG0000093	OG0000100	OG0000097	OG0000104	OG0000098	OG0000102	OG0000101	OG0000112,OG0000118	OG0000124	OG0000113	OG0000126,OG0000224	OG0000028	OG0000015	OG0000009,OG0000049	OG0000047	OG0000036	OG0000040	OG0000014	OG0000011,OG0000232	OG0000012	OG0000024,OG0000230	OG0000057	OG0000059	OG0000025	OG0000041	OG0000042	OG0000020
NZ_CP063295	OG0000016	OG0000022	OG0000027	OG0000030	OG0000023,OG0000044	OG0000034,OG0000073	OG0000058	OG0000070	OG0000071	OG0000054	OG0000089	OG0000095	OG0000092	OG0000096	OG0000072	OG0000090	OG0000093	OG0000100	OG0000097	OG0000104	OG0000098	OG0000102	OG0000101	OG0000112,OG0000118	OG0000124	OG0000113	OG0000126	OG0000028,OG0000106	OG0000015	OG0000009,OG0000009,OG0000049	OG0000047	OG0000036	OG0000040	OG0000014	OG0000011	OG0000012	OG0000024	OG0000057				OG0000042	OG0000020
NC_022652	OG0000016	OG0000022	OG0000027	OG0000030	OG0000023,OG0000044	OG0000034,OG0000073	OG0000058	OG0000070	OG0000071	OG0000054	OG0000089	OG0000095	OG0000092	OG0000096	OG0000072	OG0000090	OG0000093	OG0000100	OG0000097	OG0000104	OG0000098	OG0000102	OG0000101	OG0000112,OG0000118	OG0000124	OG0000113	OG0000126	OG0000028,OG0000106	OG0000015	OG0000009,OG0000049	OG0000047	OG0000036	OG0000040	OG0000014	OG0000011	OG0000012	OG0000024	OG0000057	OG0000059	OG0000025	OG0000041	OG0000042	OG0000020
CP063757	OG0000016	OG0000022	OG0000027	OG0000030	OG0000023,OG0000044,OG0000160	OG0000034,OG0000073	OG0000058	OG0000070	OG0000071	OG0000054	OG0000089	OG0000095	OG0000092	OG0000096	OG0000072	OG0000090	OG0000093		OG0000206									OG0000028	OG0000015	OG0000049	OG0000047	OG0000036	OG0000040	OG0000014	OG0000011	OG0000012	OG0000024	OG0000057	OG0000059	OG0000025	OG0000041	OG0000042	OG0000020
NZ_AP018145	OG0000016	OG0000022	OG0000027	OG0000030	OG0000023,OG0000044,OG0000160	OG0000034,OG0000073,OG0000183	OG0000058,OG0000180	OG0000070	OG0000071	OG0000054	OG0000089	OG0000095	OG0000092	OG0000096	OG0000072	OG0000090	OG0000093	OG0000100	OG0000097	OG0000104	OG0000098	OG0000102	OG0000101	OG0000112,OG0000118	OG0000124	OG0000113	OG0000126	OG0000028,OG0000106	OG0000015	OG0000009,OG0000049	OG0000047	OG0000036	OG0000040	OG0000014	OG0000011	OG0000012	OG0000024	OG0000057	OG0000059	OG0000025	OG0000041	OG0000042	OG0000020
NZ_CP022126	OG0000016	OG0000022	OG0000027	OG0000030	OG0000023,OG0000044	OG0000034,OG0000073,OG0000183	OG0000058,OG0000180	OG0000070	OG0000071	OG0000054	OG0000089	OG0000095	OG0000092	OG0000096	OG0000072	OG0000090	OG0000093	OG0000100,OG0000240	OG0000097	OG0000104	OG0000098	OG0000102	OG0000101,OG0000101	OG0000112,OG0000118	OG0000124	OG0000113	OG0000126	OG0000028,OG0000106	OG0000015	OG0000009,OG0000049	OG0000047	OG0000036	OG0000040	OG0000014	OG0000011	OG0000012	OG0000024	OG0000057	OG0000059	OG0000025	OG0000041	OG0000042	OG0000020
NZ_CP026281	OG0000016	OG0000022	OG0000027	OG0000030	OG0000023,OG0000044	OG0000034,OG0000073,OG0000183	OG0000058,OG0000180	OG0000070	OG0000071	OG0000054	OG0000089	OG0000095	OG0000092	OG0000096	OG0000072	OG0000090	OG0000093	OG0000100	OG0000097	OG0000104	OG0000098	OG0000102	OG0000101	OG0000112,OG0000118	OG0000124	OG0000113	OG0000126	OG0000028,OG0000106	OG0000015	OG0000009,OG0000009,OG0000009		OG0000036	OG0000040	OG0000014	OG0000011	OG0000012	OG0000024	OG0000057	OG0000059	OG0000025	OG0000041	OG0000042	OG0000020
NZ_CP047345	OG0000016	OG0000022	OG0000027	OG0000030	OG0000023,OG0000044	OG0000034,OG0000073	OG0000058	OG0000070	OG0000071	OG0000054	OG0000089	OG0000095	OG0000092,OG0000244	OG0000096	OG0000072	OG0000090	OG0000093	OG0000100	OG0000097	OG0000104	OG0000098	OG0000102	OG0000101	OG0000112,OG0000118	OG0000124	OG0000113	OG0000126,OG0000224	OG0000028,OG0000106	OG0000015	OG0000049	OG0000047	OG0000036	OG0000040	OG0000014	OG0000011,OG0000232	OG0000012	OG0000024,OG0000230	OG0000057	OG0000059	OG0000025	OG0000041	OG0000042	OG0000020
NZ_MZ606383	OG0000016	OG0000022	OG0000027	OG0000030	OG0000023,OG0000044	OG0000034,OG0000073,OG0000183	OG0000058,OG0000180	OG0000070	OG0000071	OG0000054	OG0000089	OG0000095	OG0000092	OG0000096	OG0000072	OG0000090	OG0000093	OG0000100,OG0000240	OG0000097	OG0000104	OG0000098	OG0000102	OG0000101	OG0000112,OG0000118	OG0000124	OG0000113	OG0000126	OG0000028,OG0000106	OG0000015	OG0000009,OG0000049	OG0000047	OG0000036	OG0000040	OG0000014	OG0000011	OG0000012	OG0000024	OG0000057	OG0000059	OG0000025	OG0000041	OG0000042	OG0000020
CP082173	OG0000016	OG0000022	OG0000027	OG0000030	OG0000023,OG0000044	OG0000034,OG0000073,OG0000183	OG0000058,OG0000180	OG0000070	OG0000071	OG0000054	OG0000089	OG0000095	OG0000092	OG0000096	OG0000072	OG0000090	OG0000093	OG0000100,OG0000240	OG0000097	OG0000104	OG0000098	OG0000102	OG0000101	OG0000112,OG0000118	OG0000124	OG0000113	OG0000126	OG0000028,OG0000106	OG0000015	OG0000009,OG0000049	OG0000047	OG0000036	OG0000040	OG0000014	OG0000011	OG0000012	OG0000024	OG0000057	OG0000059	OG0000025	OG0000041	OG0000042	OG0000020
NZ_CP100733	OG0000016	OG0000022	OG0000027	OG0000030	OG0000023,OG0000044	OG0000034,OG0000073	OG0000058	OG0000070	OG0000071	OG0000054	OG0000089	OG0000095	OG0000092	OG0000096	OG0000072	OG0000090	OG0000093	OG0000100	OG0000097	OG0000104	OG0000098	OG0000102	OG0000101	OG0000112,OG0000118	OG0000124	OG0000113	OG0000126	OG0000028,OG0000106	OG0000015	OG0000009,OG0000049	OG0000047	OG0000036	OG0000040	OG0000014	OG0000011	OG0000012	OG0000024	OG0000057				OG0000042	OG0000020
NZ_CP014295	OG0000016	OG0000022	OG0000027	OG0000030	OG0000023,OG0000044	OG0000034,OG0000073	OG0000058	OG0000070	OG0000071	OG0000054	OG0000089	OG0000095	OG0000092	OG0000096	OG0000072	OG0000090	OG0000093	OG0000100	OG0000097	OG0000104	OG0000098	OG0000102	OG0000101	OG0000112,OG0000118	OG0000124	OG0000113	OG0000126	OG0000028,OG0000106	OG0000015	OG0000049	OG0000047	OG0000036	OG0000040	OG0000014	OG0000011	OG0000012	OG0000024	OG0000057	OG0000059	OG0000025	OG0000041	OG0000042	OG0000020
NZ_CP050732	OG0000016	OG0000022	OG0000027	OG0000030	OG0000023,OG0000044,OG0000160,OG0000334	OG0000034,OG0000073	OG0000058	OG0000070	OG0000071,OG0000285	OG0000054,OG0000311	OG0000089	OG0000095,OG0000337	OG0000092,OG0000338	OG0000339	OG0000072	OG0000349	OG0000336		OG0000054,OG0000206		OG0000098	OG0000102	OG0000101	OG0000112				OG0000028	OG0000015	OG0000049	OG0000047	OG0000036	OG0000040	OG0000014	OG0000011,OG0000011	OG0000012,OG0000012	OG0000024,OG0000335	OG0000057	OG0000059	OG0000025	OG0000041	OG0000042	OG0000020
NZ_CP070578	OG0000016	OG0000022	OG0000027	OG0000030	OG0000023,OG0000044	OG0000034,OG0000073	OG0000058	OG0000070	OG0000071	OG0000054	OG0000089	OG0000095	OG0000092	OG0000096	OG0000072	OG0000090	OG0000093	OG0000100	OG0000097	OG0000104								OG0000028		OG0000049	OG0000047	OG0000036	OG0000040	OG0000014	OG0000011	OG0000012	OG0000024	OG0000057	OG0000059	OG0000025	OG0000041	OG0000042	OG0000020
NZ_CP007137	OG0000016	OG0000022	OG0000027	OG0000030	OG0000023,OG0000044,OG0000160	OG0000034,OG0000073	OG0000058												OG0000206									OG0000028		OG0000049	OG0000047	OG0000036	OG0000040	OG0000014	OG0000011,OG0000011	OG0000012	OG0000024	OG0000057	OG0000059	OG0000025	OG0000041	OG0000042	OG0000020
NZ_CP054405	OG0000016	OG0000022	OG0000027	OG0000030	OG0000023,OG0000044	OG0000034,OG0000073	OG0000058	OG0000070	OG0000071	OG0000054	OG0000089	OG0000095	OG0000092	OG0000096	OG0000072	OG0000090	OG0000093	OG0000100	OG0000097	OG0000104	OG0000098	OG0000102	OG0000101	OG0000112,OG0000118	OG0000124	OG0000113	OG0000126	OG0000028,OG0000106	OG0000015,OG0000015	OG0000009,OG0000049	OG0000047	OG0000036	OG0000040	OG0000014	OG0000011	OG0000012	OG0000024	OG0000057	OG0000059	OG0000025	OG0000041	OG0000042	OG0000020
NZ_KY014466	OG0000016	OG0000022	OG0000027	OG0000030	OG0000023,OG0000044,OG0000160	OG0000034,OG0000073	OG0000058	OG0000070	OG0000071	OG0000054	OG0000089	OG0000095	OG0000092	OG0000096	OG0000072	OG0000090	OG0000093	OG0000100	OG0000097	OG0000104	OG0000098	OG0000102	OG0000101	OG0000112,OG0000118	OG0000124	OG0000113	OG0000126	OG0000028,OG0000106	OG0000015	OG0000009,OG0000049	OG0000047	OG0000036	OG0000040	OG0000014	OG0000011	OG0000012	OG0000024	OG0000057	OG0000059	OG0000025	OG0000041	OG0000042	OG0000020
NZ_CP066542		OG0000022	OG0000027	OG0000030	OG0000023,OG0000044,OG0000160	OG0000034,OG0000073	OG0000058	OG0000070	OG0000071	OG0000054	OG0000089	OG0000095	OG0000092,OG0000244	OG0000096	OG0000072	OG0000090	OG0000093	OG0000100	OG0000097	OG0000104	OG0000098	OG0000102	OG0000101	OG0000112,OG0000118	OG0000124	OG0000113	OG0000126,OG0000224	OG0000028,OG0000106	OG0000015	OG0000009,OG0000009,OG0000009,OG0000049	OG0000047	OG0000036			OG0000232		OG0000230
NZ_LR890517	OG0000016	OG0000022	OG0000027	OG0000030	OG0000023,OG0000044,OG0000160	OG0000034,OG0000073	OG0000058	OG0000070	OG0000071	OG0000054	OG0000089	OG0000095	OG0000092	OG0000096	OG0000072	OG0000090	OG0000093	OG0000100	OG0000097,OG0000206	OG0000104	OG0000098	OG0000102						OG0000028	OG0000015	OG0000009,OG0000049	OG0000047	OG0000036	OG0000040	OG0000014	OG0000011	OG0000012	OG0000024	OG0000057	OG0000059	OG0000025	OG0000041	OG0000042	OG0000020
NC_009140	OG0000016	OG0000022	OG0000027	OG0000030	OG0000023,OG0000044,OG0000160	OG0000034,OG0000073	OG0000058	OG0000070	OG0000071	OG0000054	OG0000089	OG0000095	OG0000092	OG0000096	OG0000072	OG0000090	OG0000093	OG0000100,OG0000100	OG0000097,OG0000097,OG0000206	OG0000104	OG0000098	OG0000102	OG0000101	OG0000112,OG0000118	OG0000124	OG0000113	OG0000126	OG0000028,OG0000106	OG0000015	OG0000009,OG0000049	OG0000047	OG0000036	OG0000040	OG0000014	OG0000011	OG0000012	OG0000024	OG0000057	OG0000059	OG0000025	OG0000041	OG0000042	OG0000020
NZ_CP025470	OG0000016	OG0000022	OG0000027	OG0000030	OG0000023,OG0000044	OG0000034,OG0000073							OG0000244														OG0000224	OG0000028,OG0000106	OG0000015	OG0000009,OG0000049	OG0000047	OG0000036	OG0000040	OG0000014	OG0000011,OG0000232	OG0000012	OG0000024,OG0000230	OG0000057	OG0000059	OG0000025	OG0000041	OG0000042	OG0000020
NZ_MT810375	OG0000016	OG0000022	OG0000027	OG0000030	OG0000023,OG0000044,OG0000372	OG0000034,OG0000073,OG0000269			OG0000285	OG0000311		OG0000337	OG0000244,OG0000338	OG0000339	OG0000072	OG0000349	OG0000336		OG0000054		OG0000098			OG0000112			OG0000224	OG0000028,OG0000106	OG0000015	OG0000049	OG0000047	OG0000036	OG0000040	OG0000014	OG0000011,OG0000232	OG0000012	OG0000024,OG0000230,OG0000335	OG0000057	OG0000059	OG0000025	OG0000041	OG0000042	OG0000020,OG0000334
NZ_CP026207	OG0000016	OG0000022	OG0000027	OG0000030	OG0000023,OG0000044	OG0000034,OG0000073,OG0000183	OG0000058,OG0000180	OG0000070	OG0000071	OG0000054	OG0000089	OG0000095	OG0000092	OG0000096	OG0000072	OG0000090	OG0000093	OG0000100	OG0000097	OG0000104	OG0000098	OG0000102	OG0000101	OG0000112,OG0000118	OG0000124	OG0000113	OG0000126	OG0000028,OG0000106	OG0000015,OG0000015	OG0000009,OG0000009,OG0000009,OG0000049	OG0000047	OG0000036	OG0000040	OG0000014	OG0000011	OG0000012	OG0000024	OG0000057	OG0000059	OG0000025	OG0000041	OG0000042	OG0000020
NC_016974	OG0000016	OG0000022	OG0000027	OG0000030	OG0000023,OG0000044,OG0000160	OG0000034,OG0000073	OG0000058	OG0000070	OG0000071	OG0000054	OG0000089	OG0000095	OG0000092	OG0000096	OG0000072	OG0000090	OG0000093	OG0000100	OG0000097	OG0000104	OG0000098	OG0000102	OG0000101	OG0000112,OG0000118	OG0000124	OG0000113	OG0000126	OG0000028,OG0000106		OG0000009,OG0000049,OG0000558	OG0000047	OG0000036	OG0000040	OG0000014	OG0000011	OG0000012	OG0000024	OG0000057	OG0000059	OG0000025	OG0000041	OG0000042	OG0000020
NZ_KU302802	OG0000016	OG0000022	OG0000027	OG0000030	OG0000023,OG0000044,OG0000160,OG0000372	OG0000034,OG0000073,OG0000183,OG0000269	OG0000058,OG0000180											OG0000240	OG0000206								OG0000224	OG0000028		OG0000009,OG0000049	OG0000047	OG0000036	OG0000040	OG0000014	OG0000011	OG0000012	OG0000024	OG0000057	OG0000059	OG0000025	OG0000041	OG0000042	OG0000020
NZ_CP084417	OG0000016	OG0000022	OG0000027	OG0000030	OG0000023,OG0000044	OG0000034,OG0000073	OG0000058	OG0000070	OG0000071	OG0000054	OG0000089	OG0000095	OG0000092	OG0000096	OG0000072	OG0000090	OG0000093	OG0000100	OG0000097	OG0000104	OG0000098	OG0000102	OG0000101	OG0000112,OG0000118	OG0000124	OG0000113	OG0000126	OG0000028,OG0000106	OG0000015	OG0000049	OG0000047	OG0000036	OG0000040	OG0000014	OG0000011	OG0000012	OG0000024	OG0000057	OG0000059	OG0000025	OG0000041	OG0000042	OG0000020
NZ_MT560003	OG0000016	OG0000022	OG0000027	OG0000030	OG0000023,OG0000044,OG0000160	OG0000034,OG0000073	OG0000058	OG0000070	OG0000071	OG0000054	OG0000089	OG0000095	OG0000092	OG0000096	OG0000072	OG0000090	OG0000093	OG0000100	OG0000097	OG0000104	OG0000098	OG0000102	OG0000101					OG0000028	OG0000015	OG0000009,OG0000049	OG0000047	OG0000036	OG0000040	OG0000014	OG0000011	OG0000012	OG0000024	OG0000057	OG0000059	OG0000025	OG0000041	OG0000042	OG0000020
LC613143	OG0000016	OG0000022	OG0000027	OG0000030	OG0000023,OG0000044,OG0000160	OG0000034	OG0000058	OG0000070	OG0000071	OG0000054	OG0000089		OG0000092	OG0000096	OG0000072	OG0000090	OG0000093	OG0000100	OG0000097	OG0000104	OG0000098	OG0000102	OG0000101	OG0000112,OG0000118	OG0000124	OG0000113	OG0000126	OG0000028,OG0000106	OG0000015	OG0000049	OG0000047	OG0000036	OG0000040	OG0000014	OG0000011	OG0000012	OG0000024	OG0000057	OG0000059	OG0000025	OG0000041	OG0000042	OG0000020
NZ_KY399978	OG0000016	OG0000022	OG0000027	OG0000030	OG0000023,OG0000044,OG0000160	OG0000034,OG0000073	OG0000058	OG0000070	OG0000071	OG0000054	OG0000089	OG0000095	OG0000092	OG0000096	OG0000072	OG0000090	OG0000093	OG0000100	OG0000097	OG0000104	OG0000098	OG0000102	OG0000101	OG0000112,OG0000118	OG0000124	OG0000113	OG0000126	OG0000028,OG0000106	OG0000015	OG0000009,OG0000049	OG0000047	OG0000036	OG0000040	OG0000014	OG0000011	OG0000012	OG0000024	OG0000057	OG0000059	OG0000025	OG0000041	OG0000042	OG0000020
NZ_CP031549	OG0000016	OG0000022	OG0000027	OG0000030	OG0000023,OG0000044,OG0000160	OG0000034,OG0000073	OG0000058	OG0000070	OG0000071	OG0000054	OG0000089	OG0000095	OG0000092	OG0000096	OG0000072	OG0000090	OG0000093	OG0000100	OG0000097,OG0000206	OG0000104	OG0000098	OG0000102	OG0000101	OG0000112,OG0000118	OG0000124	OG0000113	OG0000126	OG0000028,OG0000106	OG0000015	OG0000009,OG0000049	OG0000047	OG0000036	OG0000040	OG0000014	OG0000011	OG0000012	OG0000024	OG0000057	OG0000059	OG0000025	OG0000041	OG0000042	OG0000020
NZ_AP018579	OG0000016	OG0000022	OG0000027	OG0000030	OG0000023,OG0000044	OG0000034,OG0000073,OG0000183	OG0000058,OG0000180	OG0000070	OG0000071	OG0000054	OG0000089	OG0000095	OG0000092	OG0000096	OG0000072	OG0000090	OG0000093											OG0000028		OG0000009,OG0000049	OG0000047	OG0000036	OG0000040	OG0000014	OG0000011	OG0000012	OG0000024	OG0000057	OG0000059	OG0000025	OG0000041	OG0000042	OG0000020,OG0000454
AP025670	OG0000016	OG0000022,OG0000329	OG0000027	OG0000030	OG0000023,OG0000044,OG0000330,OG0000372	OG0000034,OG0000073,OG0000183	OG0000058,OG0000180	OG0000070	OG0000071	OG0000054																		OG0000028				OG0000036	OG0000040	OG0000014	OG0000011	OG0000012	OG0000024	OG0000057	OG0000059	OG0000025	OG0000041	OG0000042	OG0000020
NZ_MH763829	OG0000016	OG0000022	OG0000027	OG0000030	OG0000023,OG0000044	OG0000034,OG0000073	OG0000058	OG0000070	OG0000071	OG0000054	OG0000089	OG0000095	OG0000092,OG0000244	OG0000096	OG0000072	OG0000090	OG0000093	OG0000100	OG0000097	OG0000104	OG0000098	OG0000102	OG0000101				OG0000224	OG0000028,OG0000106	OG0000015	OG0000009,OG0000009,OG0000049	OG0000047	OG0000036	OG0000040	OG0000014	OG0000011,OG0000232	OG0000012	OG0000024,OG0000230	OG0000057	OG0000059	OG0000025	OG0000041	OG0000042	OG0000020
NZ_MN310370	OG0000016	OG0000022	OG0000027	OG0000030	OG0000023,OG0000044,OG0000160	OG0000034,OG0000073	OG0000058	OG0000070	OG0000071	OG0000054	OG0000089	OG0000095	OG0000092	OG0000096	OG0000072	OG0000090	OG0000093	OG0000100	OG0000097	OG0000104	OG0000098	OG0000102	OG0000101,OG0000101	OG0000112,OG0000118	OG0000124	OG0000113	OG0000126	OG0000028,OG0000106	OG0000015	OG0000009,OG0000049	OG0000047	OG0000036	OG0000040	OG0000014	OG0000011	OG0000012	OG0000024	OG0000057	OG0000059	OG0000025	OG0000041	OG0000042	OG0000020
NZ_KJ802404	OG0000016	OG0000022	OG0000027	OG0000030	OG0000023,OG0000044	OG0000034,OG0000073,OG0000183	OG0000058,OG0000180	OG0000070	OG0000071	OG0000054	OG0000089	OG0000095	OG0000092	OG0000096	OG0000072	OG0000090	OG0000093	OG0000100,OG0000240	OG0000097	OG0000104	OG0000098	OG0000102	OG0000101	OG0000112,OG0000118	OG0000124	OG0000113	OG0000126	OG0000028,OG0000106	OG0000015	OG0000009,OG0000049	OG0000047	OG0000036	OG0000040	OG0000014	OG0000011	OG0000012	OG0000024	OG0000057	OG0000059	OG0000025	OG0000041	OG0000042	OG0000020
NZ_CP095763	OG0000016	OG0000022	OG0000027	OG0000030	OG0000023,OG0000044	OG0000034,OG0000073	OG0000058	OG0000070	OG0000071	OG0000054	OG0000089	OG0000095	OG0000092	OG0000096	OG0000072	OG0000090	OG0000093	OG0000100	OG0000097	OG0000104	OG0000098	OG0000102	OG0000101	OG0000112,OG0000118	OG0000124	OG0000113	OG0000126	OG0000028,OG0000106	OG0000015,OG0000015	OG0000009,OG0000049	OG0000047	OG0000036	OG0000040	OG0000014	OG0000011	OG0000012	OG0000024	OG0000057	OG0000059	OG0000025	OG0000041	OG0000042	OG0000020
NZ_CP047711	OG0000016	OG0000022	OG0000027	OG0000030	OG0000023,OG0000044	OG0000034	OG0000058	OG0000070	OG0000071	OG0000054	OG0000089	OG0000095	OG0000092	OG0000096	OG0000072	OG0000090	OG0000093	OG0000100	OG0000097	OG0000104	OG0000098	OG0000102	OG0000101	OG0000118	OG0000124	OG0000113	OG0000126	OG0000028,OG0000106		OG0000009,OG0000009,OG0000049		OG0000036	OG0000040	OG0000014	OG0000011	OG0000012	OG0000024	OG0000057	OG0000059	OG0000025	OG0000041	OG0000042	OG0000020
NZ_LC055503	OG0000016	OG0000022	OG0000027	OG0000030	OG0000023,OG0000044	OG0000034,OG0000073	OG0000058	OG0000070	OG0000071	OG0000054	OG0000089	OG0000095	OG0000092,OG0000244	OG0000096	OG0000072	OG0000090	OG0000093	OG0000100	OG0000097	OG0000104	OG0000098	OG0000102	OG0000101				OG0000224	OG0000028,OG0000106	OG0000015	OG0000009,OG0000009,OG0000049	OG0000047	OG0000036	OG0000040	OG0000014	OG0000011,OG0000232	OG0000012	OG0000024,OG0000230	OG0000057	OG0000059	OG0000025	OG0000041	OG0000042	OG0000020
NZ_CP095620	OG0000016	OG0000022	OG0000027	OG0000030	OG0000023,OG0000044	OG0000034,OG0000073,OG0000183	OG0000058,OG0000180	OG0000070	OG0000071	OG0000054	OG0000089	OG0000095	OG0000092	OG0000096	OG0000072	OG0000090	OG0000093	OG0000100,OG0000240	OG0000097				OG0000101	OG0000112,OG0000118	OG0000124	OG0000113	OG0000126	OG0000028,OG0000106	OG0000015	OG0000009,OG0000049	OG0000047	OG0000036	OG0000040	OG0000014	OG0000011	OG0000012	OG0000024	OG0000057	OG0000059	OG0000025	OG0000041	OG0000042	OG0000020
NZ_CP096170	OG0000016	OG0000022	OG0000027	OG0000030	OG0000023,OG0000044	OG0000034,OG0000073	OG0000058	OG0000070	OG0000071	OG0000054	OG0000089	OG0000095	OG0000092	OG0000096	OG0000072	OG0000090	OG0000093	OG0000100	OG0000097	OG0000104	OG0000098	OG0000102	OG0000101	OG0000112,OG0000118	OG0000124	OG0000113	OG0000126	OG0000028,OG0000106	OG0000015,OG0000015	OG0000009,OG0000049	OG0000047	OG0000036	OG0000040	OG0000014	OG0000011	OG0000012	OG0000024	OG0000057	OG0000059	OG0000025	OG0000041	OG0000042	OG0000020
NZ_CP029718	OG0000016	OG0000022	OG0000027	OG0000030	OG0000023,OG0000044	OG0000034,OG0000073,OG0000183	OG0000058,OG0000180	OG0000070	OG0000071	OG0000054	OG0000089	OG0000095	OG0000092	OG0000096	OG0000072	OG0000090	OG0000093	OG0000100	OG0000097	OG0000104	OG0000098	OG0000102	OG0000101	OG0000112,OG0000118	OG0000124	OG0000113	OG0000126	OG0000028,OG0000106	OG0000015	OG0000009,OG0000009,OG0000049	OG0000047	OG0000036	OG0000040	OG0000014	OG0000011	OG0000012	OG0000024	OG0000057	OG0000059	OG0000025	OG0000041	OG0000042	OG0000020
NZ_CP068573	OG0000016	OG0000022	OG0000027	OG0000030	OG0000023,OG0000044,OG0000160,OG0000372	OG0000034,OG0000073,OG0000269	OG0000058	OG0000070	OG0000071	OG0000054	OG0000089	OG0000095	OG0000092	OG0000096	OG0000072	OG0000090	OG0000093	OG0000100	OG0000097,OG0000206	OG0000104	OG0000098	OG0000102	OG0000101	OG0000112,OG0000118	OG0000124	OG0000113	OG0000126	OG0000028,OG0000106	OG0000015	OG0000009,OG0000049	OG0000047	OG0000036	OG0000040	OG0000014	OG0000011	OG0000012	OG0000024	OG0000057	OG0000059	OG0000025	OG0000041	OG0000042	OG0000020
NZ_MZ465534	OG0000016	OG0000022	OG0000027	OG0000030	OG0000023,OG0000044,OG0000334	OG0000034,OG0000183,OG0000491	OG0000058	OG0000070	OG0000071	OG0000054	OG0000089	OG0000095	OG0000092	OG0000096	OG0000072	OG0000090	OG0000093	OG0000100	OG0000097	OG0000104	OG0000098	OG0000102	OG0000101	OG0000118	OG0000124	OG0000113	OG0000126,OG0000224	OG0000028,OG0000106		OG0000009,OG0000049		OG0000036	OG0000040	OG0000014	OG0000011	OG0000012	OG0000024	OG0000057	OG0000059	OG0000025	OG0000041	OG0000042	OG0000020
NZ_CP080264	OG0000016	OG0000022	OG0000027	OG0000030	OG0000023,OG0000044,OG0000160	OG0000034,OG0000073	OG0000058	OG0000070	OG0000071	OG0000054	OG0000089	OG0000095	OG0000092	OG0000096	OG0000072	OG0000090	OG0000093	OG0000100	OG0000097,OG0000206									OG0000028	OG0000015	OG0000049	OG0000047	OG0000036	OG0000040	OG0000014	OG0000011	OG0000012	OG0000024	OG0000057	OG0000059	OG0000025	OG0000041	OG0000042	OG0000020
NZ_CP020524	OG0000016	OG0000022	OG0000027	OG0000030	OG0000023,OG0000044	OG0000034,OG0000073,OG0000183	OG0000058,OG0000180	OG0000070	OG0000071	OG0000054	OG0000089	OG0000095	OG0000092	OG0000096	OG0000072	OG0000090	OG0000093	OG0000100,OG0000240	OG0000097	OG0000104	OG0000098	OG0000102	OG0000101	OG0000112,OG0000118	OG0000124	OG0000113	OG0000126	OG0000028,OG0000106	OG0000015	OG0000009,OG0000049	OG0000047	OG0000036	OG0000040	OG0000014	OG0000011	OG0000012	OG0000024	OG0000057	OG0000059	OG0000025	OG0000041	OG0000042	OG0000020
NZ_AP014611	OG0000016	OG0000022	OG0000027	OG0000030	OG0000023,OG0000044	OG0000034,OG0000073	OG0000058	OG0000070	OG0000071	OG0000054	OG0000089	OG0000095	OG0000092	OG0000096	OG0000072	OG0000090	OG0000093	OG0000100	OG0000097	OG0000104	OG0000098	OG0000102	OG0000101	OG0000112,OG0000118	OG0000124	OG0000113	OG0000126	OG0000028,OG0000106	OG0000015	OG0000009,OG0000049	OG0000047	OG0000036	OG0000040		OG0000011	OG0000012	OG0000024	OG0000057	OG0000059	OG0000025	OG0000041	OG0000042	OG0000020
NZ_CP026233	OG0000016	OG0000022	OG0000027	OG0000030	OG0000023,OG0000044	OG0000034,OG0000073,OG0000183	OG0000058,OG0000180	OG0000070	OG0000071	OG0000054	OG0000089	OG0000095	OG0000092	OG0000096	OG0000072	OG0000090	OG0000093	OG0000100	OG0000097	OG0000104	OG0000098	OG0000102	OG0000101	OG0000112,OG0000118	OG0000124	OG0000113	OG0000126	OG0000028,OG0000106	OG0000015,OG0000015	OG0000009,OG0000009,OG0000009,OG0000049	OG0000047	OG0000036	OG0000040	OG0000014	OG0000011	OG0000012	OG0000024	OG0000057	OG0000059	OG0000025	OG0000041	OG0000042	OG0000020
NZ_CP051451	OG0000016	OG0000022	OG0000027	OG0000030	OG0000023,OG0000044,OG0000160	OG0000034,OG0000073	OG0000058	OG0000070	OG0000071	OG0000054	OG0000089	OG0000095	OG0000092	OG0000096	OG0000072	OG0000090	OG0000093	OG0000100	OG0000097,OG0000206	OG0000104	OG0000098	OG0000102	OG0000101	OG0000112,OG0000118	OG0000124	OG0000113	OG0000126	OG0000028,OG0000106	OG0000015	OG0000009,OG0000049	OG0000047	OG0000036	OG0000040	OG0000014	OG0000011	OG0000012	OG0000024	OG0000057
NZ_CP024536	OG0000016	OG0000022	OG0000027	OG0000030	OG0000023,OG0000044,OG0000160	OG0000034,OG0000073	OG0000058	OG0000070	OG0000071	OG0000054	OG0000089	OG0000095	OG0000092,OG0000244	OG0000096	OG0000072	OG0000090	OG0000093	OG0000100	OG0000097,OG0000206	OG0000104	OG0000098	OG0000102	OG0000101	OG0000112,OG0000118	OG0000124	OG0000113	OG0000126,OG0000224	OG0000028,OG0000106	OG0000015	OG0000049	OG0000047	OG0000036	OG0000040	OG0000014	OG0000011,OG0000232	OG0000012	OG0000024,OG0000230	OG0000057	OG0000059	OG0000025	OG0000041	OG0000042	OG0000020
NZ_LT985244	OG0000016	OG0000022			OG0000023,OG0000044	OG0000034,OG0000073,OG0000183	OG0000180																					OG0000028,OG0000106	OG0000015	OG0000009,OG0000049	OG0000047	OG0000036	OG0000040	OG0000014	OG0000011			OG0000057	OG0000059	OG0000025	OG0000041	OG0000042	OG0000020
NZ_CP011540	OG0000016	OG0000022	OG0000027	OG0000030	OG0000023,OG0000044	OG0000034,OG0000073,OG0000183	OG0000058,OG0000180	OG0000070	OG0000071	OG0000054	OG0000089	OG0000095	OG0000092	OG0000096	OG0000072	OG0000090	OG0000093	OG0000100	OG0000097	OG0000104	OG0000098	OG0000102	OG0000101	OG0000112,OG0000118	OG0000124	OG0000113	OG0000126	OG0000028,OG0000106	OG0000015	OG0000009,OG0000009,OG0000049	OG0000047	OG0000036	OG0000040	OG0000014	OG0000011	OG0000012	OG0000024,OG0000365	OG0000057	OG0000059	OG0000025	OG0000041	OG0000042	OG0000020
NC_012886	OG0000016	OG0000022			OG0000023,OG0000160	OG0000034,OG0000183	OG0000058												OG0000206,OG0000206											OG0000049		OG0000036	OG0000040
NZ_CP045459	OG0000016	OG0000022	OG0000027	OG0000030	OG0000023,OG0000044,OG0000160	OG0000034,OG0000073	OG0000058																					OG0000028		OG0000009,OG0000049	OG0000047	OG0000036	OG0000040	OG0000014	OG0000011	OG0000012	OG0000024	OG0000057	OG0000059	OG0000025	OG0000041	OG0000042	OG0000020
NC_014170	OG0000016	OG0000022	OG0000027	OG0000030	OG0000023,OG0000044,OG0000160	OG0000034	OG0000180	OG0000070	OG0000071	OG0000054	OG0000089		OG0000092	OG0000096	OG0000072	OG0000090	OG0000093	OG0000100	OG0000097	OG0000104	OG0000098	OG0000102	OG0000101	OG0000118	OG0000124	OG0000113,OG0000113	OG0000126	OG0000106			OG0000047	OG0000036	OG0000040									OG0000042	OG0000020
NZ_MN310375	OG0000016	OG0000022	OG0000027	OG0000030	OG0000023,OG0000044	OG0000034,OG0000073,OG0000183	OG0000058,OG0000180	OG0000070	OG0000071	OG0000054	OG0000089	OG0000095	OG0000092	OG0000096	OG0000072	OG0000090	OG0000093	OG0000100,OG0000240	OG0000097	OG0000104	OG0000098	OG0000102	OG0000101	OG0000112,OG0000118	OG0000124	OG0000113	OG0000126	OG0000028,OG0000106	OG0000015	OG0000009,OG0000049	OG0000047	OG0000036	OG0000040	OG0000014	OG0000011	OG0000012	OG0000024	OG0000057	OG0000059	OG0000025	OG0000041	OG0000042	OG0000020
NZ_MN604268	OG0000016	OG0000022	OG0000027	OG0000030	OG0000023,OG0000044	OG0000034,OG0000073,OG0000183	OG0000058,OG0000180	OG0000070	OG0000071	OG0000054	OG0000089	OG0000095	OG0000092	OG0000096	OG0000072	OG0000090	OG0000093	OG0000100,OG0000240	OG0000097	OG0000104	OG0000098	OG0000102	OG0000101	OG0000112,OG0000118	OG0000124	OG0000113	OG0000126	OG0000028,OG0000106	OG0000015	OG0000009,OG0000009,OG0000049	OG0000047	OG0000036	OG0000040	OG0000014	OG0000011	OG0000012	OG0000024	OG0000057	OG0000059	OG0000025	OG0000041	OG0000042	OG0000020
NZ_CP051316	OG0000016	OG0000022	OG0000027	OG0000030	OG0000023,OG0000044,OG0000160	OG0000034,OG0000073	OG0000058	OG0000070	OG0000071	OG0000054	OG0000089	OG0000095	OG0000092	OG0000096	OG0000072	OG0000090	OG0000093	OG0000100	OG0000097,OG0000206	OG0000104	OG0000098	OG0000102	OG0000101	OG0000112,OG0000118	OG0000124	OG0000113	OG0000126	OG0000028,OG0000106	OG0000015	OG0000009,OG0000049	OG0000047	OG0000036	OG0000040	OG0000014	OG0000011	OG0000012	OG0000024	OG0000057	OG0000059	OG0000025	OG0000041	OG0000042	OG0000020
NZ_CP079116	OG0000016	OG0000022,OG0000375	OG0000027	OG0000030	OG0000023,OG0000044	OG0000034,OG0000073,OG0000183	OG0000058,OG0000180	OG0000070	OG0000071	OG0000054	OG0000089	OG0000095	OG0000092	OG0000096	OG0000072	OG0000090	OG0000093	OG0000100	OG0000097	OG0000104	OG0000098	OG0000102	OG0000101	OG0000112,OG0000118	OG0000124	OG0000113	OG0000126	OG0000028,OG0000106	OG0000015	OG0000009,OG0000049	OG0000047	OG0000036	OG0000040	OG0000014	OG0000011	OG0000012	OG0000024	OG0000057	OG0000059	OG0000025	OG0000041	OG0000042	OG0000020
NZ_CP039562	OG0000016	OG0000022	OG0000027	OG0000030	OG0000023,OG0000044,OG0000160,OG0000334	OG0000034,OG0000073	OG0000058	OG0000070	OG0000071,OG0000285	OG0000054,OG0000311	OG0000089	OG0000095,OG0000337	OG0000092,OG0000338	OG0000339	OG0000072	OG0000349	OG0000336		OG0000054,OG0000206		OG0000098	OG0000102	OG0000101	OG0000112				OG0000028	OG0000015	OG0000049	OG0000047	OG0000036	OG0000040	OG0000014	OG0000011,OG0000011	OG0000012,OG0000012	OG0000024,OG0000335	OG0000057	OG0000059	OG0000025	OG0000041	OG0000042	OG0000020
NZ_CP097701	OG0000016	OG0000022	OG0000027	OG0000030	OG0000044	OG0000073							OG0000244															OG0000028	OG0000015	OG0000049	OG0000047	OG0000036	OG0000040	OG0000014	OG0000011	OG0000012	OG0000024	OG0000057	OG0000059	OG0000025	OG0000041	OG0000042	OG0000020
NZ_CP029802	OG0000016	OG0000022	OG0000027	OG0000030	OG0000023,OG0000044,OG0000160	OG0000034,OG0000073	OG0000058												OG0000206									OG0000028		OG0000009,OG0000049	OG0000047	OG0000036	OG0000040	OG0000014	OG0000011	OG0000012	OG0000024	OG0000057	OG0000059	OG0000025	OG0000041	OG0000042	OG0000020
NC_019118	OG0000016	OG0000022	OG0000027	OG0000030	OG0000023,OG0000044,OG0000160	OG0000034,OG0000073	OG0000058	OG0000070	OG0000071	OG0000054	OG0000089	OG0000095	OG0000092	OG0000096,OG0000096	OG0000072,OG0000072	OG0000090,OG0000090	OG0000093,OG0000093	OG0000100,OG0000100	OG0000097,OG0000097									OG0000028	OG0000015	OG0000049,OG0000558	OG0000047	OG0000036	OG0000040	OG0000014	OG0000011	OG0000012	OG0000024	OG0000057	OG0000059	OG0000025	OG0000041	OG0000042	OG0000020
NZ_KY887592	OG0000016	OG0000022	OG0000027	OG0000030	OG0000023,OG0000044	OG0000034,OG0000073	OG0000058	OG0000070	OG0000071	OG0000054	OG0000089	OG0000095	OG0000092,OG0000244	OG0000096	OG0000072	OG0000090	OG0000093	OG0000100	OG0000097	OG0000104	OG0000098	OG0000102	OG0000101	OG0000112,OG0000118	OG0000124	OG0000113	OG0000126,OG0000224	OG0000028,OG0000106	OG0000015,OG0000015	OG0000009,OG0000009,OG0000049	OG0000047	OG0000036	OG0000040	OG0000014	OG0000011,OG0000232	OG0000012	OG0000024,OG0000230	OG0000057	OG0000059	OG0000025	OG0000041	OG0000042	OG0000020
NZ_MZ465533	OG0000016	OG0000022	OG0000027	OG0000030	OG0000023,OG0000044	OG0000034,OG0000073,OG0000183	OG0000058,OG0000180																					OG0000028		OG0000049	OG0000047	OG0000036	OG0000040	OG0000014	OG0000011	OG0000012	OG0000024	OG0000057	OG0000059	OG0000025	OG0000041	OG0000042	OG0000020
NZ_MH220284	OG0000016	OG0000022	OG0000027	OG0000030	OG0000023,OG0000044	OG0000034	OG0000058	OG0000070	OG0000071	OG0000054	OG0000089	OG0000095	OG0000092	OG0000096	OG0000072	OG0000090	OG0000093	OG0000100	OG0000097	OG0000104	OG0000098	OG0000102	OG0000101	OG0000118	OG0000124	OG0000113	OG0000126	OG0000028,OG0000106		OG0000009,OG0000009,OG0000049		OG0000036	OG0000040	OG0000014	OG0000011	OG0000012	OG0000024	OG0000057	OG0000059	OG0000025	OG0000041	OG0000042	OG0000020
NZ_CP003998	OG0000016	OG0000022	OG0000027	OG0000030	OG0000023,OG0000044	OG0000034,OG0000073,OG0000183	OG0000058,OG0000180	OG0000070	OG0000071	OG0000054	OG0000089																	OG0000028		OG0000049	OG0000047	OG0000036	OG0000040	OG0000014	OG0000011	OG0000012	OG0000024	OG0000057	OG0000059	OG0000025	OG0000041	OG0000042	OG0000020
NZ_CP020056	OG0000016	OG0000022	OG0000027	OG0000030	OG0000023,OG0000044	OG0000034,OG0000073,OG0000183	OG0000058,OG0000180	OG0000070	OG0000071	OG0000054	OG0000089	OG0000095	OG0000092	OG0000096	OG0000072	OG0000090	OG0000093	OG0000100,OG0000240	OG0000097	OG0000104	OG0000098	OG0000102	OG0000101	OG0000112,OG0000118	OG0000124	OG0000113	OG0000126	OG0000028,OG0000106	OG0000015	OG0000009,OG0000049	OG0000047	OG0000036	OG0000040	OG0000014	OG0000011	OG0000012	OG0000024	OG0000057	OG0000059	OG0000025	OG0000041	OG0000042	OG0000020
NZ_CP071071	OG0000016	OG0000022	OG0000027	OG0000030	OG0000023,OG0000044	OG0000034,OG0000073,OG0000183	OG0000058,OG0000180	OG0000070	OG0000071	OG0000054	OG0000089	OG0000095	OG0000092	OG0000096	OG0000072	OG0000090	OG0000093	OG0000100	OG0000097	OG0000104	OG0000098	OG0000102	OG0000101	OG0000112,OG0000118	OG0000124	OG0000113	OG0000126	OG0000028,OG0000106	OG0000015	OG0000009,OG0000049	OG0000047	OG0000036	OG0000040	OG0000014	OG0000011	OG0000012	OG0000024	OG0000057	OG0000059	OG0000025	OG0000041	OG0000042	OG0000020
NZ_CP047274	OG0000016	OG0000022,OG0000350	OG0000027	OG0000030	OG0000023,OG0000044,OG0000160	OG0000034,OG0000073	OG0000058	OG0000070	OG0000071,OG0000285	OG0000054,OG0000311	OG0000089	OG0000095,OG0000337	OG0000092,OG0000338	OG0000096,OG0000339	OG0000072,OG0000072	OG0000090,OG0000349	OG0000093,OG0000336	OG0000100	OG0000054,OG0000097,OG0000206	OG0000104	OG0000098,OG0000098	OG0000102	OG0000101	OG0000112			OG0000224	OG0000028	OG0000015	OG0000009,OG0000049	OG0000047	OG0000036	OG0000040	OG0000014	OG0000011,OG0000011	OG0000012,OG0000012	OG0000024,OG0000335	OG0000057	OG0000059	OG0000025	OG0000041	OG0000042	OG0000020
NZ_MH909327	OG0000016	OG0000022	OG0000027	OG0000030	OG0000023,OG0000044,OG0000160,OG0000372	OG0000034,OG0000073,OG0000269	OG0000058	OG0000070	OG0000071	OG0000054	OG0000089	OG0000095	OG0000092	OG0000096	OG0000072	OG0000090	OG0000093	OG0000100	OG0000097,OG0000206	OG0000104	OG0000098	OG0000102	OG0000101,OG0000101	OG0000112,OG0000118	OG0000124	OG0000113	OG0000126	OG0000028,OG0000106	OG0000015	OG0000009,OG0000009,OG0000049	OG0000047	OG0000036	OG0000040	OG0000014	OG0000011	OG0000012	OG0000024	OG0000057	OG0000059	OG0000025	OG0000041	OG0000042	OG0000020
NZ_MH594477	OG0000016	OG0000022	OG0000027	OG0000030	OG0000023,OG0000044	OG0000034	OG0000058	OG0000070	OG0000071	OG0000054	OG0000089	OG0000095	OG0000092	OG0000096	OG0000072	OG0000090	OG0000093	OG0000100	OG0000097	OG0000104	OG0000098	OG0000102	OG0000101	OG0000118	OG0000124	OG0000113	OG0000126	OG0000028,OG0000106		OG0000009,OG0000049			OG0000040	OG0000014	OG0000011	OG0000012	OG0000024	OG0000057	OG0000059	OG0000025	OG0000041	OG0000042	OG0000020
NZ_MZ836799	OG0000016	OG0000022	OG0000027	OG0000030	OG0000023,OG0000044,OG0000160	OG0000034,OG0000073	OG0000058	OG0000070	OG0000071	OG0000054	OG0000089	OG0000095	OG0000092,OG0000244	OG0000096	OG0000072	OG0000090	OG0000093	OG0000100,OG0000240	OG0000097	OG0000104	OG0000098	OG0000102	OG0000101	OG0000112,OG0000118	OG0000124	OG0000113	OG0000126,OG0000224	OG0000028,OG0000106	OG0000015	OG0000009,OG0000049	OG0000047	OG0000036	OG0000040	OG0000014	OG0000011,OG0000232	OG0000012	OG0000024,OG0000230	OG0000057	OG0000059	OG0000025	OG0000041	OG0000042	OG0000020
NZ_LR890256	OG0000016	OG0000022	OG0000027	OG0000030	OG0000023,OG0000044,OG0000160	OG0000034,OG0000073	OG0000058	OG0000070	OG0000071	OG0000054	OG0000089	OG0000095	OG0000092	OG0000096	OG0000072	OG0000090	OG0000093	OG0000100	OG0000097,OG0000206	OG0000104	OG0000098	OG0000102						OG0000028	OG0000015	OG0000009,OG0000049	OG0000047	OG0000036	OG0000040	OG0000014	OG0000011	OG0000012	OG0000024	OG0000057	OG0000059	OG0000025	OG0000041	OG0000042	OG0000020
NZ_CP009414	OG0000016	OG0000022	OG0000027	OG0000030	OG0000023,OG0000044,OG0000160	OG0000034,OG0000073	OG0000058	OG0000070	OG0000071	OG0000054	OG0000089	OG0000095	OG0000092	OG0000096	OG0000072	OG0000090	OG0000093	OG0000100	OG0000097	OG0000104	OG0000098	OG0000102	OG0000101	OG0000112,OG0000118	OG0000124	OG0000113	OG0000126	OG0000028,OG0000106	OG0000015	OG0000009,OG0000049,OG0000558	OG0000047	OG0000036	OG0000040	OG0000014	OG0000011	OG0000012	OG0000024	OG0000057	OG0000059	OG0000025	OG0000041	OG0000042	OG0000020
NZ_CP055249	OG0000016	OG0000022	OG0000027	OG0000030	OG0000023,OG0000044	OG0000034,OG0000073	OG0000058	OG0000070	OG0000071	OG0000054	OG0000089	OG0000095	OG0000092	OG0000096	OG0000072	OG0000090	OG0000093	OG0000100	OG0000097	OG0000104	OG0000098	OG0000102	OG0000101	OG0000112,OG0000118	OG0000124	OG0000113	OG0000126	OG0000028,OG0000106	OG0000015,OG0000015	OG0000049	OG0000047	OG0000036	OG0000040	OG0000014	OG0000011	OG0000012	OG0000024	OG0000057	OG0000059	OG0000025	OG0000041	OG0000042	OG0000020
NZ_MN065773	OG0000016	OG0000022	OG0000027	OG0000030	OG0000023,OG0000044	OG0000034,OG0000073,OG0000183	OG0000058,OG0000180	OG0000070	OG0000071	OG0000054	OG0000089	OG0000095	OG0000092	OG0000096	OG0000072	OG0000090	OG0000093	OG0000100	OG0000097	OG0000104	OG0000098	OG0000102	OG0000101	OG0000112,OG0000118	OG0000124	OG0000113	OG0000126	OG0000028,OG0000106	OG0000015,OG0000015	OG0000009,OG0000049	OG0000047	OG0000036	OG0000040	OG0000014	OG0000011	OG0000012	OG0000024	OG0000057	OG0000059	OG0000025	OG0000041	OG0000042	OG0000020
NZ_CP031570	OG0000016	OG0000022	OG0000027	OG0000030	OG0000023,OG0000044	OG0000034,OG0000073,OG0000183	OG0000058,OG0000180	OG0000070	OG0000071	OG0000054	OG0000089	OG0000095	OG0000092	OG0000096	OG0000072	OG0000090	OG0000093	OG0000100	OG0000097	OG0000104	OG0000098	OG0000102	OG0000101	OG0000112,OG0000118	OG0000124	OG0000113,OG0000113	OG0000126	OG0000028,OG0000106	OG0000015	OG0000009,OG0000009,OG0000049	OG0000047	OG0000036	OG0000040	OG0000014	OG0000011	OG0000012	OG0000024	OG0000057	OG0000059	OG0000025	OG0000041	OG0000042	OG0000020
NZ_CP030304	OG0000016	OG0000022	OG0000027	OG0000030	OG0000023,OG0000044,OG0000160	OG0000034,OG0000073	OG0000058	OG0000070	OG0000071	OG0000054	OG0000089	OG0000095	OG0000092	OG0000096	OG0000072	OG0000090	OG0000093	OG0000100	OG0000097,OG0000206	OG0000104	OG0000098	OG0000102	OG0000101	OG0000112,OG0000118	OG0000124	OG0000113	OG0000126	OG0000028,OG0000106	OG0000015	OG0000009,OG0000049	OG0000047	OG0000036	OG0000040	OG0000014	OG0000011	OG0000012	OG0000024	OG0000057	OG0000059	OG0000025	OG0000041	OG0000042	OG0000020
NZ_KU726616	OG0000016	OG0000022	OG0000027	OG0000030	OG0000023,OG0000044	OG0000034,OG0000073,OG0000183	OG0000058,OG0000180	OG0000070	OG0000071	OG0000054	OG0000089	OG0000095	OG0000092	OG0000096	OG0000072	OG0000090	OG0000093	OG0000100,OG0000240	OG0000097	OG0000104	OG0000098	OG0000102	OG0000101	OG0000112,OG0000118	OG0000124	OG0000113	OG0000126	OG0000028,OG0000106	OG0000015	OG0000009,OG0000049	OG0000047	OG0000036	OG0000040	OG0000014	OG0000011	OG0000012	OG0000024	OG0000057	OG0000059	OG0000025	OG0000041	OG0000042	OG0000020
NZ_LR890704	OG0000016	OG0000022	OG0000027	OG0000030	OG0000023,OG0000044,OG0000160	OG0000034,OG0000073	OG0000058	OG0000070	OG0000071	OG0000054	OG0000089	OG0000095	OG0000092	OG0000096	OG0000072	OG0000090	OG0000093	OG0000100	OG0000097,OG0000206	OG0000104	OG0000098	OG0000102						OG0000028	OG0000015	OG0000009,OG0000049	OG0000047	OG0000036	OG0000040	OG0000014	OG0000011	OG0000012	OG0000024	OG0000057	OG0000059	OG0000025	OG0000041	OG0000042	OG0000020
NZ_CP041209	OG0000016	OG0000022	OG0000027	OG0000030	OG0000023,OG0000044,OG0000160	OG0000034,OG0000073	OG0000058	OG0000070	OG0000071	OG0000054	OG0000089	OG0000095	OG0000092	OG0000096	OG0000072	OG0000090	OG0000093	OG0000100,OG0000100	OG0000097,OG0000097,OG0000206	OG0000104	OG0000098	OG0000102	OG0000101	OG0000112,OG0000118	OG0000124	OG0000113	OG0000126	OG0000028,OG0000106	OG0000015	OG0000049	OG0000047	OG0000036	OG0000040	OG0000014	OG0000011	OG0000012	OG0000024	OG0000057	OG0000059	OG0000025	OG0000041	OG0000042	OG0000020
NZ_CP009409	OG0000016	OG0000022	OG0000027	OG0000030	OG0000023,OG0000044,OG0000160	OG0000034,OG0000073	OG0000058	OG0000070	OG0000071	OG0000054	OG0000089	OG0000095	OG0000092	OG0000096	OG0000072	OG0000090	OG0000093	OG0000100,OG0000100	OG0000097,OG0000097,OG0000206	OG0000104	OG0000098	OG0000102	OG0000101	OG0000112,OG0000118	OG0000124	OG0000113	OG0000126	OG0000028,OG0000106	OG0000015	OG0000009,OG0000049,OG0000558	OG0000047	OG0000036	OG0000040	OG0000014	OG0000011	OG0000012	OG0000024	OG0000057	OG0000059	OG0000025	OG0000041	OG0000042	OG0000020
NZ_CP043215	OG0000016	OG0000022	OG0000027	OG0000030	OG0000023,OG0000044,OG0000160	OG0000034,OG0000073	OG0000058	OG0000070	OG0000071	OG0000054	OG0000089	OG0000095	OG0000092	OG0000096	OG0000072	OG0000090	OG0000093	OG0000100	OG0000097,OG0000206	OG0000104	OG0000098	OG0000102	OG0000101	OG0000112,OG0000118	OG0000124	OG0000113	OG0000126	OG0000028,OG0000106	OG0000015	OG0000009,OG0000049	OG0000047	OG0000036	OG0000040	OG0000014	OG0000011	OG0000012	OG0000024	OG0000057	OG0000059	OG0000025	OG0000041	OG0000042	OG0000020
NZ_LC556212	OG0000016	OG0000022	OG0000027	OG0000030	OG0000023,OG0000044	OG0000034,OG0000073,OG0000183	OG0000058,OG0000180	OG0000070	OG0000071	OG0000054	OG0000089	OG0000095	OG0000092	OG0000096	OG0000072	OG0000090	OG0000093	OG0000100	OG0000097	OG0000104	OG0000098	OG0000102	OG0000101	OG0000112,OG0000118	OG0000124	OG0000113	OG0000126	OG0000028,OG0000106	OG0000015,OG0000015	OG0000009,OG0000049	OG0000047	OG0000036	OG0000040	OG0000014	OG0000011	OG0000012	OG0000024	OG0000057	OG0000059	OG0000025	OG0000041	OG0000042	OG0000020
NZ_CP095591	OG0000016	OG0000022	OG0000027	OG0000030	OG0000023,OG0000044,OG0000160,OG0000330	OG0000034,OG0000073	OG0000058	OG0000070	OG0000071,OG0000071	OG0000054,OG0000054	OG0000089	OG0000095,OG0001150	OG0000092	OG0000096	OG0000072	OG0000090,OG0000090	OG0000093	OG0000100,OG0000240,OG0001153	OG0000097,OG0000097	OG0000104	OG0000098	OG0000102,OG0000102	OG0000101,OG0000101	OG0000112,OG0000118	OG0000124	OG0000113	OG0000126	OG0000028,OG0000106	OG0000015	OG0000009,OG0000009,OG0000049	OG0000047	OG0000036	OG0000040	OG0000014	OG0000011,OG0000011	OG0000012	OG0000024	OG0000057	OG0000059	OG0000025	OG0000041	OG0000042	OG0000020
NZ_AP025336	OG0000016	OG0000022	OG0000027	OG0000030	OG0000023,OG0000044	OG0000034,OG0000073	OG0000058	OG0000070	OG0000071	OG0000054	OG0000089	OG0000095	OG0000092,OG0000244	OG0000096	OG0000072	OG0000090	OG0000093	OG0000100	OG0000097	OG0000104	OG0000098	OG0000102	OG0000101	OG0000112,OG0000118	OG0000124	OG0000113	OG0000126,OG0000224	OG0000028,OG0000106	OG0000015	OG0000009,OG0000049	OG0000047	OG0000036	OG0000040	OG0000014	OG0000011,OG0000232	OG0000012	OG0000024,OG0000230	OG0000057	OG0000059	OG0000025	OG0000041	OG0000042	OG0000020
NZ_CP009570	OG0000016	OG0000022	OG0000027	OG0000030	OG0000023,OG0000044,OG0000160	OG0000034,OG0000073	OG0000058	OG0000070	OG0000071	OG0000054	OG0000089	OG0000095	OG0000092	OG0000096	OG0000072	OG0000090	OG0000093	OG0000100,OG0000100	OG0000097,OG0000097,OG0000206	OG0000104								OG0000028	OG0000015	OG0000049	OG0000047	OG0000036	OG0000040	OG0000014	OG0000011	OG0000012	OG0000024	OG0000057	OG0000059	OG0000025	OG0000041	OG0000042	OG0000020
NZ_KY014465	OG0000016	OG0000022	OG0000027	OG0000030	OG0000023,OG0000044	OG0000034,OG0000073	OG0000058	OG0000070	OG0000071	OG0000054	OG0000089	OG0000095	OG0000092	OG0000096	OG0000072	OG0000090	OG0000093	OG0000100	OG0000097	OG0000104	OG0000098	OG0000102	OG0000101	OG0000112,OG0000118	OG0000124	OG0000113	OG0000126	OG0000028	OG0000015	OG0000049	OG0000047	OG0000036	OG0000040	OG0000014	OG0000011	OG0000012	OG0000024	OG0000057	OG0000059	OG0000025	OG0000041	OG0000042	OG0000020
NZ_CP041083	OG0000016	OG0000022	OG0000027	OG0000030	OG0000023,OG0000044,OG0000160	OG0000034,OG0000073	OG0000058	OG0000070	OG0000071	OG0000054	OG0000089	OG0000095	OG0000092	OG0000096	OG0000072	OG0000090	OG0000093	OG0000100	OG0000097,OG0000206	OG0000104	OG0000098	OG0000102	OG0000101	OG0000112,OG0000118	OG0000124	OG0000113	OG0000126	OG0000028,OG0000106	OG0000015	OG0000009,OG0000049	OG0000047	OG0000036	OG0000040	OG0000014	OG0000011	OG0000012	OG0000024	OG0000057	OG0000059	OG0000025	OG0000041	OG0000042	OG0000020
NZ_CP027038	OG0000016	OG0000022	OG0000027	OG0000030	OG0000023,OG0000044,OG0000160	OG0000034,OG0000073	OG0000058	OG0000070	OG0000071	OG0000054	OG0000089	OG0000095	OG0000092	OG0000096	OG0000072	OG0000090	OG0000093	OG0000100	OG0000097,OG0000206	OG0000104	OG0000098	OG0000102	OG0000101	OG0000112,OG0000118	OG0000124	OG0000113	OG0000126	OG0000028,OG0000106	OG0000015	OG0000049	OG0000047	OG0000036	OG0000040	OG0000014	OG0000011	OG0000012	OG0000024	OG0000057	OG0000059	OG0000025	OG0000041	OG0000042	OG0000020
NZ_AP022145	OG0000016	OG0000022	OG0000027	OG0000030	OG0000023,OG0000044	OG0000034,OG0000183																						OG0000028		OG0000049		OG0000036	OG0000040	OG0000014	OG0000011	OG0000012	OG0000024	OG0000057	OG0000059	OG0000025	OG0000041	OG0000042	OG0000020
NZ_CP016013	OG0000016	OG0000022	OG0000027	OG0000030	OG0000023,OG0000044,OG0000160	OG0000034,OG0000073	OG0000058	OG0000070	OG0000071	OG0000054	OG0000089	OG0000095	OG0000092	OG0000096	OG0000072	OG0000090	OG0000093	OG0000100,OG0000100	OG0000097,OG0000097,OG0000206	OG0000104	OG0000098	OG0000102	OG0000101					OG0000028	OG0000015	OG0000009,OG0000049	OG0000047	OG0000036	OG0000040	OG0000014	OG0000011	OG0000012	OG0000024	OG0000057	OG0000059	OG0000025	OG0000041	OG0000042	OG0000020
NZ_CP009560	OG0000016	OG0000022	OG0000027	OG0000030	OG0000023,OG0000044,OG0000160	OG0000034,OG0000073	OG0000058	OG0000070	OG0000071	OG0000054	OG0000089	OG0000095	OG0000092	OG0000096	OG0000072	OG0000090	OG0000093	OG0000100,OG0000100	OG0000097,OG0000097,OG0000206	OG0000104	OG0000098	OG0000102	OG0000101	OG0000112,OG0000118	OG0000124	OG0000113	OG0000126	OG0000028,OG0000106	OG0000015	OG0000049	OG0000047	OG0000036	OG0000040	OG0000014	OG0000011	OG0000012	OG0000024	OG0000057	OG0000059	OG0000025	OG0000041	OG0000042	OG0000020
NZ_MT559996	OG0000016	OG0000022	OG0000027	OG0000030	OG0000023,OG0000044,OG0000160	OG0000034,OG0000073	OG0000058	OG0000070	OG0000071	OG0000054	OG0000089	OG0000095	OG0000092	OG0000096	OG0000072	OG0000090	OG0000093		OG0000206									OG0000028		OG0000049	OG0000047	OG0000036	OG0000040	OG0000014	OG0000011	OG0000012	OG0000024	OG0000057	OG0000059	OG0000025	OG0000041	OG0000042	OG0000020
NZ_CP020913	OG0000016	OG0000022	OG0000027	OG0000030	OG0000023,OG0000044	OG0000034,OG0000073,OG0000183	OG0000058,OG0000180	OG0000070	OG0000071	OG0000054	OG0000089	OG0000095	OG0000092	OG0000096	OG0000072	OG0000090	OG0000093	OG0000100	OG0000097	OG0000104	OG0000098	OG0000102	OG0000101	OG0000112,OG0000118	OG0000124	OG0000113		OG0000028,OG0000106	OG0000015	OG0000049	OG0000047	OG0000036	OG0000040	OG0000014	OG0000011	OG0000012	OG0000024	OG0000057	OG0000059	OG0000025	OG0000041	OG0000042	OG0000020
NZ_MH113855	OG0000016	OG0000022	OG0000027	OG0000030	OG0000023,OG0000044,OG0000160	OG0000034,OG0000073	OG0000058	OG0000070	OG0000071	OG0000054	OG0000089	OG0000095	OG0000092	OG0000096	OG0000072	OG0000090	OG0000093	OG0000100	OG0000097	OG0000104	OG0000098	OG0000102	OG0000101	OG0000112,OG0000118	OG0000124	OG0000113	OG0000126	OG0000028,OG0000106	OG0000015,OG0000015	OG0000009,OG0000049	OG0000047	OG0000036	OG0000040	OG0000014	OG0000011	OG0000012	OG0000024	OG0000057	OG0000059	OG0000025	OG0000041	OG0000042	OG0000020
NZ_CP044075	OG0000016	OG0000022	OG0000027	OG0000030	OG0000023,OG0000044	OG0000034,OG0000073	OG0000058	OG0000070,OG0000831	OG0000071	OG0000054	OG0000089	OG0000095	OG0000092,OG0000244	OG0000096	OG0000072	OG0000090	OG0000093	OG0000100	OG0000097,OG0000206	OG0000104	OG0000098	OG0000102	OG0000101	OG0000112,OG0000118	OG0000124	OG0000113	OG0000126,OG0000224	OG0000028,OG0000106	OG0000015	OG0000009,OG0000009,OG0000009,OG0000049	OG0000047	OG0000036	OG0000040	OG0000014	OG0000011,OG0000232	OG0000012	OG0000024,OG0000230	OG0000057	OG0000059	OG0000025	OG0000041	OG0000042	OG0000020
NZ_MT559995	OG0000016	OG0000022	OG0000027	OG0000030	OG0000023,OG0000044,OG0000160	OG0000034,OG0000073		OG0000831											OG0000206									OG0000028	OG0000015	OG0000049	OG0000047	OG0000036	OG0000040	OG0000014	OG0000011	OG0000012	OG0000024	OG0000057	OG0000059	OG0000025	OG0000041	OG0000042	OG0000020
NZ_CP017084	OG0000016	OG0000022	OG0000027	OG0000030	OG0000023,OG0000044	OG0000034,OG0000073	OG0000058	OG0000070	OG0000071	OG0000054	OG0000089	OG0000095	OG0000092,OG0000244	OG0000096	OG0000072	OG0000090	OG0000093	OG0000100	OG0000097	OG0000104	OG0000098	OG0000102	OG0000101	OG0000112,OG0000118	OG0000124	OG0000113	OG0000126,OG0000224	OG0000028,OG0000106	OG0000015	OG0000009,OG0000049	OG0000047	OG0000036	OG0000040	OG0000014	OG0000011,OG0000232	OG0000012	OG0000024,OG0000230	OG0000057	OG0000059	OG0000025	OG0000041	OG0000042	OG0000020
NZ_CP031576	OG0000016	OG0000022	OG0000027	OG0000030	OG0000023,OG0000044	OG0000034,OG0000073,OG0000183	OG0000058,OG0000180	OG0000070	OG0000071	OG0000054	OG0000089	OG0000095	OG0000092	OG0000096	OG0000072	OG0000090	OG0000093	OG0000100	OG0000097	OG0000104	OG0000098	OG0000102	OG0000101	OG0000112,OG0000118	OG0000124	OG0000113	OG0000126	OG0000028,OG0000106	OG0000015	OG0000009,OG0000009,OG0000049	OG0000047	OG0000036	OG0000040	OG0000014	OG0000011	OG0000012	OG0000024	OG0000057	OG0000059	OG0000025	OG0000041	OG0000042	OG0000020
NZ_CP040029	OG0000016	OG0000022	OG0000027	OG0000030	OG0000023,OG0000044,OG0000160	OG0000034,OG0000073	OG0000058	OG0000070	OG0000071	OG0000054	OG0000089	OG0000095	OG0000092,OG0000244	OG0000096	OG0000072	OG0000090	OG0000093	OG0000100	OG0000097	OG0000104	OG0000098	OG0000102	OG0000101	OG0000112,OG0000118	OG0000124	OG0000113	OG0000126,OG0000224	OG0000028,OG0000106	OG0000015	OG0000009,OG0000049	OG0000047	OG0000036	OG0000040	OG0000014	OG0000011,OG0000232	OG0000012	OG0000024,OG0000230	OG0000057	OG0000059	OG0000025	OG0000041	OG0000042	OG0000020
NZ_CP010391	OG0000016	OG0000022	OG0000027	OG0000030	OG0000023,OG0000044,OG0000160	OG0000034,OG0000073	OG0000058	OG0000070	OG0000071	OG0000054	OG0000089	OG0000095	OG0000092	OG0000096	OG0000072	OG0000090	OG0000093	OG0000100,OG0000240	OG0000097,OG0000206	OG0000104	OG0000098	OG0000102	OG0000101	OG0000112,OG0000118	OG0000124	OG0000113	OG0000126	OG0000028,OG0000106	OG0000015,OG0000015	OG0000009,OG0000009,OG0000049	OG0000047	OG0000036	OG0000040	OG0000014	OG0000011	OG0000012	OG0000024	OG0000057	OG0000059	OG0000025	OG0000041	OG0000042	OG0000020
NZ_CP051395	OG0000016	OG0000022	OG0000027	OG0000030	OG0000023,OG0000044,OG0000160	OG0000034,OG0000073	OG0000058	OG0000070	OG0000071	OG0000054	OG0000089	OG0000095	OG0000092	OG0000096	OG0000072	OG0000090	OG0000093	OG0000100	OG0000097,OG0000206	OG0000104	OG0000098	OG0000102	OG0000101	OG0000112,OG0000118	OG0000124	OG0000113	OG0000126	OG0000028,OG0000106	OG0000015	OG0000009,OG0000049	OG0000047	OG0000036	OG0000040	OG0000014	OG0000011	OG0000012	OG0000024	OG0000057	OG0000059	OG0000025,OG0000025	OG0000041	OG0000042	OG0000020
CP028419	OG0000016	OG0000022	OG0000027	OG0000030	OG0000023,OG0000044,OG0000160	OG0000034,OG0000073	OG0000058	OG0000070	OG0000071	OG0000054	OG0000089	OG0000095	OG0000092	OG0000096	OG0000072	OG0000090	OG0000093	OG0000100	OG0000097	OG0000104	OG0000098	OG0000102	OG0000101	OG0000112	OG0000124	OG0000113	OG0000126	OG0000028,OG0000106	OG0000015	OG0000009,OG0000049	OG0000047	OG0000036	OG0000040	OG0000014	OG0000011	OG0000012	OG0000024	OG0000057	OG0000059	OG0000025	OG0000041	OG0000042	OG0000020
NZ_CP022063	OG0000016	OG0000022	OG0000027	OG0000030	OG0000023,OG0000044	OG0000034,OG0000073,OG0000183	OG0000058,OG0000180	OG0000070	OG0000071	OG0000054	OG0000089	OG0000095	OG0000092	OG0000096														OG0000028,OG0000106	OG0000015	OG0000049	OG0000047	OG0000036	OG0000040	OG0000014	OG0000011	OG0000012	OG0000024	OG0000057	OG0000059	OG0000025	OG0000041	OG0000042	OG0000020
NC_022377	OG0000016	OG0000022	OG0000027	OG0000030	OG0000023,OG0000044,OG0000160	OG0000034,OG0000073	OG0000058	OG0000070	OG0000071	OG0000054	OG0000089	OG0000095	OG0000092	OG0000096	OG0000072	OG0000090	OG0000093	OG0000100	OG0000097	OG0000104	OG0000098	OG0000102	OG0000101	OG0000112,OG0000118	OG0000124	OG0000113	OG0000126	OG0000028,OG0000106	OG0000015	OG0000049	OG0000047	OG0000036	OG0000040	OG0000014	OG0000011	OG0000012	OG0000024	OG0000057	OG0000059	OG0000025	OG0000041	OG0000042	OG0000020
NC_012885	OG0000016	OG0000022	OG0000027	OG0000030	OG0000023,OG0000044	OG0000034,OG0000183	OG0000058	OG0000070	OG0000071	OG0000054	OG0000089	OG0000095	OG0000092	OG0000096	OG0000072	OG0000090	OG0000093	OG0000100	OG0000097	OG0000104	OG0000098	OG0000102	OG0000101	OG0000118	OG0000124	OG0000113	OG0000126	OG0000028,OG0000106		OG0000049		OG0000036	OG0000040	OG0000014	OG0000011	OG0000012	OG0000024	OG0000057	OG0000059	OG0000025	OG0000041	OG0000042	OG0000020
NZ_CP045742	OG0000016	OG0000022	OG0000027	OG0000030	OG0000023,OG0000044,OG0000160	OG0000034,OG0000073										OG0001183		OG0001064	OG0000206		OG0001182	OG0001184					OG0000126	OG0000028,OG0000106	OG0000015	OG0000009	OG0000047	OG0000036	OG0000040	OG0000014							OG0000041	OG0000042	OG0000020,OG0000334
NZ_AP019688	OG0000016	OG0000022	OG0000027	OG0000030	OG0000023,OG0000044	OG0000034,OG0000073,OG0000183	OG0000058,OG0000180	OG0000070	OG0000071	OG0000054	OG0000089	OG0000095	OG0000092	OG0000096	OG0000072	OG0000090	OG0000093	OG0000100	OG0000097	OG0000104	OG0000098	OG0000102	OG0000101	OG0000112,OG0000118	OG0000124	OG0000113	OG0000126	OG0000028	OG0000015	OG0000009,OG0000009,OG0000049	OG0000047	OG0000036	OG0000040	OG0000014	OG0000011	OG0000012	OG0000024	OG0000057	OG0000059	OG0000025	OG0000041	OG0000042	OG0000020
NZ_CP028814	OG0000016	OG0000022	OG0000027	OG0000030	OG0000023,OG0000044,OG0000160	OG0000034,OG0000073	OG0000058	OG0000070	OG0000071	OG0000054	OG0000089	OG0000095	OG0000092	OG0000096	OG0000072	OG0000090	OG0000093	OG0000100	OG0000097,OG0000206	OG0000104	OG0000098	OG0000102	OG0000101	OG0000112,OG0000118	OG0000124	OG0000113	OG0000126	OG0000028,OG0000106	OG0000015	OG0000049	OG0000047	OG0000036	OG0000040	OG0000014	OG0000011	OG0000012	OG0000024	OG0000057	OG0000059	OG0000025	OG0000041	OG0000042	OG0000020
NZ_LR890658	OG0000016	OG0000022	OG0000027	OG0000030	OG0000023,OG0000044,OG0000160	OG0000034,OG0000073	OG0000058	OG0000070	OG0000071	OG0000054	OG0000089	OG0000095	OG0000092,OG0000244	OG0000096	OG0000072	OG0000090	OG0000093	OG0000100	OG0000097,OG0000206	OG0000104	OG0000098	OG0000102	OG0000101,OG0000101	OG0000112,OG0000118	OG0000124	OG0000113	OG0000126,OG0000224	OG0000028,OG0000106	OG0000015,OG0000015	OG0000009,OG0000049	OG0000047	OG0000036	OG0000040	OG0000014	OG0000011,OG0000232	OG0000012	OG0000024,OG0000230	OG0000057	OG0000059	OG0000025	OG0000041	OG0000042	OG0000020
NZ_CP009410	OG0000016	OG0000022	OG0000027	OG0000030	OG0000023,OG0000044,OG0000160	OG0000034,OG0000073	OG0000058	OG0000070	OG0000071	OG0000054	OG0000089	OG0000095	OG0000092	OG0000096,OG0000096	OG0000072,OG0000072	OG0000090,OG0000090	OG0000093,OG0000093	OG0000100,OG0000100	OG0000097,OG0000097									OG0000028	OG0000015	OG0000049,OG0000558	OG0000047	OG0000036	OG0000040	OG0000014	OG0000011	OG0000012	OG0000024	OG0000057	OG0000059	OG0000025	OG0000041	OG0000042	OG0000020
NZ_LT882699	OG0000016	OG0000022	OG0000027	OG0000030	OG0000023,OG0000044	OG0000034,OG0000073,OG0000183	OG0000058,OG0000180	OG0000070	OG0000071	OG0000054	OG0000089	OG0000095	OG0000092	OG0000096	OG0000072	OG0000090	OG0000093	OG0000100	OG0000097	OG0000104	OG0000098	OG0000102	OG0000101	OG0000112,OG0000118	OG0000124	OG0000113	OG0000126	OG0000028,OG0000106	OG0000015	OG0000009,OG0000049	OG0000047	OG0000036	OG0000040	OG0000014	OG0000011	OG0000012	OG0000024	OG0000057	OG0000059	OG0000025	OG0000041	OG0000042	OG0000020
NZ_KX636095	OG0000016	OG0000022,OG0000329,OG0000350	OG0000027	OG0000030	OG0000023,OG0000044	OG0000034,OG0000073,OG0000183	OG0000058,OG0000180	OG0000070	OG0000071,OG0000285	OG0000054,OG0000311	OG0000089	OG0000095,OG0000337	OG0000092,OG0000338	OG0000096,OG0000339	OG0000072,OG0000072	OG0000090,OG0000349	OG0000093,OG0000336	OG0000100,OG0000240	OG0000054,OG0000097	OG0000104	OG0000098,OG0000098	OG0000102,OG0000102	OG0000101,OG0000101	OG0000112,OG0000112,OG0000118	OG0000124	OG0000113	OG0000126,OG0000224	OG0000028,OG0000106	OG0000015	OG0000009,OG0000009,OG0000049	OG0000047	OG0000036	OG0000040	OG0000014	OG0000011,OG0000011	OG0000012,OG0000012	OG0000024,OG0000335	OG0000057	OG0000059	OG0000025	OG0000041	OG0000042	OG0000020
NZ_MF497432	OG0000016	OG0000022	OG0000027	OG0000030	OG0000023,OG0000044,OG0000160	OG0000034,OG0000073	OG0000058	OG0000070	OG0000071	OG0000054	OG0000089	OG0000095	OG0000092	OG0000096	OG0000072	OG0000090	OG0000093	OG0000100	OG0000097	OG0000104	OG0000098	OG0000102	OG0000101	OG0000112,OG0000118	OG0000124	OG0000113	OG0000126	OG0000028,OG0000106	OG0000015	OG0000049	OG0000047	OG0000036	OG0000040	OG0000014	OG0000011	OG0000012	OG0000024	OG0000057	OG0000059	OG0000025	OG0000041	OG0000042	OG0000020
NZ_MG764534	OG0000016	OG0000022	OG0000027	OG0000030	OG0000023,OG0000044	OG0000034,OG0000073,OG0000183	OG0000058,OG0000180	OG0000070	OG0000071	OG0000054	OG0000089	OG0000095	OG0000092	OG0000096	OG0000072	OG0000090	OG0000093	OG0000100	OG0000097	OG0000104	OG0000098	OG0000102	OG0000101	OG0000112,OG0000118	OG0000124	OG0000113	OG0000126	OG0000028,OG0000106	OG0000015	OG0000009,OG0000009,OG0000049	OG0000047	OG0000036	OG0000040	OG0000014	OG0000011	OG0000012	OG0000024	OG0000057	OG0000059	OG0000025	OG0000041	OG0000042	OG0000020
NZ_CP025242	OG0000016	OG0000022	OG0000027	OG0000030	OG0000023,OG0000044,OG0000160	OG0000034,OG0000073	OG0000058	OG0000070	OG0000071	OG0000054	OG0000089	OG0000095	OG0000092	OG0000096	OG0000072	OG0000090	OG0000093	OG0000100	OG0000097,OG0000206									OG0000028	OG0000015	OG0000049	OG0000047	OG0000036	OG0000040	OG0000014	OG0000011	OG0000012	OG0000024	OG0000057	OG0000059	OG0000025	OG0000041	OG0000042	OG0000020
NZ_CP018698	OG0000016	OG0000022	OG0000027	OG0000030	OG0000023,OG0000044,OG0000160	OG0000034,OG0000073	OG0000058	OG0000070	OG0000071	OG0000054	OG0000089	OG0000095	OG0000092	OG0000096	OG0000072	OG0000090	OG0000093		OG0000206									OG0000028	OG0000015	OG0000009,OG0000049	OG0000047	OG0000036	OG0000040	OG0000014	OG0000011	OG0000012	OG0000024	OG0000057	OG0000059	OG0000025	OG0000041	OG0000042	OG0000020
NZ_MK439959	OG0000016	OG0000022	OG0000027	OG0000030	OG0000023,OG0000044,OG0000160,OG0000334	OG0000034,OG0000073	OG0000058	OG0000070	OG0000071	OG0000054	OG0000089	OG0000095	OG0000092	OG0000096	OG0000072	OG0000090	OG0000093	OG0000100	OG0000097,OG0000206	OG0000104	OG0000098	OG0000102	OG0000101	OG0000112,OG0000118	OG0000124	OG0000113	OG0000126	OG0000028,OG0000106	OG0000015	OG0000009,OG0000009,OG0000049	OG0000047	OG0000036	OG0000040	OG0000014	OG0000011	OG0000012	OG0000024	OG0000057	OG0000059	OG0000025	OG0000041	OG0000042	OG0000020
NZ_CP084543	OG0000016	OG0000022	OG0000027	OG0000030	OG0000023,OG0000044	OG0000034,OG0000073	OG0000058	OG0000070	OG0000071	OG0000054	OG0000089	OG0000095	OG0000092	OG0000096	OG0000072	OG0000090	OG0000093	OG0000100	OG0000097	OG0000104	OG0000098	OG0000102	OG0000101	OG0000112,OG0000118	OG0000124	OG0000113	OG0000126	OG0000028,OG0000106	OG0000015	OG0000049	OG0000047	OG0000036	OG0000040	OG0000014	OG0000011	OG0000012	OG0000024	OG0000057	OG0000059	OG0000025	OG0000041	OG0000042	OG0000020
NZ_MZ836805	OG0000016	OG0000022	OG0000027	OG0000030	OG0000023,OG0000044	OG0000034,OG0000073	OG0000058	OG0000070	OG0000071	OG0000054	OG0000089	OG0000095	OG0000092,OG0000244	OG0000096	OG0000072	OG0000090	OG0000093	OG0000100,OG0000240	OG0000097	OG0000104	OG0000098	OG0000102	OG0000101	OG0000112,OG0000118	OG0000124	OG0000113	OG0000126,OG0000224	OG0000028,OG0000106	OG0000015	OG0000009,OG0000049	OG0000047	OG0000036	OG0000040	OG0000014	OG0000011,OG0000232	OG0000012	OG0000024,OG0000230	OG0000057	OG0000059	OG0000025	OG0000041	OG0000042	OG0000020
NZ_LC633285	OG0000016	OG0000022	OG0000027	OG0000030	OG0000023,OG0000044	OG0000034,OG0000073	OG0000058	OG0000070,OG0000070	OG0000071	OG0000054	OG0000089	OG0000095	OG0000092	OG0000096	OG0000072	OG0000090	OG0000093	OG0000100,OG0000240	OG0000097	OG0000104	OG0000098	OG0000102	OG0000101	OG0000112,OG0000118	OG0000124	OG0000113	OG0000126	OG0000028,OG0000106	OG0000015	OG0000009,OG0000049	OG0000047	OG0000036	OG0000040	OG0000014	OG0000011	OG0000012	OG0000024,OG0000365	OG0000057	OG0000059	OG0000025	OG0000041	OG0000042	OG0000020
NZ_CP014775	OG0000016	OG0000022	OG0000027	OG0000030	OG0000023,OG0000044	OG0000034,OG0000073	OG0000058	OG0000070	OG0000071	OG0000054	OG0000089	OG0000095	OG0000092,OG0000244	OG0000096	OG0000072	OG0000090	OG0000093	OG0000100	OG0000097,OG0000206	OG0000104	OG0000098	OG0000102	OG0000101	OG0000112,OG0000118	OG0000124	OG0000113	OG0000126,OG0000224	OG0000028,OG0000106	OG0000015	OG0000009,OG0000009,OG0000009,OG0000049	OG0000047	OG0000036	OG0000040	OG0000014	OG0000011,OG0000232	OG0000012	OG0000024,OG0000230	OG0000057	OG0000059	OG0000025	OG0000041	OG0000042	OG0000020
NZ_CP049969	OG0000016	OG0000022	OG0000027	OG0000030	OG0000023,OG0000044	OG0000034,OG0000073,OG0000183	OG0000058,OG0000180	OG0000070	OG0000071	OG0000054	OG0000089	OG0000095	OG0000092	OG0000096	OG0000072	OG0000090	OG0000093	OG0000100	OG0000097	OG0000104	OG0000098	OG0000102	OG0000101					OG0000028,OG0000106	OG0000015	OG0000009,OG0000049	OG0000047	OG0000036	OG0000040	OG0000014	OG0000011	OG0000012	OG0000024	OG0000057	OG0000059	OG0000025	OG0000041	OG0000042	OG0000020
NZ_AP023051	OG0000016	OG0000022	OG0000027	OG0000030	OG0000023,OG0000044	OG0000034,OG0000073,OG0000183	OG0000058,OG0000180	OG0000070	OG0000071	OG0000054	OG0000089	OG0000095	OG0000092	OG0000096	OG0000072	OG0000090	OG0000093	OG0000100,OG0000240	OG0000097	OG0000104	OG0000098	OG0000102	OG0000101	OG0000112,OG0000118	OG0000124	OG0000113	OG0000126	OG0000028,OG0000106	OG0000015	OG0000009,OG0000049	OG0000047	OG0000036	OG0000040	OG0000014	OG0000011	OG0000012	OG0000024	OG0000057	OG0000059	OG0000025	OG0000041	OG0000042	OG0000020
NZ_AP024125	OG0000016	OG0000022	OG0000027	OG0000030	OG0000023,OG0000044,OG0000160	OG0000034,OG0000073																						OG0000028	OG0000015	OG0000049	OG0000047	OG0000036	OG0000040	OG0000014	OG0000011	OG0000012	OG0000024	OG0000057	OG0000059	OG0000025	OG0000041	OG0000042	OG0000020
NZ_KM083064	OG0000016	OG0000022	OG0000027	OG0000030	OG0000023,OG0000044,OG0000160	OG0000034,OG0000073	OG0000058	OG0000070	OG0000071	OG0000054	OG0000089	OG0000095	OG0000092,OG0000244	OG0000096	OG0000072	OG0000090	OG0000093	OG0000100	OG0000097	OG0000104	OG0000098	OG0000102	OG0000101	OG0000112,OG0000118	OG0000124	OG0000113	OG0000126,OG0000224	OG0000028,OG0000106	OG0000015	OG0000009,OG0000049	OG0000047	OG0000036	OG0000040	OG0000014	OG0000011,OG0000232	OG0000012	OG0000024,OG0000230	OG0000057	OG0000059	OG0000025	OG0000041	OG0000042	OG0000020
NZ_CP028316	OG0000016	OG0000022	OG0000027	OG0000030	OG0000023,OG0000044	OG0000034,OG0000073,OG0000183	OG0000058,OG0000180	OG0000070	OG0000071	OG0000054	OG0000089																OG0000126	OG0000028,OG0000106	OG0000015	OG0000049	OG0000047	OG0000036	OG0000040	OG0000014	OG0000011	OG0000012	OG0000024	OG0000057	OG0000059	OG0000025	OG0000041	OG0000042	OG0000020
NC_012690	OG0000016	OG0000022	OG0000027	OG0000030	OG0000023,OG0000044,OG0000160	OG0000034,OG0000073	OG0000058	OG0000070	OG0000096						OG0000072	OG0000090	OG0000093	OG0000100	OG0000097								OG0000126	OG0000028,OG0000106	OG0000015	OG0000009,OG0000049	OG0000047	OG0000036	OG0000040	OG0000014	OG0000011	OG0000012	OG0000024	OG0000057	OG0000059	OG0000025	OG0000041	OG0000042	OG0000020
NZ_CP026225	OG0000016	OG0000022	OG0000027,OG0000027	OG0000030	OG0000023,OG0000044	OG0000034,OG0000073,OG0000183	OG0000058	OG0000070	OG0000071	OG0000054	OG0000089	OG0000095	OG0000092	OG0000096	OG0000072	OG0000090	OG0000093	OG0000100	OG0000097	OG0000104	OG0000098	OG0000102	OG0000101	OG0000112,OG0000118	OG0000124	OG0000113	OG0000126	OG0000028,OG0000106	OG0000015,OG0000015	OG0000009,OG0000049	OG0000047	OG0000036	OG0000040	OG0000014	OG0000011	OG0000012	OG0000024	OG0000057	OG0000059	OG0000025	OG0000041	OG0000042	OG0000020
NZ_CP039976	OG0000016	OG0000022	OG0000027	OG0000030	OG0000023,OG0000044	OG0000034,OG0000073,OG0000183	OG0000058,OG0000180	OG0000070	OG0000071	OG0000054	OG0000089	OG0000095	OG0000092	OG0000096	OG0000072	OG0000090	OG0000093	OG0000100	OG0000097	OG0000104	OG0000098	OG0000102	OG0000101	OG0000112,OG0000118	OG0000124	OG0000113	OG0000126	OG0000028,OG0000106	OG0000015	OG0000009,OG0000049	OG0000047	OG0000036	OG0000040	OG0000014	OG0000011	OG0000012	OG0000024	OG0000057	OG0000059	OG0000025	OG0000041	OG0000042	OG0000020
NZ_MN550958	OG0000016	OG0000022	OG0000027	OG0000030	OG0000023,OG0000044	OG0000034,OG0000073,OG0000183	OG0000058,OG0000180	OG0000070	OG0000071	OG0000054	OG0000089	OG0000095	OG0000092	OG0000096	OG0000072	OG0000090	OG0000093	OG0000100	OG0000097	OG0000104	OG0000098	OG0000102	OG0000101	OG0000112,OG0000118	OG0000124	OG0000113	OG0000126	OG0000028,OG0000106	OG0000015	OG0000049	OG0000047	OG0000036	OG0000040	OG0000014	OG0000011	OG0000012	OG0000024	OG0000057	OG0000059	OG0000025	OG0000041	OG0000042	OG0000020
NZ_CP047421	OG0000016	OG0000022	OG0000027	OG0000030	OG0000023,OG0000044	OG0000034,OG0000073,OG0000183	OG0000058,OG0000180	OG0000070	OG0000071	OG0000054	OG0000089	OG0000095	OG0000092	OG0000096	OG0000072	OG0000090	OG0000093	OG0000100	OG0000097	OG0000104	OG0000098	OG0000102	OG0000101	OG0000112,OG0000118	OG0000124	OG0000113	OG0000126	OG0000028,OG0000106	OG0000015	OG0000009,OG0000049	OG0000047	OG0000036	OG0000040	OG0000014	OG0000011	OG0000012	OG0000024	OG0000057	OG0000059	OG0000025	OG0000041	OG0000042	OG0000020
NZ_KX458222	OG0000016	OG0000022	OG0000027	OG0000030,OG0001877	OG0000023,OG0000044	OG0000034,OG0000073,OG0000183	OG0000058,OG0000180	OG0000070	OG0000071	OG0000054	OG0000089	OG0000095	OG0000092	OG0000096	OG0000072	OG0000090	OG0000093	OG0000100	OG0000097	OG0000104	OG0000098	OG0000102	OG0000101	OG0000112,OG0000118	OG0000124	OG0000113	OG0000126	OG0000028,OG0000106	OG0000015	OG0000009,OG0000049	OG0000047	OG0000036	OG0000040	OG0000014	OG0000011	OG0000012	OG0000024	OG0000057	OG0000059	OG0000025	OG0000041	OG0000042	OG0000020
CP071911	OG0000016	OG0000022	OG0000027	OG0000030	OG0000023,OG0000044	OG0000034	OG0000058	OG0000070	OG0000071	OG0000054	OG0000089	OG0000095	OG0000092	OG0000096	OG0000072	OG0000090	OG0000093	OG0000100	OG0000097	OG0000104	OG0000098	OG0000102	OG0000101	OG0000118	OG0000124	OG0000113	OG0000126	OG0000028,OG0000106		OG0000009,OG0000009,OG0000049,OG0000385			OG0000040	OG0000014	OG0000011	OG0000012	OG0000024	OG0000057	OG0000059	OG0000025	OG0000041	OG0000042	OG0000020
NZ_CP047282	OG0000016	OG0000022	OG0000027	OG0000030	OG0000023,OG0000044,OG0000160,OG0000160,OG0001115	OG0000034,OG0000073,OG000NO	OG0000058	OG0000070	OG0000071	OG0000054	OG0000089	OG0000095	OG0000092	OG0000096	OG0000072	OG0000090	OG0000093	OG0000100	OG0000097,OG0000206,OG0000206	OG0000104	OG0000098			OG0000112				OG0000028	OG0000015	OG0000049	OG0000047	OG0000036	OG0000040	OG0000014	OG0000011	OG0000012	OG0000024	OG0000057	OG0000059	OG0000025	OG0000041	OG0000042	OG0000020
NZ_OL389795	OG0000016	OG0000022	OG0000027	OG0000030	OG0000023,OG0000044	OG0000034,OG0000073,OG0000183	OG0000058,OG0000180	OG0000070	OG0000071	OG0000054	OG0000089	OG0000095	OG0000092	OG0000096	OG0000072	OG0000090	OG0000093	OG0000100,OG0000240	OG0000097	OG0000104	OG0000098	OG0000102	OG0000101	OG0000112,OG0000118	OG0000124	OG0000113	OG0000126	OG0000028,OG0000106	OG0000015	OG0000009,OG0000049	OG0000047	OG0000036	OG0000040	OG0000014	OG0000011	OG0000012	OG0000024	OG0000057	OG0000059	OG0000025	OG0000041	OG0000042	OG0000020
NZ_OL908906	OG0000016	OG0000022	OG0000027	OG0000030	OG0000023,OG0000044,OG0000330	OG0000034,OG0000073	OG0000058	OG0000070	OG0000071,OG0000071	OG0000054,OG0000054	OG0000089	OG0000095,OG0001150	OG0000092,OG0000244	OG0000096	OG0000072	OG0000090,OG0000090	OG0000093	OG0000100,OG0001153	OG0000097,OG0000097	OG0000104	OG0000098	OG0000102,OG0000102	OG0000101,OG0000101				OG0000224	OG0000028		OG0000009,OG0000009,OG0000009					OG0000011,OG0000232		OG0000230	OG0000057	OG0000059	OG0000025	OG0000041	OG0000042	OG0000020
NZ_CP080515	OG0000016	OG0000022	OG0000027	OG0000030	OG0000044	OG0000073,OG0000183	OG0000180																					OG0000028		OG0000049	OG0000047	OG0000036	OG0000040	OG0000014	OG0000011	OG0000012	OG0000024	OG0000057	OG0000059	OG0000025	OG0000041	OG0000042	OG0000020
NZ_KY887593	OG0000016	OG0000022	OG0000027	OG0000030	OG0000023,OG0000044	OG0000034,OG0000073	OG0000058	OG0000070	OG0000071	OG0000054	OG0000089	OG0000095	OG0000092,OG0000244	OG0000096	OG0000072	OG0000090	OG0000093	OG0000100	OG0000097	OG0000104	OG0000098	OG0000102	OG0000101	OG0000112,OG0000118	OG0000124	OG0000113	OG0000126,OG0000224	OG0000028,OG0000106	OG0000015,OG0000015	OG0000009,OG0000049	OG0000047	OG0000036	OG0000040	OG0000014	OG0000011,OG0000232	OG0000012	OG0000024,OG0000230	OG0000057	OG0000059	OG0000025	OG0000041	OG0000042	OG0000020
MN657252	OG0000016	OG0000022	OG0000027	OG0000030	OG0000023,OG0000044	OG0000034,OG0000073,OG0000183	OG0000058,OG0000180	OG0000070	OG0000071	OG0000054	OG0000089	OG0000095	OG0000092	OG0000096	OG0000072	OG0000090	OG0000093	OG0000100	OG0000097	OG0000104	OG0000098	OG0000102	OG0000101	OG0000112,OG0000118	OG0000124	OG0000113	OG0000126	OG0000028,OG0000106	OG0000015	OG0000009,OG0000049	OG0000047	OG0000036	OG0000040	OG0000014	OG0000011	OG0000012	OG0000024	OG0000057	OG0000059			OG0000042	OG0000020
NZ_CP049291	OG0000016	OG0000022,OG0000329																OG0000100,OG0000100,OG0000100,OG0000100,OG0000100,OG0000100											OG0000015	OG0000009,OG0000049	OG0000047	OG0000036	OG0000040	OG0000014	OG0000011	OG0000012	OG0000024	OG0000057	OG0000059	OG0000025	OG0000041	OG0000042	OG0000020,OG0000454
NZ_AP022390	OG0000016	OG0000022	OG0000027	OG0000030	OG0000023,OG0000044	OG0000034,OG0000073,OG0000183	OG0000058,OG0000180	OG0000070	OG0000071	OG0000054	OG0000089	OG0000095	OG0000092	OG0000096	OG0000072	OG0000090	OG0000093	OG0000100	OG0000097	OG0000104	OG0000098	OG0000102	OG0000101	OG0000112,OG0000118	OG0000124	OG0000113	OG0000126	OG0000028,OG0000106	OG0000015	OG0000009,OG0000049	OG0000047	OG0000036	OG0000040	OG0000014	OG0000011	OG0000012	OG0000024	OG0000057	OG0000059	OG0000025	OG0000041	OG0000042	OG0000020
NZ_CP101380	OG0000016	OG0000022	OG0000027	OG0000030	OG0000023,OG0000044,OG0000160	OG0000034,OG0000073	OG0000058	OG0000070	OG0000071,OG0000285	OG0000054,OG0000311	OG0000089	OG0000095,OG0000337	OG0000092,OG0000338	OG0000339	OG0000072	OG0000349	OG0000336		OG0000054,OG0000206		OG0000098	OG0000102	OG0000101					OG0000028	OG0000015	OG0000049	OG0000047	OG0000036	OG0000040		OG0000011	OG0000012	OG0000335			OG0000025	OG0000041	OG0000042	OG0000020
NZ_LR890548	OG0000016	OG0000022	OG0000027	OG0000030	OG0000023,OG0000044,OG0000160	OG0000034,OG0000073	OG0000058	OG0000070	OG0000071	OG0000054	OG0000089	OG0000095	OG0000092,OG0000244	OG0000096	OG0000072	OG0000090	OG0000093	OG0000100	OG0000097,OG0000206	OG0000104	OG0000098	OG0000102	OG0000101	OG0000112,OG0000118	OG0000124	OG0000113	OG0000126,OG0000224	OG0000028,OG0000106	OG0000015	OG0000049	OG0000047	OG0000036	OG0000040	OG0000014	OG0000011,OG0000232	OG0000012	OG0000024,OG0000230	OG0000057	OG0000059	OG0000025	OG0000041	OG0000042	OG0000020
NZ_CP040034	OG0000016	OG0000022	OG0000027	OG0000030	OG0000023,OG0000044,OG0000160	OG0000034,OG0000073	OG0000058	OG0000070	OG0000071	OG0000054	OG0000089	OG0000095	OG0000092,OG0000244	OG0000096	OG0000072	OG0000090	OG0000093	OG0000100	OG0000097	OG0000104	OG0000098	OG0000102	OG0000101	OG0000112,OG0000118	OG0000124	OG0000113	OG0000126,OG0000224	OG0000028,OG0000106	OG0000015	OG0000009,OG0000049	OG0000047	OG0000036	OG0000040	OG0000014	OG0000011,OG0000232	OG0000012	OG0000024,OG0000230	OG0000057	OG0000059	OG0000025	OG0000041	OG0000042	OG0000020
NZ_MN254970	OG0000016	OG0000022	OG0000027	OG0000030	OG0000023,OG0000044,OG0000160	OG0000034,OG0000073	OG0000058	OG0000070	OG0000071	OG0000054	OG0000089	OG0000095	OG0000092	OG0000096	OG0000072	OG0000090	OG0000093	OG0000100	OG0000097	OG0000104	OG0000098	OG0000102	OG0000101	OG0000112,OG0000118	OG0000124	OG0000113	OG0000126	OG0000028,OG0000106	OG0000015	OG0000009,OG0000049	OG0000047	OG0000036	OG0000040	OG0000014	OG0000011	OG0000012	OG0000024	OG0000057	OG0000059	OG0000025	OG0000041	OG0000042	OG0000020
NZ_CP025236	OG0000016	OG0000022	OG0000027	OG0000030	OG0000023,OG0000044,OG0000160	OG0000034,OG0000073	OG0000058	OG0000070	OG0000071	OG0000054	OG0000089	OG0000095	OG0000092	OG0000096	OG0000072	OG0000090	OG0000093	OG0000100,OG0000100	OG0000097,OG0000097,OG0000206	OG0000104	OG0000098	OG0000102						OG0000028	OG0000015	OG0000049	OG0000047	OG0000036	OG0000040	OG0000014	OG0000011	OG0000012	OG0000024	OG0000057	OG0000059	OG0000025	OG0000041	OG0000042	OG0000020
NZ_CP009412	OG0000016	OG0000022	OG0000027	OG0000030	OG0000023,OG0000044,OG0000160	OG0000034,OG0000073	OG0000058	OG0000070	OG0000071	OG0000054	OG0000089	OG0000095	OG0000092	OG0000096	OG0000072	OG0000090	OG0000093	OG0000100	OG0000097	OG0000104	OG0000098	OG0000102	OG0000101					OG0000028	OG0000015	OG0000049	OG0000047	OG0000036	OG0000040	OG0000014	OG0000011	OG0000012	OG0000024	OG0000057	OG0000059	OG0000025	OG0000041	OG0000042	OG0000020
NZ_MK101346	OG0000016	OG0000022	OG0000027	OG0000030	OG0000023,OG0000044	OG0000034,OG0000073,OG0000183	OG0000058,OG0000180	OG0000070	OG0000071	OG0000054	OG0000089	OG0000095	OG0000092	OG0000096	OG0000072	OG0000090	OG0000093	OG0000100,OG0000240	OG0000097	OG0000104	OG0000098	OG0000102	OG0000101	OG0000112,OG0000118	OG0000124	OG0000113	OG0000126	OG0000028,OG0000106	OG0000015	OG0000049	OG0000047	OG0000036	OG0000040	OG0000014	OG0000011	OG0000012	OG0000024	OG0000057	OG0000059	OG0000025	OG0000041	OG0000042	OG0000020
NZ_CP079646	OG0000016	OG0000022,OG0000375	OG0000027	OG0000030	OG0000023,OG0000044	OG0000034,OG0000073,OG0000183	OG0000058,OG0000180	OG0000070	OG0000071	OG0000054	OG0000089	OG0000095	OG0000092	OG0000096	OG0000072	OG0000090	OG0000093	OG0000100	OG0000097	OG0000104	OG0000098	OG0000102	OG0000101	OG0000112,OG0000118	OG0000124	OG0000113	OG0000126	OG0000028							OG0000011	OG0000012	OG0000024	OG0000057	OG0000059	OG0000025	OG0000041	OG0000042	OG0000020
NZ_KR091911	OG0000016	OG0000022	OG0000027	OG0000030	OG0000023,OG0000044,OG0000160	OG0000034,OG0000073	OG0000058	OG0000070	OG0000071	OG0000054	OG0000089	OG0000095	OG0000092	OG0000096	OG0000072	OG0000090	OG0000093	OG0000100	OG0000097,OG0000206	OG0000104	OG0000098	OG0000102	OG0000101	OG0000112,OG0000118	OG0000124	OG0000113	OG0000126	OG0000028,OG0000106	OG0000015	OG0000009,OG0000009,OG0000049	OG0000047	OG0000036	OG0000040	OG0000014	OG0000011	OG0000012	OG0000024	OG0000057	OG0000059	OG0000025	OG0000041	OG0000042	OG0000020
NZ_CP048384	OG0000016	OG0000022	OG0000027	OG0000030	OG0000023,OG0000044	OG0000034,OG0000073,OG0000183	OG0000058,OG0000180	OG0000070	OG0000071	OG0000054	OG0000089	OG0000095	OG0000092	OG0000096	OG0000072	OG0000090	OG0000093	OG0000100	OG0000097	OG0000104	OG0000098	OG0000102	OG0000101	OG0000112,OG0000118	OG0000124	OG0000113	OG0000126	OG0000028,OG0000106	OG0000015,OG0000015	OG0000009,OG0000009,OG0000049	OG0000047	OG0000036	OG0000040	OG0000014	OG0000011	OG0000012	OG0000024	OG0000057	OG0000059	OG0000025	OG0000041	OG0000042	OG0000020
CP042646	OG0000016	OG0000022	OG0000027	OG0000030	OG0000023,OG0000044	OG0000034,OG0000073	OG0000058,OG0000058	OG0000070	OG0000071	OG0000054	OG0000089	OG0000095	OG0000092,OG0000244	OG0000096	OG0000072	OG0000090	OG0000093	OG0000100	OG0000097	OG0000104	OG0000098	OG0000102	OG0000101	OG0000112	OG0000124	OG0000113	OG0000224	OG0000028	OG0000015	OG0000009,OG0000049	OG0000047,OG0000047	OG0000036	OG0000040	OG0000014,OG0000014,OG0000014,OG0000014	OG0000011,OG0000232	OG0000012,OG0000012	OG0000024,OG0000024,OG0000024,OG0000024,OG0000230	OG0000057,OG0000057	OG0000059	OG0000025	OG0000041,OG0000041	OG0000042	OG0000020
NZ_MN604267	OG0000016	OG0000022,OG0000329	OG0000027	OG0000030	OG0000023,OG0000044	OG0000034,OG0000073,OG0000183	OG0000058,OG0000180	OG0000070	OG0000071	OG0000054	OG0000089	OG0000095	OG0000092	OG0000096	OG0000072	OG0000090	OG0000093	OG0000100,OG0000240	OG0000097	OG0000104	OG0000098	OG0000102	OG0000101	OG0000112,OG0000118	OG0000124	OG0000113	OG0000126,OG0000224	OG0000028,OG0000106	OG0000015	OG0000009,OG0000009,OG0000009,OG0000049	OG0000047	OG0000036	OG0000040	OG0000014	OG0000011	OG0000012	OG0000024	OG0000057	OG0000059	OG0000025	OG0000041	OG0000042	OG0000020
NZ_MF150121	OG0000016	OG0000022	OG0000027	OG0000030	OG0000023,OG0000044,OG0000160	OG0000034,OG0000073	OG0000058	OG0000070	OG0000071	OG0000054	OG0000089	OG0000095	OG0000092,OG0000244	OG0000096	OG0000072	OG0000090	OG0000093	OG0000100	OG0000097	OG0000104	OG0000098	OG0000102	OG0000101	OG0000112,OG0000118	OG0000124	OG0000113	OG0000126,OG0000224	OG0000028,OG0000106	OG0000015	OG0000049	OG0000047	OG0000036	OG0000040	OG0000014	OG0000011,OG0000232	OG0000012	OG0000024,OG0000230	OG0000057	OG0000059	OG0000025	OG0000041	OG0000042	OG0000020
NZ_CP023948	OG0000016	OG0000022,OG0000329,OG0000350	OG0000027	OG0000030	OG0000023,OG0000044,OG0000372	OG0000034,OG0000073,OG0000183,OG0000269	OG0000058,OG0000180	OG0000070	OG0000071,OG0000285	OG0000054,OG0000311	OG0000089	OG0000337	OG0000338	OG0000339	OG0000072	OG0000349	OG0000336	OG0000240	OG0000054		OG0000098	OG0000102	OG0000101,OG0000101	OG0000112,OG0000112,OG0000118	OG0000124	OG0000113	OG0000126,OG0000224	OG0000028,OG0000106	OG0000015	OG0000009,OG0000009,OG0000049	OG0000047	OG0000036	OG0000040	OG0000014	OG0000011,OG0000011	OG0000012,OG0000012	OG0000024,OG0000335	OG0000057	OG0000059	OG0000025	OG0000041	OG0000042	OG0000020,OG0000334
NZ_CP053192	OG0000016	OG0000022	OG0000027	OG0000030	OG0000023,OG0000044	OG0000034,OG0000073,OG0000183	OG0000058,OG0000180	OG0000070	OG0000071	OG0000054	OG0000089	OG0000095	OG0000092	OG0000096	OG0000072	OG0000090	OG0000093	OG0000100	OG0000097	OG0000104	OG0000098	OG0000102	OG0000101	OG0000112,OG0000118	OG0000124	OG0000113	OG0000126	OG0000028,OG0000106	OG0000015	OG0000049	OG0000047	OG0000036	OG0000040	OG0000014	OG0000011	OG0000012	OG0000024	OG0000057	OG0000059	OG0000025	OG0000041	OG0000042	OG0000020
NZ_CP045467	OG0000016	OG0000022	OG0000027	OG0000030	OG0000023,OG0000044,OG0000160,OG0000334,OG0001115	OG0000034,OG0000073	OG0000058		OG0001379		OG0000230					OG0001183		OG0001064	OG0000206		OG0001182	OG0001184	OG0001374	OG0000112			OG0000224	OG0000028		OG0000009,OG0000049	OG0000047,OG0000047	OG0000036	OG0000040	OG0000014	OG0000011	OG0000012,OG0001380	OG0000024	OG0000057	OG0000059	OG0000025	OG0000041	OG0000042	OG0000020
NZ_KR559888	OG0000016	OG0000022	OG0000027	OG0000030	OG0000023,OG0000044,OG0000160	OG0000034,OG0000073	OG0000058	OG0000070	OG0000071	OG0000054	OG0000089	OG0000095	OG0000092	OG0000096	OG0000072	OG0000090	OG0000093	OG0000100	OG0000097	OG0000104	OG0000098	OG0000102	OG0000101	OG0000112,OG0000118	OG0000124	OG0000113	OG0000126	OG0000028,OG0000106	OG0000015	OG0000009,OG0000049	OG0000047	OG0000036	OG0000040	OG0000014	OG0000011	OG0000012	OG0000024	OG0000057	OG0000059	OG0000025	OG0000041	OG0000042	OG0000020
NC_008613	OG0000016	OG0000022	OG0000027	OG0000030	OG0000023,OG0000044,OG0000160	OG0000034,OG0000073	OG0000058	OG0000070	OG0000071	OG0000054	OG0000089	OG0000095	OG0000092	OG0000096	OG0000072	OG0000090	OG0000093	OG0000100	OG0000097	OG0000104	OG0000098	OG0000102	OG0000101	OG0000112,OG0000118	OG0000124	OG0000113	OG0000126	OG0000028,OG0000106	OG0000015	OG0000049	OG0000047	OG0000036	OG0000040	OG0000014	OG0000011	OG0000012	OG0000024	OG0000057	OG0000059	OG0000025	OG0000041	OG0000042	OG0000020
NZ_CP014966	OG0000016	OG0000022	OG0000027	OG0000030	OG0000023,OG0000044,OG0000334,OG0001115	OG0000034,OG0000073	OG0000058,OG0000180	OG0000070	OG0000071,OG0001379	OG0000054	OG0000089,OG0001452	OG0000095	OG0000092	OG0000096	OG0000072	OG0000090,OG0001183	OG0000093	OG0000100,OG0001064	OG0000097	OG0000104	OG0000098,OG0001182	OG0000102,OG0001184	OG0000101,OG0001374	OG0000112,OG0000112,OG0000118	OG0000124	OG0000113	OG0000224	OG0000028			OG0000047					OG0001380						OG0000042	OG0000020
NZ_MK770642	OG0000016	OG0000022	OG0000027	OG0000030	OG0000023,OG0000044,OG0000160	OG0000034,OG0000073	OG0000058	OG0000070	OG0000071	OG0000054	OG0000089	OG0000095	OG0000092	OG0000096	OG0000072	OG0000090	OG0000093	OG0000100	OG0000097	OG0000104	OG0000098	OG0000102	OG0000101	OG0000112,OG0000118	OG0000124	OG0000113		OG0000028,OG0000106	OG0000015	OG0000049	OG0000047	OG0000036	OG0000040	OG0000014	OG0000011	OG0000012	OG0000024	OG0000057	OG0000059	OG0000025	OG0000041	OG0000042	OG0000020
NZ_CP009563	OG0000016	OG0000022	OG0000027	OG0000030	OG0000023,OG0000044,OG0000160	OG0000034,OG0000073	OG0000058	OG0000070											OG0000206									OG0000028	OG0000015	OG0000049	OG0000047	OG0000036	OG0000040	OG0000014	OG0000011	OG0000012	OG0000024	OG0000057	OG0000059	OG0000025	OG0000041	OG0000042	OG0000020
KJ817377	OG0000016	OG0000022	OG0000027	OG0000030	OG0000023,OG0000044	OG0000034,OG0000073	OG0000058	OG0000070	OG0000071	OG0000054	OG0000089	OG0000095	OG0000092	OG0000096	OG0000072	OG0000090	OG0000093	OG0000100	OG0000097	OG0000104	OG0000098	OG0000102	OG0000101	OG0000112,OG0000118	OG0000124	OG0000113	OG0000126	OG0000028,OG0000106	OG0000015	OG0000009,OG0000049	OG0000047	OG0000036	OG0000040	OG0000014	OG0000011	OG0000012	OG0000024	OG0000057	OG0000059	OG0000025	OG0000041	OG0000042	OG0000020
NZ_LC536682	OG0000016	OG0000022	OG0000027	OG0000030	OG0000023,OG0000044	OG0000034,OG0000073	OG0000058	OG0000070	OG0000071	OG0000054	OG0000089	OG0000095	OG0000092	OG0000096	OG0000072	OG0000090	OG0000093	OG0000100	OG0000097	OG0000104	OG0000098	OG0000102	OG0000101	OG0000112,OG0000118	OG0000124	OG0000113	OG0000126	OG0000028,OG0000106	OG0000015	OG0000009,OG0000049	OG0000047	OG0000036	OG0000040	OG0000014	OG0000011	OG0000012	OG0000024	OG0000057	OG0000059	OG0000025	OG0000041	OG0000042	OG0000020
MN657244	OG0000016	OG0000022	OG0000027	OG0000030	OG0000023,OG0000044	OG0000034,OG0000073,OG0000183	OG0000058,OG0000180	OG0000070	OG0000071	OG0000054	OG0000089	OG0000095	OG0000092	OG0000096	OG0000072	OG0000090	OG0000093	OG0000100,OG0000240	OG0000097	OG0000104	OG0000098							OG0000028	OG0000015,OG0000015	OG0000049	OG0000047	OG0000036	OG0000040	OG0000014	OG0000011	OG0000012	OG0000024	OG0000057	OG0000059	OG0000025	OG0000041	OG0000042	OG0000020
NZ_CP053105	OG0000016	OG0000022	OG0000027	OG0000030	OG0000023,OG0000044,OG0000160	OG0000034,OG0000073													OG0000206,OG0000206									OG0000028		OG0000009,OG0000049	OG0000047	OG0000036	OG0000040	OG0000014	OG0000011	OG0000012	OG0000024	OG0000057	OG0000059	OG0000025	OG0000041	OG0000042	OG0000020
NZ_CP031297	OG0000016	OG0000022	OG0000027	OG0000030	OG0000023,OG0000044	OG0000034,OG0000073,OG0000183	OG0000058,OG0000180	OG0000070	OG0000071	OG0000054	OG0000089	OG0000095	OG0000092	OG0000096	OG0000072	OG0000090	OG0000093	OG0000100,OG0000240	OG0000097	OG0000104	OG0000098	OG0000102	OG0000101	OG0000112,OG0000118	OG0000124	OG0000113	OG0000126	OG0000028,OG0000106	OG0000015	OG0000009,OG0000009,OG0000049	OG0000047	OG0000036	OG0000040	OG0000014	OG0000011	OG0000012	OG0000024	OG0000057	OG0000059	OG0000025	OG0000041	OG0000042	OG0000020
NZ_MN310378	OG0000016	OG0000022	OG0000027	OG0000030	OG0000023,OG0000044	OG0000034,OG0000073	OG0000058	OG0000070	OG0000071	OG0000054	OG0000089	OG0000095	OG0000092,OG0000244	OG0000096	OG0000072	OG0000090	OG0000093	OG0000100	OG0000097	OG0000104	OG0000098	OG0000102	OG0000101	OG0000112,OG0000118	OG0000124	OG0000113	OG0000126,OG0000224	OG0000028,OG0000106	OG0000015	OG0000009,OG0000049	OG0000047	OG0000036	OG0000040	OG0000014	OG0000011,OG0000232	OG0000012	OG0000024,OG0000230	OG0000057	OG0000059	OG0000025	OG0000041	OG0000042	OG0000020
NZ_LC556213	OG0000016	OG0000022	OG0000027	OG0000030	OG0000023,OG0000044	OG0000034,OG0000073,OG0000183	OG0000058,OG0000180	OG0000070	OG0000071	OG0000054	OG0000089	OG0000095	OG0000092	OG0000096	OG0000072	OG0000090	OG0000093	OG0000100	OG0000097	OG0000104	OG0000098	OG0000102	OG0000101	OG0000112,OG0000118	OG0000124	OG0000113	OG0000126	OG0000028,OG0000106	OG0000015,OG0000015	OG0000009,OG0000049	OG0000047	OG0000036	OG0000040	OG0000014	OG0000011	OG0000012	OG0000024	OG0000057	OG0000059	OG0000025	OG0000041	OG0000042	OG0000020
NZ_MK733575	OG0000016	OG0000022	OG0000027	OG0000030	OG0000023,OG0000044	OG0000034,OG0000073,OG0000183	OG0000058,OG0000180	OG0000070	OG0000071	OG0000054	OG0000089	OG0000095	OG0000092	OG0000096	OG0000072	OG0000090	OG0000093	OG0000100	OG0000097	OG0000104	OG0000098	OG0000102	OG0000101	OG0000112,OG0000118	OG0000124	OG0000113	OG0000126	OG0000028,OG0000106	OG0000015,OG0000015	OG0000009,OG0000009,OG0000009,OG0000049	OG0000047	OG0000036	OG0000040	OG0000014	OG0000011	OG0000012	OG0000024	OG0000057	OG0000059	OG0000025	OG0000041	OG0000042	OG0000020
NZ_CP051357	OG0000016	OG0000022	OG0000027	OG0000030	OG0000023,OG0000044,OG0000160	OG0000034,OG0000073	OG0000058	OG0000070	OG0000071	OG0000054	OG0000089	OG0000095	OG0000092	OG0000096	OG0000072	OG0000090	OG0000093	OG0000100	OG0000097,OG0000206	OG0000104	OG0000098	OG0000102	OG0000101	OG0000112,OG0000118	OG0000124	OG0000113	OG0000126	OG0000028,OG0000106	OG0000015	OG0000009,OG0000049	OG0000047	OG0000036	OG0000040	OG0000014	OG0000011	OG0000012	OG0000024	OG0000057	OG0000059	OG0000025	OG0000041	OG0000042	OG0000020
NZ_KR559890	OG0000016	OG0000022	OG0000027	OG0000030	OG0000023,OG0000044	OG0000034,OG0000073,OG0000183	OG0000058,OG0000180	OG0000070	OG0000071	OG0000054	OG0000089	OG0000095	OG0000092	OG0000096	OG0000072	OG0000090	OG0000093	OG0000100	OG0000097	OG0000104	OG0000098	OG0000102	OG0000101	OG0000112,OG0000118	OG0000124	OG0000113	OG0000126	OG0000028,OG0000106	OG0000015,OG0000015	OG0000009,OG0000049	OG0000047	OG0000036	OG0000040	OG0000014	OG0000011	OG0000012	OG0000024	OG0000057	OG0000059	OG0000025	OG0000041	OG0000042	OG0000020
NZ_CP054305	OG0000016	OG0000022	OG0000027	OG0000030	OG0000023,OG0000044	OG0000034,OG0000073	OG0000058	OG0000070	OG0000071	OG0000054	OG0000089	OG0000095	OG0000092,OG0000244	OG0000096	OG0000072	OG0000090	OG0000093										OG0000224	OG0000028	OG0000015	OG0000049	OG0000047	OG0000036	OG0000040	OG0000014	OG0000011,OG0000232	OG0000012	OG0000024,OG0000230	OG0000057	OG0000059	OG0000025	OG0000041	OG0000042	OG0000020
NZ_CP086448	OG0000016	OG0000022	OG0000027	OG0000030	OG0000023,OG0000044,OG0000160	OG0000034,OG0000073	OG0000058	OG0000070	OG0000071	OG0000054	OG0000089	OG0000095	OG0000092	OG0000096	OG0000072	OG0000090	OG0000093	OG0000100	OG0000097,OG0000206	OG0000104	OG0000098	OG0000102	OG0000101	OG0000112,OG0000118	OG0000124	OG0000113	OG0000126	OG0000028,OG0000106	OG0000015	OG0000009,OG0000009,OG0000049	OG0000047	OG0000036	OG0000040	OG0000014	OG0000011	OG0000012	OG0000024	OG0000057	OG0000059	OG0000025	OG0000041	OG0000042	OG0000020
NZ_LR822059	OG0000016	OG0000022	OG0000027	OG0000030,OG0000681	OG0000023,OG0000044,OG0001489	OG0000034,OG0000073,OG0000183	OG0000058,OG0000180,OG0000180	OG0000070	OG0000071,OG0001854	OG0000054,OG0000054	OG0000089	OG0000095	OG0000092	OG0000096	OG0000072	OG0000090,OG0000090	OG0000093	OG0000100,OG0001837	OG0000097,OG0000097	OG0000104	OG0000098	OG0000102	OG0000101,OG0000101	OG0000112,OG0000118	OG0000124	OG0000113	OG0000126	OG0000028,OG0000106	OG0000015	OG0000009,OG0000049	OG0000047	OG0000036	OG0000040	OG0000014	OG0000011,OG0000011	OG0000012	OG0000024	OG0000057	OG0000059	OG0000025	OG0000041	OG0000042	OG0000020
NZ_MN101853	OG0000016	OG0000022	OG0000027	OG0000030	OG0000023,OG0000044,OG0000160	OG0000034,OG0000073	OG0000058	OG0000070	OG0000071	OG0000054	OG0000089	OG0000095	OG0000092,OG0000244	OG0000096	OG0000072	OG0000090	OG0000093	OG0000100,OG0000240	OG0000097	OG0000104	OG0000098	OG0000102	OG0000101	OG0000112,OG0000118	OG0000124	OG0000113	OG0000126,OG0000224	OG0000028,OG0000106	OG0000015	OG0000009,OG0000049	OG0000047	OG0000036	OG0000040	OG0000014	OG0000011,OG0000232	OG0000012	OG0000024,OG0000230	OG0000057	OG0000059	OG0000025	OG0000041	OG0000042	OG0000020
NZ_CP079656	OG0000016	OG0000022	OG0000027	OG0000030	OG0000023,OG0000044	OG0000034,OG0000073,OG0000183	OG0000058,OG0000180	OG0000070	OG0000071	OG0000054	OG0000089	OG0000095	OG0000092	OG0000096	OG0000072	OG0000090	OG0000093	OG0000100	OG0000097	OG0000104	OG0000098	OG0000102	OG0000101	OG0000112,OG0000118	OG0000124	OG0000113	OG0000126	OG0000028,OG0000106	OG0000015	OG0000009,OG0000049	OG0000047	OG0000036	OG0000040	OG0000014	OG0000011	OG0000012	OG0000024	OG0000057	OG0000059	OG0000025	OG0000041	OG0000042	OG0000020
NC_022522	OG0000016	OG0000022	OG0000027	OG0000030	OG0000023,OG0000044	OG0000034,OG0000073,OG0000183	OG0000058,OG0000180	OG0000070	OG0000071	OG0000054	OG0000089	OG0000095	OG0000092	OG0000096	OG0000072	OG0000090	OG0000093	OG0000100	OG0000097	OG0000104	OG0000098	OG0000102	OG0000101	OG0000112,OG0000118	OG0000124	OG0000113	OG0000126	OG0000028,OG0000106	OG0000015,OG0000015	OG0000009,OG0000009,OG0000049	OG0000047	OG0000036	OG0000040	OG0000014	OG0000011	OG0000012	OG0000024	OG0000057	OG0000059	OG0000025	OG0000041	OG0000042	OG0000020
NZ_OL804390	OG0000016	OG0000022,OG0000350,OG0000375	OG0000027	OG0000030	OG0000023,OG0000044,OG0000160,OG0000330	OG0000034,OG0000073	OG0000058	OG0000070	OG0000071,OG0000285	OG0000054,OG0000311	OG0000089	OG0000095,OG0000337	OG0000092,OG0000338	OG0000096,OG0000339	OG0000072,OG0000072	OG0000090,OG0000349	OG0000093,OG0000336	OG0000100	OG0000054,OG0000097,OG0000206	OG0000104	OG0000098,OG0000098	OG0000102,OG0000102	OG0000101,OG0000101	OG0000112,OG0000112,OG0000118	OG0000124	OG0000113	OG0000126,OG0000224	OG0000028,OG0000106	OG0000015	OG0000049	OG0000047	OG0000036	OG0000040	OG0000014	OG0000011,OG0000011	OG0000012,OG0000012	OG0000024,OG0000335	OG0000057	OG0000059	OG0000025	OG0000041	OG0000042	OG0000020,OG0000334
NZ_CP079618	OG0000016	OG0000022	OG0000027	OG0000030	OG0000023,OG0000044	OG0000034,OG0000073,OG0000183	OG0000058,OG0000180	OG0000070	OG0000071	OG0000054	OG0000089	OG0000095	OG0000092	OG0000096	OG0000072	OG0000090	OG0000093	OG0000100	OG0000097	OG0000104	OG0000098	OG0000102	OG0000101	OG0000112,OG0000118	OG0000124	OG0000113	OG0000126	OG0000028,OG0000106	OG0000015	OG0000009,OG0000049	OG0000047	OG0000036	OG0000040	OG0000014	OG0000011	OG0000012	OG0000024	OG0000057	OG0000059	OG0000025	OG0000041	OG0000042	OG0000020
NZ_CP079626	OG0000016	OG0000022	OG0000027	OG0000030	OG0000023,OG0000044	OG0000034,OG0000073,OG0000183	OG0000058,OG0000180	OG0000070	OG0000071	OG0000054	OG0000089	OG0000095	OG0000092	OG0000096	OG0000072	OG0000090	OG0000093	OG0000100	OG0000097	OG0000104	OG0000098	OG0000102	OG0000101	OG0000112,OG0000118	OG0000124	OG0000113	OG0000126	OG0000028,OG0000106	OG0000015	OG0000009,OG0000049	OG0000047	OG0000036	OG0000040	OG0000014	OG0000011	OG0000012	OG0000024	OG0000057	OG0000059	OG0000025	OG0000041	OG0000042	OG0000020
NZ_CP006661	OG0000016	OG0000022	OG0000027	OG0000030	OG0000023,OG0000044	OG0000034,OG0000073,OG0000183	OG0000058,OG0000180	OG0000070	OG0000071	OG0000054	OG0000089	OG0000095	OG0000092	OG0000096	OG0000072	OG0000090	OG0000093	OG0000100,OG0000240	OG0000097	OG0000104	OG0000098	OG0000102	OG0000101	OG0000112,OG0000118	OG0000124	OG0000113	OG0000126	OG0000028,OG0000106	OG0000015	OG0000009,OG0000049	OG0000047	OG0000036	OG0000040	OG0000014	OG0000011	OG0000012	OG0000024	OG0000057	OG0000059	OG0000025	OG0000041	OG0000042	OG0000020
NZ_CP020049	OG0000016	OG0000022	OG0000027	OG0000030	OG0000023,OG0000044	OG0000034,OG0000073,OG0000183	OG0000058,OG0000180	OG0000070	OG0000071			OG0000095	OG0000092	OG0000096	OG0000072	OG0000090	OG0000093	OG0000100,OG0000240	OG0000097,OG0000097					OG0000112,OG0000118	OG0000124	OG0000113	OG0000126	OG0000028,OG0000106	OG0000015	OG0000009,OG0000049	OG0000047	OG0000036	OG0000040	OG0000014	OG0000011	OG0000012	OG0000024	OG0000057	OG0000059	OG0000025	OG0000041	OG0000042	OG0000020
NZ_AP022377	OG0000016	OG0000022	OG0000027	OG0000030	OG0000023,OG0000044	OG0000034,OG0000073,OG0000183	OG0000058,OG0000180	OG0000070	OG0000071	OG0000054	OG0000089	OG0000095	OG0000092	OG0000096	OG0000072	OG0000090	OG0000093	OG0000100	OG0000097	OG0000104	OG0000098	OG0000102	OG0000101	OG0000112,OG0000118	OG0000124	OG0000113	OG0000126	OG0000028,OG0000106	OG0000015	OG0000009,OG0000049	OG0000047	OG0000036	OG0000040	OG0000014	OG0000011	OG0000012	OG0000024	OG0000057	OG0000059	OG0000025	OG0000041	OG0000042	OG0000020
NC_019116	OG0000016	OG0000022	OG0000027	OG0000030	OG0000023,OG0000044,OG0000160	OG0000034,OG0000073	OG0000058	OG0000070	OG0000071	OG0000054	OG0000089	OG0000095	OG0000092	OG0000096,OG0000096	OG0000072,OG0000072	OG0000090,OG0000090	OG0000093,OG0000093	OG0000100,OG0000100	OG0000097,OG0000097									OG0000028	OG0000015	OG0000049,OG0000558	OG0000047	OG0000036	OG0000040	OG0000014	OG0000011	OG0000012	OG0000024	OG0000057	OG0000059	OG0000025	OG0000041	OG0000042	OG0000020
NZ_LC225353	OG0000016	OG0000022	OG0000027	OG0000030	OG0000023,OG0000044,OG0000160	OG0000034,OG0000073	OG0000058	OG0000070	OG0000071	OG0000054	OG0000089	OG0000095	OG0000092,OG0000244	OG0000096	OG0000072	OG0000090	OG0000093	OG0000100	OG0000097	OG0000104	OG0000098	OG0000102	OG0000101	OG0000112,OG0000118	OG0000124	OG0000113	OG0000126,OG0000224	OG0000028,OG0000106	OG0000015	OG0000049	OG0000047	OG0000036	OG0000040	OG0000014	OG0000011,OG0000232	OG0000012	OG0000024,OG0000230	OG0000057	OG0000059	OG0000025	OG0000041	OG0000042	OG0000020
NZ_CP029743	OG0000016	OG0000022	OG0000027	OG0000030	OG0000023,OG0000044,OG0000160	OG0000034,OG0000073	OG0000058	OG0000070	OG0000071	OG0000054	OG0000089	OG0000095	OG0000092	OG0000096	OG0000072	OG0000090	OG0000093		OG0000206									OG0000028		OG0000049	OG0000047	OG0000036	OG0000040	OG0000014	OG0000011	OG0000012	OG0000024	OG0000057	OG0000059	OG0000025	OG0000041	OG0000042	OG0000020
NZ_CP051360	OG0000016	OG0000022	OG0000027	OG0000030	OG0000023,OG0000044,OG0000160	OG0000034,OG0000073	OG0000058	OG0000070	OG0000071	OG0000054	OG0000089	OG0000095	OG0000092	OG0000096	OG0000072	OG0000090	OG0000093	OG0000100	OG0000097,OG0000206	OG0000104	OG0000098	OG0000102	OG0000101	OG0000112,OG0000118	OG0000124	OG0000113	OG0000126	OG0000028,OG0000106	OG0000015	OG0000009,OG0000049,OG0000558	OG0000047	OG0000036	OG0000040	OG0000014	OG0000011	OG0000012	OG0000024	OG0000057	OG0000059	OG0000025	OG0000041	OG0000042	OG0000020
NZ_CP095164	OG0000016	OG0000022	OG0000027	OG0000030	OG0000023,OG0000044,OG0000160	OG0000034,OG0000073	OG0000058	OG0000070	OG0000071	OG0000054	OG0000089	OG0000095	OG0000092,OG0000244	OG0000096	OG0000072	OG0000090	OG0000093	OG0000100	OG0000097	OG0000104	OG0000098						OG0000224	OG0000028,OG0000106	OG0000015	OG0000009,OG0000049	OG0000047	OG0000036	OG0000040	OG0000014	OG0000011,OG0000232	OG0000012	OG0000024,OG0000230	OG0000057	OG0000059	OG0000025	OG0000041	OG0000042	OG0000020
NZ_CP055012	OG0000016	OG0000022	OG0000027	OG0000030	OG0000023,OG0000044	OG0000034,OG0000183	OG0000058	OG0000070	OG0000071	OG0000054	OG0000089	OG0000095	OG0000092	OG0000096	OG0000072	OG0000090	OG0000093	OG0000100	OG0000097	OG0000104	OG0000098	OG0000102	OG0000101	OG0000118	OG0000124	OG0000113	OG0000126	OG0000028,OG0000106		OG0000049		OG0000036	OG0000040	OG0000014	OG0000011	OG0000012	OG0000024	OG0000057	OG0000059	OG0000025	OG0000041	OG0000042	OG0000020
NZ_CP034402	OG0000016	OG0000022	OG0000027	OG0000030	OG0000023,OG0000044	OG0000034,OG0000073,OG0000183	OG0000058,OG0000180	OG0000070	OG0000071	OG0000054	OG0000089	OG0000095	OG0000092	OG0000096	OG0000072	OG0000090	OG0000093											OG0000028		OG0000049	OG0000047	OG0000036	OG0000040	OG0000014	OG0000011	OG0000012	OG0000024	OG0000057	OG0000059	OG0000025	OG0000041	OG0000042	OG0000020
NZ_CP076553	OG0000016	OG0000022	OG0000027	OG0000030	OG0000023,OG0000044	OG0000034,OG0000073	OG0000058	OG0000070	OG0000071	OG0000054	OG0000089	OG0000095	OG0000092,OG0000244	OG0000096	OG0000072	OG0000090	OG0000093	OG0000100	OG0000097	OG0000104	OG0000098	OG0000102	OG0000101	OG0000112,OG0000118	OG0000124	OG0000113	OG0000126,OG0000224	OG0000028,OG0000106	OG0000015	OG0000009,OG0000049		OG0000036	OG0000040	OG0000014	OG0000011,OG0000232	OG0000012	OG0000024,OG0000230	OG0000057	OG0000059	OG0000025	OG0000041	OG0000042	OG0000020
CP018457	OG0000016	OG0000022	OG0000027	OG0000030	OG0000023,OG0000044,OG0000160	OG0000034,OG0000073	OG0000058	OG0000070	OG0000071	OG0000054	OG0000089	OG0000095	OG0000092	OG0000096	OG0000072	OG0000090	OG0000093	OG0000100	OG0000097	OG0000104	OG0000098	OG0000102	OG0000101	OG0000112	OG0000124	OG0000113	OG0000126	OG0000028,OG0000106	OG0000015	OG0000049	OG0000047	OG0000036	OG0000040	OG0000014	OG0000011	OG0000012	OG0000024	OG0000057	OG0000059	OG0000025	OG0000041	OG0000042	OG0000020
NZ_MN647789	OG0000016	OG0000022	OG0000027	OG0000030	OG0000023,OG0000044,OG0000160	OG0000034,OG0000073	OG0000058		OG0000285	OG0000311		OG0000337	OG0000338	OG0000339	OG0000072	OG0000349	OG0000336		OG0000054		OG0000098	OG0000102	OG0000101					OG0000028	OG0000015	OG0000049	OG0000047	OG0000036	OG0000040		OG0000011	OG0000012	OG0000335						OG0000020
NZ_CP070557	OG0000016	OG0000022	OG0000027	OG0000030	OG0000023,OG0000044	OG0000034,OG0000073	OG0000058	OG0000070	OG0000071	OG0000054	OG0000089	OG0000095	OG0000092	OG0000096	OG0000072	OG0000090	OG0000093	OG0000100	OG0000097	OG0000104	OG0000098	OG0000102,OG0000102	OG0000101	OG0000112,OG0000118	OG0000124	OG0000113	OG0000126	OG0000028,OG0000106	OG0000015	OG0000049	OG0000047	OG0000036	OG0000040	OG0000014	OG0000011	OG0000012	OG0000024	OG0000057	OG0000059	OG0000025	OG0000041	OG0000042	OG0000020
NZ_CP021936	OG0000016	OG0000022	OG0000027	OG0000030	OG0000023,OG0000044	OG0000034,OG0000073,OG0000183	OG0000058,OG0000180	OG0000070	OG0000071	OG0000054	OG0000089	OG0000095	OG0000092	OG0000096	OG0000072	OG0000090	OG0000093	OG0000100,OG0000240	OG0000097	OG0000104	OG0000098	OG0000102	OG0000101	OG0000112,OG0000118	OG0000124	OG0000113	OG0000126	OG0000028,OG0000106	OG0000015	OG0000009,OG0000049	OG0000047	OG0000036	OG0000040	OG0000014	OG0000011	OG0000012	OG0000024	OG0000057	OG0000059	OG0000025	OG0000041	OG0000042	OG0000020
NZ_CP089604	OG0000016	OG0000022	OG0000027	OG0000030	OG0000023,OG0000044,OG0000160	OG0000034,OG0000073	OG0000058	OG0000070	OG0000071	OG0000054	OG0000089	OG0000095	OG0000092,OG0000244	OG0000096	OG0000072	OG0000090	OG0000093	OG0000100	OG0000097,OG0000206	OG0000104	OG0000098	OG0000102	OG0000101	OG0000112,OG0000118	OG0000124	OG0000113	OG0000126,OG0000224	OG0000028,OG0000106	OG0000015,OG0000015	OG0000009,OG0000049	OG0000047	OG0000036	OG0000040	OG0000014	OG0000011,OG0000232	OG0000012	OG0000024,OG0000230	OG0000057	OG0000059	OG0000025	OG0000041	OG0000042	OG0000020
NZ_CP045016	OG0000016	OG0000022	OG0000027	OG0000030	OG0000023,OG0000044,OG0000160	OG0000034,OG0000073							OG0000244						OG0000206								OG0000224	OG0000028	OG0000015	OG0000049	OG0000047	OG0000036	OG0000040	OG0000014	OG0000011,OG0000232	OG0000012	OG0000024,OG0000230	OG0000057	OG0000059	OG0000025	OG0000041	OG0000042	OG0000020
NC_019153	OG0000016	OG0000022	OG0000027	OG0000030	OG0000023,OG0000044	OG0000034,OG0000073,OG0000183	OG0000058,OG0000180	OG0000070	OG0000071	OG0000054	OG0000089	OG0000095	OG0000092	OG0000096	OG0000072	OG0000090	OG0000093	OG0000100,OG0000240	OG0000097	OG0000104	OG0000098	OG0000102	OG0000101	OG0000112,OG0000118	OG0000124	OG0000113	OG0000126	OG0000028,OG0000106	OG0000015	OG0000009,OG0000049	OG0000047	OG0000036	OG0000040	OG0000014	OG0000011	OG0000012	OG0000024	OG0000057	OG0000059	OG0000025	OG0000041	OG0000042	OG0000020
NZ_AP022487	OG0000016	OG0000022	OG0000027	OG0000030	OG0000023,OG0000044	OG0000034,OG0000073,OG0000183	OG0000058,OG0000180	OG0000070	OG0000071	OG0000054	OG0000089	OG0000095	OG0000092	OG0000096	OG0000072	OG0000090	OG0000093	OG0000100	OG0000097	OG0000104	OG0000098	OG0000102	OG0000101	OG0000112,OG0000118	OG0000124	OG0000113	OG0000126	OG0000028,OG0000106	OG0000015	OG0000009,OG0000049	OG0000047	OG0000036	OG0000040	OG0000014	OG0000011	OG0000012	OG0000024	OG0000057	OG0000059	OG0000025	OG0000041	OG0000042	OG0000020
NZ_CP051397	OG0000016	OG0000022	OG0000027	OG0000030	OG0000023,OG0000044,OG0000160	OG0000034,OG0000073	OG0000058	OG0000070	OG0000071	OG0000054	OG0000089	OG0000095	OG0000092	OG0000096	OG0000072	OG0000090,OG0000090	OG0000093	OG0000100	OG0000097	OG0000104	OG0000098	OG0000102	OG0000101	OG0000112,OG0000118	OG0000124	OG0000113	OG0000126	OG0000028,OG0000106	OG0000015	OG0000009,OG0000009,OG0000049	OG0000047	OG0000036	OG0000040	OG0000014	OG0000011	OG0000012	OG0000024	OG0000057	OG0000059	OG0000025	OG0000041	OG0000042	OG0000020
NZ_CP095658	OG0000016	OG0000022	OG0000027	OG0000030	OG0000023,OG0000044	OG0000034,OG0000073,OG0000183	OG0000180																					OG0000028		OG0000009,OG0000049	OG0000047	OG0000036	OG0000040	OG0000014	OG0000011	OG0000012	OG0000024	OG0000057	OG0000059	OG0000025	OG0000041	OG0000042	OG0000020
NZ_CP095777	OG0000016	OG0000022,OG0000329,OG0000350,OG0000375	OG0000027	OG0000030	OG0000023,OG0000044,OG0000160	OG0000034,OG0000073	OG0000058	OG0000070	OG0000071,OG0000285	OG0000054,OG0000311	OG0000089	OG0000095,OG0000337	OG0000092,OG0000338	OG0000096,OG0000339	OG0000072,OG0000072	OG0000090,OG0000349	OG0000093,OG0000336	OG0000100	OG0000054,OG0000097,OG0000206	OG0000104	OG0000098,OG0000098	OG0000102,OG0000102	OG0000101,OG0000101	OG0000112,OG0000112,OG0000118	OG0000124	OG0000113	OG0000126,OG0000224	OG0000028,OG0000106	OG0000015	OG0000009,OG0000009,OG0000049	OG0000047	OG0000036	OG0000040	OG0000014	OG0000011,OG0000011	OG0000012,OG0000012	OG0000024,OG0000335	OG0000057	OG0000059	OG0000025	OG0000041	OG0000042	OG0000020
NZ_CP047272	OG0000016	OG0000022,OG0000350	OG0000027	OG0000030	OG0000023,OG0000044,OG0000160,OG0000160	OG0000034,OG0000073	OG0000058	OG0000070	OG0000071,OG0000285	OG0000054,OG0000311	OG0000089	OG0000095,OG0000337	OG0000092,OG0000338	OG0000096,OG0000339	OG0000072,OG0000072	OG0000090,OG0000349	OG0000093,OG0000336	OG0000100	OG0000054,OG0000097,OG0000206,OG0000206	OG0000104	OG0000098,OG0000098	OG0000102	OG0000101	OG0000112			OG0000224	OG0000028	OG0000015	OG0000049	OG0000047	OG0000036	OG0000040	OG0000014	OG0000011,OG0000011	OG0000012,OG0000012	OG0000024,OG0000335	OG0000057	OG0000059	OG0000025	OG0000041	OG0000042	OG0000020
NC_021815	OG0000016	OG0000022	OG0000027	OG0000030	OG0000023,OG0000044	OG0000034,OG0000073,OG0000183	OG0000058,OG0000180	OG0000070	OG0000071	OG0000054	OG0000089	OG0000095	OG0000092	OG0000096	OG0000072	OG0000090	OG0000093	OG0000100	OG0000097	OG0000104	OG0000098	OG0000102	OG0000101	OG0000112,OG0000118	OG0000124	OG0000113	OG0000126	OG0000028,OG0000106	OG0000015	OG0000049	OG0000047	OG0000036	OG0000040	OG0000014	OG0000011	OG0000012	OG0000024	OG0000057	OG0000059	OG0000025	OG0000041	OG0000042	OG0000020
NZ_CP063685	OG0000016	OG0000022	OG0000027	OG0000030	OG0000023,OG0000044	OG0000034,OG0000073,OG0000183	OG0000058,OG0000180	OG0000070	OG0000071	OG0000054	OG0000089	OG0000095	OG0000092	OG0000096	OG0000072	OG0000090	OG0000093	OG0000100,OG0000240	OG0000097	OG0000104	OG0000098	OG0000102	OG0000101	OG0000112,OG0000118	OG0000124	OG0000113	OG0000126	OG0000028,OG0000106	OG0000015	OG0000009,OG0000049	OG0000047	OG0000036	OG0000040	OG0000014	OG0000011	OG0000012	OG0000024	OG0000057	OG0000059	OG0000025	OG0000041	OG0000042	OG0000020
NZ_CP041048	OG0000016	OG0000022	OG0000027	OG0000030	OG0000023,OG0000044	OG0000034	OG0000058	OG0000070	OG0000071	OG0000054	OG0000089	OG0000095	OG0000092					OG0000240										OG0000028,OG0000106		OG0000009,OG0000049		OG0000036	OG0000040	OG0000014	OG0000011	OG0000012	OG0000024,OG0000365	OG0000057	OG0000059	OG0000025	OG0000041	OG0000042	OG0000020
MN657241	OG0000016	OG0000022	OG0000027	OG0000030	OG0000023,OG0000044,OG0000372	OG0000034,OG0000073,OG0000183,OG0000269	OG0000058,OG0000180	OG0000070	OG0000071	OG0000054	OG0000089	OG0000095	OG0000092	OG0000096	OG0000072	OG0000090	OG0000093	OG0000240									OG0000224	OG0000028	OG0000015,OG0000015	OG0000009,OG0000009,OG0000049	OG0000047	OG0000036	OG0000040	OG0000014	OG0000011	OG0000012	OG0000024	OG0000057	OG0000059	OG0000025	OG0000041	OG0000042	OG0000020
NZ_MT559993	OG0000016	OG0000022	OG0000027	OG0000030	OG0000023,OG0000044,OG0000160	OG0000034,OG0000073	OG0000058	OG0000070	OG0000071	OG0000054	OG0000089	OG0000095	OG0000092	OG0000096	OG0000072	OG0000090	OG0000093		OG0000206									OG0000028	OG0000015	OG0000049	OG0000047	OG0000036	OG0000040	OG0000014	OG0000011	OG0000012	OG0000024	OG0000057	OG0000059	OG0000025	OG0000041	OG0000042	OG0000020
NZ_CP024529	OG0000016	OG0000022	OG0000027	OG0000030	OG0000023,OG0000044,OG0000160	OG0000034,OG0000073	OG0000058	OG0000070	OG0000071	OG0000054	OG0000089	OG0000095	OG0000092,OG0000244	OG0000096	OG0000072	OG0000090	OG0000093	OG0000100	OG0000097,OG0000206	OG0000104	OG0000098	OG0000102	OG0000101	OG0000112,OG0000118	OG0000124	OG0000113	OG0000126,OG0000224	OG0000028,OG0000106	OG0000015,OG0000015	OG0000009,OG0000049	OG0000047	OG0000036	OG0000040	OG0000014	OG0000011,OG0000011,OG0000232	OG0000012	OG0000024,OG0000230	OG0000057	OG0000059	OG0000025	OG0000041	OG0000042	OG0000020
MN657243	OG0000016	OG0000022	OG0000027	OG0000030	OG0000023,OG0000044,OG0000160,OG0000372	OG0000034,OG0000073,OG0000183,OG0000269	OG0000180											OG0000240	OG0000206								OG0000224	OG0000028	OG0000015,OG0000015	OG0000009,OG0000049	OG0000047	OG0000036	OG0000040	OG0000014	OG0000011	OG0000012	OG0000024	OG0000057	OG0000059	OG0000025	OG0000041	OG0000042	OG0000020,OG0000454
NZ_CP031802	OG0000016	OG0000022	OG0000027	OG0000030	OG0000023,OG0000044,OG0000160	OG0000034,OG0000073	OG0000058	OG0000070	OG0000071	OG0000054	OG0000089	OG0000095	OG0000092	OG0000096	OG0000072	OG0000090	OG0000093	OG0000100	OG0000097,OG0000206	OG0000104	OG0000098	OG0000102						OG0000028	OG0000015	OG0000009,OG0000049	OG0000047	OG0000036	OG0000040	OG0000014	OG0000011	OG0000012	OG0000024	OG0000057	OG0000059	OG0000025	OG0000041	OG0000042	OG0000020
NZ_MW540821	OG0000016	OG0000022	OG0000027	OG0000030	OG0000023,OG0000044,OG0000160	OG0000034,OG0000073	OG0000058	OG0000070	OG0000071	OG0000054	OG0000089	OG0000095	OG0000092	OG0000096	OG0000072	OG0000090	OG0000093	OG0000100	OG0000097,OG0000206	OG0000104	OG0000098	OG0000102	OG0000101	OG0000112,OG0000118	OG0000124	OG0000113		OG0000028		OG0000009
NZ_CP051403	OG0000016	OG0000022	OG0000027	OG0000030	OG0000023,OG0000044,OG0000160	OG0000034,OG0000073	OG0000058	OG0000070	OG0000071	OG0000054	OG0000089								OG0000206									OG0000028	OG0000015	OG0000049,OG0000558	OG0000047	OG0000036	OG0000040	OG0000014	OG0000011	OG0000012	OG0000024	OG0000057	OG0000059	OG0000025	OG0000041	OG0000042	OG0000020
NZ_MK041212	OG0000016	OG0000022	OG0000027	OG0000030	OG0000023,OG0000044	OG0000034,OG0000073,OG0000183	OG0000058,OG0000180	OG0000070	OG0000071	OG0000054	OG0000089	OG0000095	OG0000092	OG0000096	OG0000072	OG0000090	OG0000093	OG0000100,OG0000240	OG0000097	OG0000104	OG0000098	OG0000102	OG0000101	OG0000112,OG0000118	OG0000124	OG0000113	OG0000126	OG0000028,OG0000106	OG0000015	OG0000009,OG0000049	OG0000047	OG0000036	OG0000040	OG0000014	OG0000011	OG0000012	OG0000024	OG0000057	OG0000059	OG0000025	OG0000041	OG0000042	OG0000020
NZ_CP054408	OG0000016	OG0000022	OG0000027	OG0000030	OG0000023,OG0000044	OG0000034,OG0000073	OG0000058	OG0000070	OG0000071	OG0000054	OG0000089	OG0000095	OG0000092	OG0000096	OG0000072	OG0000090	OG0000093	OG0000100	OG0000097	OG0000104	OG0000098	OG0000102	OG0000101	OG0000112,OG0000118	OG0000124	OG0000113	OG0000126	OG0000028,OG0000106	OG0000015,OG0000015	OG0000009,OG0000049	OG0000047	OG0000036	OG0000040	OG0000014	OG0000011	OG0000012	OG0000024	OG0000057	OG0000059	OG0000025	OG0000041	OG0000042	OG0000020
NZ_CP035548	OG0000016	OG0000022	OG0000027	OG0000030	OG0000023,OG0000044,OG0000160	OG0000034,OG0000073	OG0000058	OG0000070	OG0000071	OG0000054	OG0000089	OG0000095	OG0000092	OG0000096	OG0000072	OG0000090	OG0000093	OG0000100	OG0000097,OG0000206	OG0000104	OG0000098	OG0000102	OG0000101	OG0000112,OG0000118	OG0000124	OG0000113		OG0000028	OG0000015	OG0000009,OG0000049	OG0000047	OG0000036	OG0000040	OG0000014	OG0000011	OG0000012	OG0000024	OG0000057	OG0000059	OG0000025	OG0000041	OG0000042	OG0000020
NZ_CP032388	OG0000016	OG0000022,OG0000350,OG0000375	OG0000027	OG0000030	OG0000023,OG0000044,OG0000160	OG0000034,OG0000073	OG0000058	OG0000070	OG0000071,OG0000285	OG0000054	OG0000089	OG0000095	OG0000092	OG0000096	OG0000072	OG0000090	OG0000093										OG0000224	OG0000028		OG0000049	OG0000047	OG0000036	OG0000040	OG0000014	OG0000011	OG0000012	OG0000024	OG0000057	OG0000059	OG0000025	OG0000041	OG0000042	OG0000020
NZ_CP044189	OG0000016	OG0000022	OG0000027	OG0000030	OG0000023,OG0000044,OG0000160	OG0000034,OG0000073	OG0000058	OG0000070	OG0000071	OG0000054	OG0000089	OG0000095	OG0000092	OG0000096	OG0000072,OG0000072	OG0000090,OG0000090	OG0000093,OG0000093	OG0000100	OG0000097,OG0000206									OG0000028		OG0000049	OG0000047	OG0000036	OG0000040	OG0000014					OG0000059	OG0000025	OG0000041	OG0000042	OG0000020
NZ_CP011622	OG0000016	OG0000022	OG0000027	OG0000030	OG0000023,OG0000044,OG0000160	OG0000034,OG0000073,OG0000183	OG0000058,OG0000180	OG0000070	OG0000071	OG0000054	OG0000089	OG0000095	OG0000092	OG0000096	OG0000072	OG0000090	OG0000093	OG0000100	OG0000097	OG0000104	OG0000098	OG0000102	OG0000101	OG0000112,OG0000118	OG0000124	OG0000113	OG0000126	OG0000028,OG0000106	OG0000015	OG0000009,OG0000049	OG0000047	OG0000036	OG0000040	OG0000014	OG0000011	OG0000012	OG0000024	OG0000057	OG0000059	OG0000025	OG0000041	OG0000042	OG0000020
NZ_MK388209	OG0000016	OG0000022	OG0000027	OG0000030	OG0000023,OG0000044,OG0000160	OG0000034,OG0000073	OG0000058	OG0000070	OG0000071	OG0000054	OG0000089	OG0000095	OG0000092	OG0000096	OG0000072	OG0000090	OG0000093	OG0000100	OG0000097	OG0000104	OG0000098	OG0000102	OG0000101	OG0000112,OG0000118	OG0000124	OG0000113	OG0000126	OG0000028,OG0000106	OG0000015	OG0000009,OG0000009,OG0000049	OG0000047	OG0000036	OG0000040	OG0000014	OG0000011	OG0000012	OG0000024	OG0000057	OG0000059	OG0000025	OG0000041	OG0000042	OG0000020
NZ_CP054402	OG0000016	OG0000022	OG0000027	OG0000030	OG0000023,OG0000044	OG0000034,OG0000073	OG0000058	OG0000070	OG0000071	OG0000054	OG0000089	OG0000095	OG0000092	OG0000096	OG0000072	OG0000090	OG0000093	OG0000100	OG0000097	OG0000104	OG0000098	OG0000102	OG0000101	OG0000112,OG0000118	OG0000124	OG0000113	OG0000126	OG0000028,OG0000106	OG0000015,OG0000015	OG0000009,OG0000049	OG0000047	OG0000036	OG0000040	OG0000014	OG0000011	OG0000012	OG0000024	OG0000057	OG0000059	OG0000025	OG0000041	OG0000042	OG0000020
NZ_MT560000	OG0000016	OG0000022	OG0000027	OG0000030	OG0000023,OG0000044,OG0000160	OG0000034,OG0000073	OG0000058	OG0000070	OG0000071	OG0000054	OG0000089	OG0000095	OG0000092	OG0000096	OG0000072	OG0000090	OG0000093	OG0000100	OG0000097									OG0000028	OG0000015	OG0000049,OG0000558	OG0000047	OG0000036	OG0000040	OG0000014	OG0000011	OG0000012	OG0000024	OG0000057	OG0000059	OG0000025	OG0000041	OG0000042	OG0000020
NZ_CP041103	OG0000016	OG0000022	OG0000027	OG0000030	OG0000023,OG0000044	OG0000034,OG0000073	OG0000058	OG0000070	OG0000071	OG0000054	OG0000089	OG0000095	OG0000092	OG0000096	OG0000072	OG0000090	OG0000093											OG0000028		OG0000049	OG0000047	OG0000036	OG0000040	OG0000014	OG0000011	OG0000012	OG0000024	OG0000057	OG0000059	OG0000025	OG0000041	OG0000042	OG0000020
NZ_LR890183	OG0000016	OG0000022	OG0000027	OG0000030	OG0000023,OG0000044	OG0000034,OG0000183	OG0000058	OG0000070	OG0000071	OG0000054	OG0000089	OG0000095	OG0000092	OG0000096	OG0000072	OG0000090	OG0000093	OG0000100	OG0000097	OG0000104	OG0000098	OG0000102	OG0000101	OG0000118	OG0000124	OG0000113	OG0000126	OG0000028,OG0000106		OG0000049		OG0000036	OG0000040	OG0000014	OG0000011	OG0000012	OG0000024	OG0000057	OG0000059	OG0000025	OG0000041	OG0000042	OG0000020
NZ_MT151380	OG0000016	OG0000022	OG0000027	OG0000030	OG0000023,OG0000044,OG0000160	OG0000034,OG0000073	OG0000058	OG0000070	OG0000071	OG0000054	OG0000089	OG0000095	OG0000092	OG0000096	OG0000072	OG0000090	OG0000093	OG0000100	OG0000097	OG0000104	OG0000098	OG0000102	OG0000101	OG0000112,OG0000118	OG0000124	OG0000113	OG0000126	OG0000028,OG0000106	OG0000015	OG0000009,OG0000049	OG0000047	OG0000036	OG0000040	OG0000014	OG0000011	OG0000012	OG0000024	OG0000057	OG0000059	OG0000025	OG0000041	OG0000042	OG0000020
KU605240	OG0000016	OG0000022	OG0000027	OG0000030	OG0000023,OG0000160	OG0000034,OG0000073	OG0000058	OG0000070	OG0000071	OG0000054	OG0000089	OG0000095	OG0000092	OG0000096	OG0000072	OG0000090	OG0000093	OG0000100	OG0000097	OG0000104	OG0000098	OG0000102	OG0000101	OG0000112,OG0000118	OG0000124	OG0000113	OG0000126	OG0000028,OG0000106	OG0000015	OG0000009,OG0000049	OG0000047	OG0000036	OG0000040	OG0000014	OG0000011	OG0000012	OG0000024	OG0000057	OG0000059	OG0000025	OG0000041	OG0000042	OG0000020
NC_008612	OG0000016	OG0000022	OG0000027	OG0000030	OG0000023,OG0000044,OG0000160	OG0000034,OG0000073	OG0000058	OG0000070	OG0000071	OG0000054	OG0000089	OG0000095	OG0000092,OG0000244	OG0000096	OG0000072	OG0000090	OG0000093	OG0000100	OG0000097	OG0000104	OG0000098	OG0000102	OG0000101	OG0000112,OG0000118	OG0000124	OG0000113	OG0000126,OG0000224	OG0000028,OG0000106	OG0000015	OG0000049	OG0000047	OG0000036	OG0000040	OG0000014	OG0000011,OG0000232	OG0000012	OG0000024,OG0000230	OG0000057	OG0000059	OG0000025	OG0000041	OG0000042	OG0000020
NZ_CP017387	OG0000016	OG0000022	OG0000027	OG0000030	OG0000023,OG0000044,OG0000160	OG0000034,OG0000073,OG0001119,OG0001725	OG0000058	OG0000070	OG0000071	OG0000054	OG0000089	OG0000095	OG0000092,OG0000244	OG0000096	OG0000072	OG0000090	OG0000093	OG0000100	OG0000097	OG0000104	OG0000098	OG0000102					OG0000224	OG0000028	OG0000015	OG0000009,OG0000049	OG0000047	OG0000036	OG0000040	OG0000014	OG0000011,OG0000232	OG0000012	OG0000024,OG0000230	OG0000057	OG0000059	OG0000025	OG0000041	OG0000042	OG0000020
NZ_MG764552	OG0000016	OG0000022	OG0000027	OG0000030	OG0000023,OG0000044	OG0000034,OG0000073	OG0000058	OG0000070	OG0000071				OG0000244														OG0000224	OG0000028	OG0000015	OG0000049	OG0000047	OG0000036	OG0000040	OG0000014	OG0000011,OG0000232	OG0000012	OG0000024,OG0000230	OG0000057	OG0000059	OG0000025	OG0000041	OG0000042	OG0000020
NZ_CP009567	OG0000016	OG0000022	OG0000027	OG0000030	OG0000023,OG0000044,OG0000160	OG0000034,OG0000073	OG0000058	OG0000070	OG0000071	OG0000054	OG0000089	OG0000095	OG0000092	OG0000096	OG0000072	OG0000090	OG0000093	OG0000100,OG0000100	OG0000097,OG0000097,OG0000206	OG0000104	OG0000098	OG0000102	OG0000101	OG0000112,OG0000118	OG0000124	OG0000113	OG0000126	OG0000028,OG0000106	OG0000015	OG0000049	OG0000047	OG0000036	OG0000040	OG0000014	OG0000011	OG0000012	OG0000024	OG0000057	OG0000059	OG0000025	OG0000041	OG0000042	OG0000020
NZ_CP033514	OG0000016	OG0000022	OG0000027	OG0000030,OG0001877	OG0000023,OG0000044,OG0000160	OG0000034,OG0000073	OG0000058	OG0000070	OG0000071	OG0000054	OG0000089	OG0000095	OG0000092	OG0000096	OG0000072	OG0000090	OG0000093	OG0000100	OG0000097	OG0000104	OG0000098	OG0000102	OG0000101	OG0000112,OG0000118	OG0000124	OG0000113	OG0000126	OG0000028,OG0000106	OG0000015	OG0000009,OG0000049	OG0000047	OG0000036	OG0000040	OG0000014	OG0000011	OG0000012	OG0000024	OG0000057	OG0000059	OG0000025	OG0000041	OG0000042	OG0000020
NZ_CP050162	OG0000016	OG0000022	OG0000027	OG0000030	OG0000023,OG0000044	OG0000034,OG0000073,OG0000183	OG0000180																					OG0000028,OG0000106	OG0000015	OG0000009,OG0000049	OG0000047	OG0000036	OG0000040	OG0000014	OG0000011	OG0000012	OG0000024	OG0000057	OG0000059	OG0000025	OG0000041	OG0000042	OG0000020
NZ_MZ465532	OG0000016	OG0000022	OG0000027	OG0000030	OG0000023,OG0000044,OG0000160	OG0000034,OG0000073	OG0000058	OG0000070	OG0000071	OG0000054	OG0000089	OG0000095	OG0000092	OG0000096	OG0000072	OG0000090	OG0000093	OG0000100	OG0000097	OG0000104	OG0000098	OG0000102	OG0000101,OG0000101	OG0000112,OG0000118	OG0000124	OG0000113	OG0000126	OG0000028,OG0000106		OG0000009,OG0000009,OG0000049	OG0000047	OG0000036	OG0000040	OG0000014	OG0000011	OG0000012	OG0000024	OG0000057	OG0000059	OG0000025	OG0000041	OG0000042	OG0000020
NZ_KT997783	OG0000016	OG0000022	OG0000027	OG0000030	OG0000023,OG0000044,OG0000160	OG0000034,OG0000073	OG0000058	OG0000070	OG0000071	OG0000054	OG0000089	OG0000095	OG0000092	OG0000096	OG0000072	OG0000090	OG0000093	OG0000100	OG0000097	OG0000104	OG0000098	OG0000102	OG0000101	OG0000112,OG0000118	OG0000124	OG0000113	OG0000126	OG0000028,OG0000106	OG0000015,OG0000015	OG0000049	OG0000047	OG0000036	OG0000040	OG0000014	OG0000011	OG0000012	OG0000024	OG0000057	OG0000059	OG0000025	OG0000041	OG0000042	OG0000020
NZ_CP021956	OG0000016	OG0000022	OG0000027	OG0000030	OG0000023,OG0000160	OG0000034	OG0000058	OG0000070	OG0000071	OG0000054	OG0000089	OG0000095	OG0000092	OG0000096	OG0000072	OG0000090	OG0000093	OG0000100	OG0000097,OG0000206	OG0000104	OG0000098	OG0000102	OG0000101	OG0000112,OG0000118	OG0000124	OG0000113	OG0000126	OG0000106	OG0000015	OG0000009,OG0000049	OG0000047	OG0000036	OG0000040	OG0000014	OG0000011	OG0000012	OG0000024	OG0000057	OG0000059	OG0000025	OG0000041	OG0000042	OG0000020
NZ_CP046506	OG0000016	OG0000022	OG0000027	OG0000030	OG0000023,OG0000044	OG0000034,OG0000073,OG0000183	OG0000180																					OG0000028		OG0000049	OG0000047	OG0000036	OG0000040	OG0000014	OG0000011	OG0000012	OG0000024	OG0000057	OG0000059	OG0000025	OG0000041	OG0000042	OG0000020
NZ_CP014658	OG0000016	OG0000022	OG0000027	OG0000030	OG0000023,OG0000044,OG0000160	OG0000034,OG0000073	OG0000058	OG0000070	OG0000071	OG0000054	OG0000089	OG0000095	OG0000092	OG0000096	OG0000072	OG0000090	OG0000093	OG0000100	OG0000097,OG0000206	OG0000104	OG0000098	OG0000102	OG0000101	OG0000112,OG0000118	OG0000124	OG0000113	OG0000126	OG0000028,OG0000106	OG0000015	OG0000009,OG0000049	OG0000047	OG0000036	OG0000040	OG0000014	OG0000011	OG0000012	OG0000024	OG0000057	OG0000059	OG0000025,OG0000025	OG0000041	OG0000042	OG0000020
NZ_CP009413	OG0000016	OG0000022	OG0000027	OG0000030	OG0000023,OG0000044,OG0000160	OG0000034,OG0000073	OG0000058	OG0000070	OG0000071	OG0000054	OG0000089	OG0000095	OG0000092	OG0000096	OG0000072	OG0000090	OG0000093	OG0000100	OG0000097,OG0000206	OG0000104	OG0000098	OG0000102	OG0000101	OG0000112,OG0000118	OG0000124	OG0000113	OG0000126	OG0000028,OG0000106	OG0000015	OG0000009,OG0000049	OG0000047	OG0000036	OG0000040	OG0000014	OG0000011	OG0000012	OG0000024	OG0000057	OG0000059	OG0000025,OG0000025	OG0000041	OG0000042	OG0000020
NZ_CP095593	OG0000016	OG0000022	OG0000027	OG0000030	OG0000023,OG0000044,OG0000160,OG0000330	OG0000034,OG0000073	OG0000058	OG0000070	OG0000071,OG0000071	OG0000054,OG0000054	OG0000089	OG0000095,OG0001150	OG0000092	OG0000096	OG0000072	OG0000090,OG0000090	OG0000093	OG0000100,OG0000240,OG0001153	OG0000097,OG0000097	OG0000104	OG0000098	OG0000102,OG0000102	OG0000101,OG0000101	OG0000112,OG0000118	OG0000124	OG0000113	OG0000126	OG0000028,OG0000106	OG0000015	OG0000009,OG0000009,OG0000049	OG0000047	OG0000036	OG0000040	OG0000014	OG0000011,OG0000011	OG0000012	OG0000024	OG0000057	OG0000059	OG0000025	OG0000041	OG0000042	OG0000020
NZ_MZ670000	OG0000016	OG0000022	OG0000027	OG0000030	OG0000023,OG0000044	OG0000034,OG0000073,OG0000183	OG0000058,OG0000180	OG0000070	OG0000071	OG0000054	OG0000089	OG0000095	OG0000092	OG0000096	OG0000072	OG0000090	OG0000093	OG0000100,OG0000240	OG0000097	OG0000104	OG0000098	OG0000102	OG0000101	OG0000112,OG0000118	OG0000124	OG0000113	OG0000126	OG0000028,OG0000106	OG0000015	OG0000009,OG0000049	OG0000047	OG0000036	OG0000040	OG0000014	OG0000011	OG0000012	OG0000024	OG0000057	OG0000059	OG0000025	OG0000041	OG0000042	OG0000020
NZ_CP018817	OG0000016	OG0000022	OG0000027	OG0000030	OG0000023,OG0000044	OG0000034,OG0000073,OG0000183	OG0000058,OG0000180	OG0000070	OG0000071	OG0000054	OG0000089	OG0000095	OG0000092	OG0000096	OG0000072	OG0000090	OG0000093	OG0000100,OG0000240	OG0000097	OG0000104	OG0000098	OG0000102	OG0000101	OG0000112,OG0000118	OG0000124	OG0000113	OG0000126	OG0000028,OG0000106	OG0000015	OG0000009,OG0000049	OG0000047	OG0000036	OG0000040	OG0000014	OG0000011	OG0000012	OG0000024	OG0000057	OG0000059	OG0000025	OG0000041	OG0000042	OG0000020
AP022385	OG0000016	OG0000022	OG0000027	OG0000030	OG0000023,OG0000044	OG0000034,OG0000073,OG0000183	OG0000058,OG0000180	OG0000070	OG0000071	OG0000054	OG0000089	OG0000095	OG0000092	OG0000096	OG0000072	OG0000090	OG0000093	OG0000100	OG0000097	OG0000104	OG0000098	OG0000102	OG0000101	OG0000112,OG0000118	OG0000124	OG0000113	OG0000126	OG0000028,OG0000106	OG0000015	OG0000009,OG0000049	OG0000047	OG0000036	OG0000040	OG0000014	OG0000011	OG0000012	OG0000024	OG0000057	OG0000059	OG0000025	OG0000041	OG0000042	OG0000020
NZ_MH061195	OG0000016	OG0000022	OG0000027	OG0000030	OG0000023,OG0000044,OG0000160	OG0000034,OG0000073	OG0000058	OG0000070	OG0000071	OG0000054	OG0000089	OG0000095	OG0000092	OG0000096	OG0000072	OG0000090	OG0000093	OG0000100	OG0000097	OG0000104	OG0000098	OG0000102	OG0000101	OG0000112,OG0000118	OG0000124	OG0000113	OG0000126	OG0000028,OG0000106	OG0000015,OG0000015	OG0000009,OG0000049	OG0000047	OG0000036	OG0000040	OG0000014	OG0000011	OG0000012	OG0000024	OG0000057	OG0000059	OG0000025	OG0000041	OG0000042	OG0000020
CP071789	OG0000016	OG0000022	OG0000027	OG0000030	OG0000023,OG0000044	OG0000034	OG0000058	OG0000070	OG0000071	OG0000054	OG0000089	OG0000095	OG0000092	OG0000096	OG0000072	OG0000090	OG0000093	OG0000100	OG0000097	OG0000104	OG0000098	OG0000102	OG0000101	OG0000118	OG0000124	OG0000113	OG0000126	OG0000028,OG0000106		OG0000009,OG0000009,OG0000049,OG0000385			OG0000040	OG0000014	OG0000011	OG0000012	OG0000024	OG0000057	OG0000059	OG0000025	OG0000041	OG0000042	OG0000020
NZ_CP022359	OG0000016	OG0000022	OG0000027	OG0000030	OG0000023,OG0000044,OG0000160	OG0000034,OG0000073	OG0000058	OG0000070	OG0000071	OG0000054	OG0000089	OG0000095	OG0000092	OG0000096	OG0000072	OG0000090	OG0000093	OG0000100	OG0000097,OG0000206	OG0000104	OG0000098	OG0000102	OG0000101	OG0000112,OG0000118	OG0000124	OG0000113	OG0000126	OG0000028,OG0000106	OG0000015	OG0000049	OG0000047	OG0000036	OG0000040	OG0000014	OG0000011	OG0000012	OG0000024	OG0000057	OG0000059	OG0000025	OG0000041	OG0000042	OG0000020
NZ_MH263652	OG0000016	OG0000022	OG0000027	OG0000030	OG0000023,OG0000044	OG0000034,OG0000073,OG0000183	OG0000058,OG0000180	OG0000070	OG0000071	OG0000054	OG0000089	OG0000095	OG0000092	OG0000096	OG0000072	OG0000090	OG0000093	OG0000100,OG0000240	OG0000097	OG0000104	OG0000098	OG0000102	OG0000101	OG0000112,OG0000118	OG0000124	OG0000113	OG0000126	OG0000028,OG0000106	OG0000015	OG0000009,OG0000049	OG0000047	OG0000036	OG0000040	OG0000014	OG0000011	OG0000012	OG0000024	OG0000057	OG0000059	OG0000025	OG0000041	OG0000042	OG0000020
NC_016839	OG0000016	OG0000022	OG0000027	OG0000030	OG0000023,OG0000044	OG0000034,OG0000073							OG0000244														OG0000224	OG0000028,OG0000106	OG0000015	OG0000009,OG0000049	OG0000047	OG0000036	OG0000040	OG0000014	OG0000011,OG0000232	OG0000012	OG0000024,OG0000230	OG0000057	OG0000059	OG0000025	OG0000041	OG0000042	OG0000020
NZ_CP032385	OG0000016	OG0000022	OG0000027	OG0000030	OG0000023,OG0000044,OG0000160	OG0000034,OG0000073	OG0000058	OG0000070	OG0000071	OG0000054	OG0000089	OG0000095	OG0000092	OG0000096	OG0000072	OG0000090	OG0000093											OG0000028	OG0000015	OG0000049	OG0000047	OG0000036	OG0000040	OG0000014	OG0000011	OG0000012	OG0000024	OG0000057	OG0000059	OG0000025	OG0000041	OG0000042	OG0000020
NC_023291	OG0000016	OG0000022	OG0000027	OG0000030	OG0000023,OG0000044	OG0000034	OG0000058	OG0000070	OG0000071	OG0000054	OG0000089	OG0000095	OG0000092	OG0000096	OG0000072	OG0000090	OG0000093	OG0000100	OG0000097	OG0000104	OG0000098	OG0000102	OG0000101	OG0000112,OG0000118	OG0000124	OG0000113	OG0000126	OG0000028,OG0000106	OG0000015	OG0000049	OG0000047	OG0000036	OG0000040	OG0000014	OG0000011	OG0000012	OG0000024	OG0000057	OG0000059	OG0000025	OG0000041	OG0000042	OG0000020
NZ_MT559992	OG0000016	OG0000022	OG0000027	OG0000030	OG0000023,OG0000044	OG0000034,OG0000073	OG0000058	OG0000070	OG0000071	OG0000054	OG0000089	OG0000095	OG0000092,OG0000244	OG0000096	OG0000072	OG0000090	OG0000093	OG0000100	OG0000097								OG0000126	OG0000028,OG0000106	OG0000015	OG0000009,OG0000049	OG0000047	OG0000036	OG0000040	OG0000014	OG0000011	OG0000012	OG0000024	OG0000057	OG0000059	OG0000025	OG0000041	OG0000042	OG0000020
NZ_CP086424	OG0000016	OG0000022	OG0000027	OG0000030	OG0000023,OG0000044,OG0000160	OG0000034,OG0000073	OG0000058	OG0000070	OG0000071	OG0000054	OG0000089	OG0000095	OG0000092	OG0000096	OG0000072	OG0000090	OG0000093	OG0000100	OG0000097,OG0000206	OG0000104	OG0000098	OG0000102	OG0000101	OG0000112,OG0000118	OG0000124	OG0000113	OG0000126	OG0000028,OG0000106	OG0000015	OG0000009,OG0000049	OG0000047	OG0000036	OG0000040	OG0000014	OG0000011	OG0000012	OG0000024	OG0000057	OG0000059	OG0000025	OG0000041	OG0000042	OG0000020
NZ_KJ588779	OG0000016	OG0000022	OG0000027	OG0000030	OG0000023,OG0000044	OG0000034,OG0000073,OG0000183	OG0000058,OG0000180	OG0000070	OG0000071	OG0000054	OG0000089	OG0000095	OG0000092	OG0000096	OG0000072	OG0000090	OG0000093	OG0000100,OG0000240	OG0000097	OG0000104	OG0000098	OG0000102	OG0000101	OG0000112,OG0000118	OG0000124	OG0000113	OG0000126	OG0000028,OG0000106	OG0000015	OG0000009,OG0000049	OG0000047	OG0000036	OG0000040	OG0000014	OG0000011	OG0000012	OG0000024	OG0000057	OG0000059	OG0000025	OG0000041	OG0000042	OG0000020
NZ_MF344572	OG0000016	OG0000022	OG0000027	OG0000030	OG0000023,OG0000044,OG0000160	OG0000034,OG0000073	OG0000058	OG0000070	OG0000071	OG0000054	OG0000089	OG0000095	OG0000092,OG0000244	OG0000096	OG0000072	OG0000090	OG0000093	OG0000100	OG0000097	OG0000104	OG0000098	OG0000102	OG0000101				OG0000224	OG0000028		OG0000009,OG0000049	OG0000047	OG0000036	OG0000040	OG0000014	OG0000011,OG0000232	OG0000012	OG0000024,OG0000230	OG0000057	OG0000059	OG0000025	OG0000041	OG0000042	OG0000020
NZ_CP095781	OG0000016	OG0000022,OG0000329,OG0000350,OG0000375	OG0000027	OG0000030	OG0000023,OG0000044,OG0000160	OG0000034,OG0000073	OG0000058	OG0000070	OG0000071,OG0000285	OG0000054,OG0000311	OG0000089	OG0000095,OG0000337	OG0000092,OG0000338	OG0000096,OG0000339	OG0000072,OG0000072	OG0000090,OG0000349	OG0000093,OG0000336	OG0000100	OG0000054,OG0000097,OG0000206	OG0000104	OG0000098,OG0000098	OG0000102,OG0000102	OG0000101,OG0000101	OG0000112,OG0000112,OG0000118	OG0000124	OG0000113	OG0000126,OG0000224	OG0000028,OG0000106	OG0000015	OG0000009,OG0000009,OG0000049	OG0000047	OG0000036	OG0000040	OG0000014	OG0000011,OG0000011	OG0000012,OG0000012	OG0000024,OG0000335	OG0000057	OG0000059	OG0000025	OG0000041	OG0000042	OG0000020
NC_018994	OG0000016	OG0000022	OG0000027	OG0000030	OG0000023,OG0000044	OG0000034,OG0000073,OG0000183	OG0000058,OG0000180	OG0000070	OG0000071	OG0000054	OG0000089	OG0000095	OG0000092	OG0000096	OG0000072	OG0000090	OG0000093	OG0000100,OG0000240	OG0000097	OG0000104	OG0000098	OG0000102	OG0000101	OG0000112,OG0000118	OG0000124	OG0000113	OG0000126	OG0000028,OG0000106	OG0000015	OG0000009,OG0000049	OG0000047	OG0000036	OG0000040	OG0000014	OG0000011	OG0000012	OG0000024	OG0000057	OG0000059	OG0000025	OG0000041	OG0000042	OG0000020,OG0000454
NZ_MH844629	OG0000016	OG0000022	OG0000027	OG0000030	OG0000023,OG0000044,OG0000160	OG0000034,OG0000073	OG0000058	OG0000070	OG0000071	OG0000054	OG0000089	OG0000095	OG0000092,OG0000244	OG0000096	OG0000072	OG0000090	OG0000093	OG0000100,OG0000240	OG0000097	OG0000104	OG0000098	OG0000102	OG0000101	OG0000112,OG0000118	OG0000124	OG0000113	OG0000126,OG0000224	OG0000028,OG0000106	OG0000015	OG0000009,OG0000049	OG0000047	OG0000036	OG0000040	OG0000014	OG0000011,OG0000232	OG0000012	OG0000024,OG0000230	OG0000057	OG0000059	OG0000025	OG0000041	OG0000042	OG0000020
NZ_CP085731	OG0000016	OG0000022,OG0000329,OG0000350,OG0000375	OG0000027	OG0000030	OG0000023,OG0000044,OG0000372	OG0000034,OG0000073,OG0000183,OG0000269	OG0000058,OG0000180	OG0000070	OG0000071,OG0000285	OG0000054,OG0000311		OG0000337	OG0000338	OG0000339	OG0000072	OG0000349	OG0000336	OG0000100,OG0000100	OG0000054		OG0000098	OG0000102	OG0000101	OG0000112			OG0000224	OG0000028		OG0000049	OG0000047	OG0000036	OG0000040	OG0000014	OG0000011,OG0000011	OG0000012,OG0000012	OG0000024,OG0000335	OG0000057	OG0000059	OG0000025	OG0000041	OG0000042	OG0000020,OG0000334
NZ_LT985250	OG0000016	OG0000022	OG0000027	OG0000030	OG0000023,OG0000044	OG0000034,OG0000073,OG0000183	OG0000058,OG0000180	OG0000070	OG0000071	OG0000054	OG0000089	OG0000095	OG0000092	OG0000096,OG0001105	OG0000072	OG0000090	OG0000093	OG0000100	OG0000097	OG0000104	OG0000098	OG0000102	OG0000101	OG0000112,OG0000112,OG0000118	OG0000124	OG0000113	OG0000126	OG0000028,OG0000106	OG0000015,OG0000015,OG0000015	OG0000009,OG0000049	OG0000047	OG0000036	OG0000040	OG0000014	OG0000011	OG0000012	OG0000024	OG0000057	OG0000059	OG0000025	OG0000041	OG0000042	OG0000020,OG0000454
NZ_CP071074	OG0000016	OG0000022	OG0000027	OG0000030	OG0000023,OG0000044	OG0000034,OG0000073,OG0000183	OG0000058,OG0000180	OG0000070	OG0000071	OG0000054	OG0000089	OG0000095	OG0000092	OG0000096	OG0000072	OG0000090	OG0000093	OG0000100	OG0000097	OG0000104	OG0000098	OG0000102	OG0000101	OG0000112,OG0000118	OG0000124	OG0000113	OG0000126	OG0000028,OG0000106	OG0000015	OG0000009,OG0000049	OG0000047	OG0000036	OG0000040	OG0000014	OG0000011	OG0000012	OG0000024	OG0000057	OG0000059	OG0000025	OG0000041	OG0000042	OG0000020
NZ_CP095588	OG0000016	OG0000022,OG0000350,OG0000375	OG0000027	OG0000030	OG0000023,OG0000044,OG0000160,OG0000334	OG0000034,OG0000073	OG0000058	OG0000070	OG0000071,OG0000285	OG0000054,OG0000311	OG0000089,OG0000790	OG0000095,OG0000337	OG0000092,OG0000338	OG0000096,OG0000339	OG0000072,OG0000072	OG0000090,OG0000349	OG0000093,OG0000336	OG0000100,OG0000240	OG0000054,OG0000097,OG0000206	OG0000104	OG0000098,OG0000098	OG0000102,OG0000102	OG0000101,OG0000101	OG0000112,OG0000112,OG0000118	OG0000124	OG0000113	OG0000126	OG0000028,OG0000106	OG0000015	OG0000009,OG0000009,OG0000049	OG0000047	OG0000036	OG0000040	OG0000014	OG0000011,OG0000011	OG0000012,OG0000012	OG0000024,OG0000335	OG0000057	OG0000059	OG0000025	OG0000041	OG0000042	OG0000020
NZ_CP079693	OG0000016	OG0000022	OG0000027	OG0000030	OG0000023,OG0000044	OG0000034,OG0000073,OG0000183	OG0000058,OG0000180	OG0000070	OG0000071	OG0000054	OG0000089	OG0000095	OG0000092	OG0000096	OG0000072	OG0000090	OG0000093	OG0000100	OG0000097	OG0000104	OG0000098	OG0000102	OG0000101	OG0000112,OG0000118	OG0000124	OG0000113	OG0000126	OG0000028,OG0000106	OG0000015	OG0000009,OG0000049	OG0000047	OG0000036	OG0000040	OG0000014	OG0000011	OG0000012	OG0000024	OG0000057	OG0000059	OG0000025	OG0000041	OG0000042	OG0000020
NZ_CP031573	OG0000016	OG0000022	OG0000027	OG0000030	OG0000023,OG0000044	OG0000034,OG0000073,OG0000183	OG0000058,OG0000180	OG0000070	OG0000071	OG0000054	OG0000089	OG0000095	OG0000092	OG0000096	OG0000072	OG0000090	OG0000093	OG0000100	OG0000097	OG0000104	OG0000098	OG0000102	OG0000101	OG0000112,OG0000118	OG0000124	OG0000113	OG0000126	OG0000028,OG0000106	OG0000015	OG0000009,OG0000009,OG0000049	OG0000047	OG0000036	OG0000040	OG0000014	OG0000011	OG0000012	OG0000024	OG0000057	OG0000059	OG0000025	OG0000041	OG0000042	OG0000020
NZ_KY887594	OG0000016	OG0000022	OG0000027	OG0000030	OG0000023,OG0000044	OG0000034,OG0000073	OG0000058	OG0000070	OG0000071	OG0000054	OG0000089	OG0000095	OG0000092,OG0000244	OG0000096	OG0000072	OG0000090	OG0000093	OG0000100	OG0000097	OG0000104	OG0000098	OG0000102	OG0000101	OG0000112,OG0000118	OG0000124	OG0000113	OG0000126,OG0000224	OG0000028,OG0000106	OG0000015,OG0000015	OG0000009,OG0000049	OG0000047	OG0000036	OG0000040	OG0000014	OG0000011,OG0000232	OG0000012	OG0000024,OG0000230	OG0000057	OG0000059	OG0000025	OG0000041	OG0000042	OG0000020
NZ_CP018956	OG0000016	OG0000022	OG0000027	OG0000030	OG0000023,OG0000044	OG0000034,OG0000073,OG0000183	OG0000058,OG0000180	OG0000070	OG0000071	OG0000054	OG0000089	OG0000095	OG0000092	OG0000096	OG0000072	OG0000090	OG0000093	OG0000100,OG0000100	OG0000097	OG0000104	OG0000098	OG0000102	OG0000101	OG0000112,OG0000118	OG0000124	OG0000113	OG0000126	OG0000028,OG0000106	OG0000015	OG0000009,OG0000049	OG0000047	OG0000036	OG0000040	OG0000014	OG0000011	OG0000012	OG0000024,OG0000365	OG0000057	OG0000059	OG0000025	OG0000041	OG0000042	OG0000020
NZ_CP058224	OG0000016	OG0000022	OG0000027	OG0000030	OG0000023,OG0000044	OG0000034	OG0000058	OG0000070	OG0000071	OG0000054	OG0000089	OG0000095	OG0000092	OG0000096	OG0000072	OG0000090	OG0000093	OG0000100	OG0000097	OG0000104	OG0000098	OG0000102	OG0000101,OG0000101	OG0000118	OG0000124	OG0000113	OG0000126	OG0000028,OG0000106		OG0000009,OG0000009,OG0000049		OG0000036	OG0000040	OG0000014	OG0000011	OG0000012	OG0000024	OG0000057	OG0000059	OG0000025	OG0000041	OG0000042	OG0000020
NZ_CP029123	OG0000016	OG0000022	OG0000027	OG0000030	OG0000023,OG0000044	OG0000034,OG0000073,OG0000183	OG0000180																					OG0000028	OG0000015	OG0000009,OG0000049	OG0000047	OG0000036	OG0000040				OG0000024	OG0000057	OG0000059	OG0000025	OG0000041	OG0000042	OG0000020
NZ_CP024571	OG0000016	OG0000022	OG0000027	OG0000030	OG0000023,OG0000044,OG0000160	OG0000034,OG0000073	OG0000058	OG0000070	OG0000071	OG0000054	OG0000089	OG0000095	OG0000092,OG0000244	OG0000096	OG0000072	OG0000090	OG0000093	OG0000100	OG0000097,OG0000206	OG0000104	OG0000098	OG0000102	OG0000101	OG0000112,OG0000118	OG0000124	OG0000113	OG0000126,OG0000224	OG0000028,OG0000106	OG0000015	OG0000049	OG0000047	OG0000036	OG0000040	OG0000014	OG0000011,OG0000232	OG0000012	OG0000024,OG0000230	OG0000057	OG0000059	OG0000025	OG0000041	OG0000042	OG0000020
NZ_CP012682	OG0000016	OG0000022,OG0000329	OG0000027	OG0000030	OG0000023,OG0000044,OG0000160	OG0000034,OG0000073	OG0000058	OG0000070	OG0000071	OG0000054	OG0000089	OG0000095	OG0000092						OG0000206									OG0000028	OG0000015	OG0000009,OG0000009,OG0000049	OG0000047	OG0000036	OG0000040	OG0000014	OG0000011	OG0000012	OG0000024	OG0000057	OG0000059	OG0000025	OG0000041	OG0000042	OG0000020
NZ_MH594478	OG0000016	OG0000022	OG0000027	OG0000030	OG0000023,OG0000044	OG0000034	OG0000058	OG0000070,OG0000070	OG0000071	OG0000054	OG0000089	OG0000095	OG0000092	OG0000096	OG0000072	OG0000090	OG0000093	OG0000100	OG0000097	OG0000104	OG0000098	OG0000102,OG0000102	OG0000101	OG0000118	OG0000124	OG0000113	OG0000126	OG0000028,OG0000106		OG0000009,OG0000049		OG0000036	OG0000040	OG0000014	OG0000011	OG0000012	OG0000024,OG0000365	OG0000057	OG0000059	OG0000025	OG0000041	OG0000042	OG0000020
NZ_CP009562	OG0000016	OG0000022	OG0000027	OG0000030	OG0000023,OG0000044,OG0000160	OG0000034,OG0000073	OG0000058	OG0000070	OG0000071	OG0000054	OG0000089	OG0000095	OG0000092	OG0000096	OG0000072	OG0000090	OG0000093	OG0000100,OG0000100	OG0000097,OG0000097,OG0000206	OG0000104								OG0000028	OG0000015	OG0000049	OG0000047	OG0000036	OG0000040	OG0000014	OG0000011	OG0000012	OG0000024	OG0000057	OG0000059	OG0000025	OG0000041	OG0000042	OG0000020
NZ_CP038466	OG0000016	OG0000022	OG0000027	OG0000030	OG0000023,OG0000044,OG0000160	OG0000034,OG0000073	OG0000058	OG0000070	OG0000071	OG0000054	OG0000089	OG0000095	OG0000092	OG0000096	OG0000072	OG0000090	OG0000093	OG0000100	OG0000097,OG0000206	OG0000104	OG0000098	OG0000102	OG0000101	OG0000112,OG0000118	OG0000124	OG0000113	OG0000126	OG0000028,OG0000106	OG0000015	OG0000009,OG0000049	OG0000047	OG0000036	OG0000040	OG0000014	OG0000011	OG0000012	OG0000024	OG0000057	OG0000059	OG0000025	OG0000041	OG0000042	OG0000020
NZ_CP095572	OG0000016	OG0000022	OG0000027	OG0000030	OG0000023,OG0000044,OG0000160	OG0000034,OG0000073	OG0000058	OG0000070	OG0000071	OG0000054	OG0000089	OG0000095	OG0000092	OG0000096	OG0000072	OG0000090	OG0000093	OG0000100,OG0000240	OG0000097	OG0000104	OG0000098	OG0000102	OG0000101	OG0000112,OG0000118	OG0000124	OG0000113	OG0000126	OG0000028,OG0000106	OG0000015	OG0000009,OG0000049	OG0000047	OG0000036	OG0000040	OG0000014	OG0000011	OG0000012	OG0000024	OG0000057	OG0000059	OG0000025	OG0000041	OG0000042	OG0000020
NZ_LN681228	OG0000016	OG0000022	OG0000027	OG0000030	OG0000023,OG0000044,OG0000160	OG0000034	OG0000180	OG0000070	OG0000071	OG0000054	OG0000089		OG0000092	OG0000096	OG0000072	OG0000090	OG0000093	OG0000100	OG0000097	OG0000104	OG0000098	OG0000102	OG0000101	OG0000118	OG0000124	OG0000113,OG0000113	OG0000126	OG0000106			OG0000047	OG0000036	OG0000040									OG0000042	OG0000020
NZ_CP018710	OG0000016	OG0000022	OG0000027	OG0000030	OG0000023,OG0000044,OG0000160	OG0000034,OG0000073	OG0000058	OG0000070	OG0000071	OG0000054	OG0000089	OG0000095	OG0000092	OG0000096	OG0000072	OG0000090	OG0000093		OG0000206									OG0000028	OG0000015	OG0000009,OG0000049	OG0000047	OG0000036	OG0000040	OG0000014	OG0000011	OG0000012	OG0000024	OG0000057	OG0000059	OG0000025	OG0000041	OG0000042	OG0000020
NZ_CP014978	OG0000016	OG0000022	OG0000027	OG0000030	OG0000023,OG0000044,OG0000160	OG0000034,OG0000073	OG0000058	OG0000070	OG0000071	OG0000054	OG0000089	OG0000095	OG0000092	OG0000096	OG0000072	OG0000090	OG0000093	OG0000100	OG0000097,OG0000206	OG0000104	OG0000098	OG0000102	OG0000101	OG0000112,OG0000118	OG0000124	OG0000113	OG0000126	OG0000028,OG0000106	OG0000015	OG0000049	OG0000047	OG0000036	OG0000040	OG0000014	OG0000011	OG0000012	OG0000024	OG0000057	OG0000059	OG0000025	OG0000041	OG0000042	OG0000020
NZ_CP094993	OG0000016	OG0000022	OG0000027	OG0000030	OG0000023,OG0000044	OG0000034,OG0000073,OG0000183	OG0000058,OG0000180	OG0000070	OG0000071	OG0000054	OG0000089	OG0000095	OG0000092	OG0000096	OG0000072	OG0000090	OG0000093	OG0000100,OG0000240	OG0000097	OG0000104	OG0000098	OG0000102	OG0000101	OG0000112,OG0000118	OG0000124	OG0000113	OG0000126	OG0000028,OG0000106	OG0000015	OG0000009,OG0000009,OG0000049	OG0000047	OG0000036	OG0000040	OG0000014	OG0000011	OG0000012	OG0000024	OG0000057	OG0000059	OG0000025	OG0000041	OG0000042	OG0000020
NZ_CP009411	OG0000016	OG0000022	OG0000027	OG0000030	OG0000023,OG0000044,OG0000160	OG0000034,OG0000073	OG0000058	OG0000070	OG0000071	OG0000054	OG0000089	OG0000095	OG0000092	OG0000096	OG0000072	OG0000090	OG0000093	OG0000100,OG0000100	OG0000097,OG0000097	OG0000104	OG0000098	OG0000102	OG0000101	OG0000112,OG0000118	OG0000124	OG0000113	OG0000126	OG0000028,OG0000106	OG0000015	OG0000009,OG0000049	OG0000047	OG0000036	OG0000040	OG0000014	OG0000011	OG0000012	OG0000024	OG0000057	OG0000059	OG0000025	OG0000041	OG0000042	OG0000020
NZ_CP008824	OG0000016	OG0000022	OG0000027	OG0000030	OG0000023,OG0000044	OG0000034,OG0000073,OG0000183	OG0000058,OG0000180	OG0000070	OG0000071	OG0000054	OG0000089	OG0000095	OG0000092	OG0000096,OG0001105	OG0000072	OG0000090	OG0000093	OG0000100	OG0000097	OG0000104	OG0000098	OG0000102	OG0000101	OG0000112,OG0000118	OG0000124	OG0000113	OG0000126	OG0000028,OG0000106	OG0000015,OG0000015	OG0000009,OG0000009,OG0000009,OG0000009,OG0000049,OG0000385,OG0000385	OG0000047	OG0000036	OG0000040	OG0000014	OG0000011	OG0000012	OG0000024	OG0000057	OG0000059	OG0000025	OG0000041	OG0000042	OG0000020,OG0000454
NZ_KU997026	OG0000016	OG0000022	OG0000027	OG0000030	OG0000023,OG0000044	OG0000034,OG0000073,OG0000183	OG0000058,OG0000180	OG0000070	OG0000071	OG0000054	OG0000089	OG0000095	OG0000092	OG0000096	OG0000072	OG0000090	OG0000093	OG0000100	OG0000097	OG0000104	OG0000098	OG0000102	OG0000101	OG0000112,OG0000118	OG0000124	OG0000113	OG0000126	OG0000028,OG0000106	OG0000015	OG0000009,OG0000009,OG0000049,OG0000385	OG0000047	OG0000036	OG0000040	OG0000014	OG0000011	OG0000012	OG0000024	OG0000057	OG0000059	OG0000025	OG0000041	OG0000042	OG0000020
NC_016976	OG0000016	OG0000022	OG0000027	OG0000030	OG0000023,OG0000044	OG0000034,OG0000073,OG0000183	OG0000058,OG0000180	OG0000070	OG0000071	OG0000054	OG0000089	OG0000095	OG0000092	OG0000096	OG0000072	OG0000090	OG0000093	OG0000100	OG0000097	OG0000104	OG0000098	OG0000102	OG0000101	OG0000112,OG0000118	OG0000124	OG0000113	OG0000126	OG0000028,OG0000106	OG0000015	OG0000009,OG0000049	OG0000047	OG0000036	OG0000040	OG0000014	OG0000011	OG0000012	OG0000024,OG0000365	OG0000057	OG0000059	OG0000025	OG0000041	OG0000042	OG0000020
NZ_CP006029	OG0000016	OG0000022	OG0000027	OG0000030	OG0000023,OG0000044,OG0000160	OG0000034,OG0000073	OG0000058												OG0000206									OG0000028		OG0000049	OG0000047	OG0000036	OG0000040	OG0000014	OG0000011,OG0000011	OG0000012	OG0000024	OG0000057	OG0000059	OG0000025	OG0000041	OG0000042	OG0000020
NZ_AP019818	OG0000016	OG0000022	OG0000027	OG0000030	OG0000023,OG0000044	OG0000034,OG0000073,OG0000183	OG0000058,OG0000180	OG0000070	OG0000071	OG0000054	OG0000089	OG0000095	OG0000092	OG0000096	OG0000072	OG0000090	OG0000093	OG0000100	OG0000097	OG0000104	OG0000098	OG0000102	OG0000101					OG0000028	OG0000015,OG0000015	OG0000009,OG0000049	OG0000047	OG0000036	OG0000040	OG0000014	OG0000011	OG0000012	OG0000024	OG0000057	OG0000059	OG0000025	OG0000041	OG0000042	OG0000020
NZ_CP015835	OG0000016	OG0000022	OG0000027	OG0000030	OG0000023,OG0000044	OG0000034,OG0000073,OG0000183	OG0000058,OG0000180	OG0000070	OG0000071	OG0000054	OG0000089	OG0000095	OG0000092	OG0000096	OG0000072	OG0000090	OG0000093	OG0000100,OG0000240	OG0000097	OG0000104	OG0000098	OG0000102	OG0000101	OG0000112,OG0000118	OG0000124	OG0000113	OG0000126	OG0000028,OG0000106	OG0000015	OG0000009,OG0000049	OG0000047	OG0000036	OG0000040	OG0000014	OG0000011	OG0000012	OG0000024	OG0000057	OG0000059	OG0000025	OG0000041	OG0000042	OG0000020
NZ_CP021536	OG0000016	OG0000022,OG0000350,OG0000375	OG0000027	OG0000030	OG0000023,OG0000044	OG0000034,OG0000073,OG0000183	OG0000058,OG0000180	OG0000070	OG0000071,OG0000285	OG0000311	OG0001120	OG0000095,OG0000337	OG0000092,OG0000338	OG0000096,OG0000339	OG0000072,OG0000072	OG0000090,OG0000349	OG0000093,OG0000336	OG0000100,OG0000240	OG0000054,OG0000054,OG0000097		OG0000098	OG0000102	OG0000101				OG0000126	OG0000028,OG0000106	OG0000015	OG0000009,OG0000049	OG0000047	OG0000036	OG0000040	OG0000014	OG0000011,OG0000011	OG0000012,OG0000012	OG0000024,OG0000335	OG0000057	OG0000059	OG0000025	OG0000041	OG0000042	OG0000020
NC_019158	OG0000016	OG0000022	OG0000027	OG0000030	OG0000023,OG0000044	OG0000034,OG0000073,OG0000183	OG0000058,OG0000180	OG0000070	OG0000071	OG0000054	OG0000089	OG0000095	OG0000092	OG0000096	OG0000072	OG0000090	OG0000093	OG0000100,OG0000240	OG0000097	OG0000104	OG0000098	OG0000102	OG0000101	OG0000112,OG0000118	OG0000124	OG0000113	OG0000126	OG0000028,OG0000106	OG0000015	OG0000009,OG0000049	OG0000047	OG0000036	OG0000040	OG0000014	OG0000011	OG0000012	OG0000024	OG0000057	OG0000059	OG0000025	OG0000041	OG0000042	OG0000020
NZ_CP031362	OG0000016	OG0000022	OG0000027	OG0000030	OG0000023,OG0000044,OG0000334,OG0001115	OG0000034,OG0000073,OG0000183	OG0000058,OG0000180	OG0000070	OG0000071	OG0000054	OG0000089	OG0000095	OG0000092	OG0000096	OG0000072	OG0000090	OG0000093	OG0000100	OG0000097	OG0000104	OG0000098	OG0000102	OG0000101					OG0000028		OG0000049	OG0000047	OG0000036	OG0000040	OG0000014	OG0000011	OG0000012	OG0000024	OG0000057	OG0000059	OG0000025	OG0000041	OG0000042	OG0000020
NZ_CP029737	OG0000016	OG0000022	OG0000027	OG0000030	OG0000023,OG0000044	OG0000034,OG0000073,OG0000183	OG0000058,OG0000180	OG0000070,OG0000831	OG0000071	OG0000054	OG0000089	OG0000095	OG0000092	OG0000096	OG0000072	OG0000090	OG0000093	OG0000100,OG0000240	OG0000097	OG0000104	OG0000098	OG0000102	OG0000101	OG0000112,OG0000118	OG0000124	OG0000113	OG0000126	OG0000028,OG0000106		OG0000009,OG0000049	OG0000047	OG0000036	OG0000040	OG0000014	OG0000011	OG0000012	OG0000024	OG0000057	OG0000059	OG0000025	OG0000041	OG0000042	OG0000020
NZ_CP041641	OG0000016	OG0000022	OG0000027	OG0000030	OG0000023,OG0000044,OG0000160	OG0000034,OG0000073	OG0000058	OG0000070	OG0000071	OG0000054	OG0000089	OG0000095	OG0000092	OG0000096	OG0000072	OG0000090	OG0000093	OG0000100	OG0000097,OG0000206	OG0000104	OG0000098	OG0000102	OG0000101	OG0000112,OG0000118	OG0000124	OG0000113	OG0000126	OG0000028,OG0000106	OG0000015	OG0000049	OG0000047	OG0000036	OG0000040	OG0000014	OG0000011	OG0000012	OG0000024	OG0000057	OG0000059	OG0000025	OG0000041	OG0000042	OG0000020
NZ_AP018143	OG0000016	OG0000022	OG0000027	OG0000030	OG0000023,OG0000044	OG0000034,OG0000073,OG0000183	OG0000058,OG0000180	OG0000070	OG0000071	OG0000054	OG0000089	OG0000095	OG0000092	OG0000096	OG0000072	OG0000090	OG0000093	OG0000100,OG0000240	OG0000097	OG0000104	OG0000098	OG0000102	OG0000101	OG0000112,OG0000118	OG0000124	OG0000113	OG0000126	OG0000028,OG0000106	OG0000015	OG0000009,OG0000049	OG0000047	OG0000036	OG0000040	OG0000014	OG0000011	OG0000012	OG0000024	OG0000057	OG0000059	OG0000025	OG0000041	OG0000042	OG0000020
NZ_CP010373	OG0000016	OG0000022	OG0000027	OG0000030	OG0000023,OG0000044,OG0000160	OG0000034,OG0000073	OG0000058	OG0000070	OG0000071	OG0000054	OG0000089	OG0000095	OG0000092	OG0000096	OG0000072	OG0000090	OG0000093	OG0000100,OG0000240,OG0000240,OG0000240	OG0000097	OG0000104	OG0000098	OG0000102	OG0000101	OG0000112,OG0000118	OG0000124	OG0000113	OG0000126	OG0000028,OG0000106	OG0000015	OG0000009,OG0000049	OG0000047	OG0000036	OG0000040	OG0000014	OG0000011	OG0000012	OG0000024	OG0000057	OG0000059	OG0000025	OG0000041	OG0000042	OG0000020
NZ_MH476540	OG0000016	OG0000022	OG0000027	OG0000030	OG0000023,OG0000044	OG0000034,OG0000073	OG0000058	OG0000070	OG0000071	OG0000054	OG0000089	OG0000095	OG0000092,OG0000244	OG0000096	OG0000072	OG0000090	OG0000093	OG0000100	OG0000097	OG0000104	OG0000098	OG0000102	OG0000101	OG0000112,OG0000118	OG0000124	OG0000113	OG0000126,OG0000224	OG0000028,OG0000106	OG0000015	OG0000009,OG0000049	OG0000047,OG0000047	OG0000036,OG0000036	OG0000040,OG0000040	OG0000014	OG0000011,OG0000011,OG0000232	OG0000012,OG0000012	OG0000024,OG0000230	OG0000057	OG0000059	OG0000025	OG0000041	OG0000042	OG0000020
CP064854	OG0000016	OG0000022	OG0000027	OG0000030	OG0000023,OG0000044	OG0000034,OG0000073,OG0000183	OG0000058,OG0000180	OG0000070	OG0000071	OG0000054	OG0000089	OG0000095	OG0000092	OG0000096	OG0000072	OG0000090	OG0000093	OG0000100	OG0000097	OG0000104	OG0000098	OG0000102	OG0000101	OG0000112,OG0000118	OG0000124	OG0000113	OG0000126	OG0000028,OG0000106		OG0000009,OG0000049	OG0000047	OG0000036	OG0000040	OG0000014	OG0000011	OG0000012	OG0000024	OG0000057	OG0000059	OG0000025	OG0000041	OG0000042	OG0000020
NZ_LT985228	OG0000016	OG0000022	OG0000027	OG0000030	OG0000023,OG0000044	OG0000034,OG0000073,OG0000183	OG0000058,OG0000180	OG0000070	OG0000071	OG0000054	OG0000089	OG0000095	OG0000092	OG0000096	OG0000072	OG0000090	OG0000093	OG0000100	OG0000097	OG0000104	OG0000098	OG0000102	OG0000101	OG0000112,OG0000118	OG0000124	OG0000113	OG0000126	OG0000028,OG0000106	OG0000015	OG0000009,OG0000049	OG0000047	OG0000036	OG0000040	OG0000014	OG0000011	OG0000012	OG0000024	OG0000057	OG0000059	OG0000025	OG0000041	OG0000042	OG0000020
NZ_KJ187752	OG0000016	OG0000022	OG0000027	OG0000030	OG0000023,OG0000044,OG0000160,OG0000372	OG0000034,OG0000073,OG0000183,OG0000269	OG0000180												OG0000206,OG0000206,OG0000206,OG0000206								OG0000224	OG0000028		OG0000009			OG0000040	OG0000014	OG0000011	OG0000012	OG0000024	OG0000057	OG0000059	OG0000025	OG0000041	OG0000042	OG0000020,OG0000454
NZ_CP048305	OG0000016	OG0000022	OG0000027	OG0000030	OG0000023,OG0000044,OG0000160	OG0000034,OG0000073	OG0000058	OG0000070	OG0000071	OG0000054	OG0000089	OG0000095	OG0000092	OG0000096	OG0000072	OG0000090	OG0000093	OG0000100	OG0000097,OG0000206	OG0000104	OG0000098	OG0000102	OG0000101	OG0000112,OG0000118	OG0000124	OG0000113	OG0000126	OG0000028,OG0000106	OG0000015	OG0000009,OG0000049	OG0000047	OG0000036	OG0000040	OG0000014	OG0000011	OG0000012	OG0000024	OG0000057	OG0000059	OG0000025	OG0000041	OG0000042	OG0000020
NZ_MT559991	OG0000016	OG0000022	OG0000027	OG0000030	OG0000023,OG0000044,OG0000160	OG0000034,OG0000073	OG0000058	OG0000070	OG0000071	OG0000054	OG0000089	OG0000095	OG0000092	OG0000096	OG0000072	OG0000090	OG0000093	OG0000100	OG0000097	OG0000104	OG0000098	OG0000102	OG0000101	OG0000112,OG0000118	OG0000124	OG0000113	OG0000126	OG0000028,OG0000106	OG0000015	OG0000049	OG0000047	OG0000036	OG0000040	OG0000014	OG0000011	OG0000012	OG0000024	OG0000057	OG0000059	OG0000025	OG0000041	OG0000042	OG0000020
NZ_CP032391	OG0000016	OG0000022	OG0000027	OG0000030	OG0000023,OG0000044,OG0000160	OG0000034,OG0000073	OG0000058	OG0000070	OG0000071	OG0000054	OG0000089	OG0000095	OG0000092	OG0000096	OG0000072	OG0000090	OG0000093	OG0000100	OG0000097,OG0000206	OG0000104	OG0000098	OG0000102	OG0000101	OG0000112,OG0000118	OG0000124	OG0000113	OG0000126	OG0000028,OG0000106	OG0000015	OG0000049	OG0000047	OG0000036	OG0000040	OG0000014	OG0000011	OG0000012	OG0000024	OG0000057	OG0000059	OG0000025	OG0000041	OG0000042	OG0000020
NZ_KX156772	OG0000016	OG0000022	OG0000027	OG0000030	OG0000023,OG0000044,OG0000160	OG0000034,OG0000073,OG0000183	OG0000058,OG0000180	OG0000070	OG0000071	OG0000054	OG0000089	OG0000095	OG0000092	OG0000096	OG0000072	OG0000090	OG0000093	OG0000100	OG0000097	OG0000104	OG0000098	OG0000102	OG0000101	OG0000112,OG0000118	OG0000124	OG0000113	OG0000126	OG0000106	OG0000015	OG0000049,OG0000264	OG0000047	OG0000036	OG0000040,OG0000040	OG0000014	OG0000011	OG0000012	OG0000024	OG0000057	OG0000059	OG0000025	OG0000041	OG0000042	OG0000020
CP098445	OG0000016	OG0000022	OG0000027	OG0000030	OG0000023,OG0000044	OG0000034,OG0000073	OG0000058	OG0000070	OG0000071	OG0000054	OG0000089	OG0000095	OG0000092	OG0000096	OG0000072	OG0000090	OG0000093	OG0000100,OG0000240	OG0000097	OG0000104	OG0000098	OG0000102	OG0000101	OG0000112,OG0000118	OG0000124	OG0000113	OG0000126	OG0000028,OG0000106		OG0000009,OG0000009,OG0000049	OG0000047	OG0000036	OG0000040	OG0000014	OG0000011	OG0000012	OG0000024	OG0000057	OG0000059	OG0000025	OG0000041	OG0000042	OG0000020
NZ_MT559990	OG0000016	OG0000022	OG0000027	OG0000030	OG0000023,OG0000044,OG0000160	OG0000034,OG0000073	OG0000058	OG0000070	OG0000071	OG0000054	OG0000089	OG0000095	OG0000092	OG0000096	OG0000072	OG0000090	OG0000093		OG0000206									OG0000028	OG0000015	OG0000049	OG0000047	OG0000036	OG0000040	OG0000014	OG0000011	OG0000012	OG0000024	OG0000057	OG0000059	OG0000025	OG0000041	OG0000042	OG0000020
NZ_MF627444	OG0000016	OG0000022	OG0000027	OG0000030	OG0000023,OG0000044,OG0000160	OG0000034,OG0000073,OG0000183	OG0000058,OG0000180	OG0000070	OG0000071	OG0000054	OG0000089	OG0000095	OG0000092	OG0000096	OG0000072	OG0000090	OG0000093	OG0000100	OG0000097	OG0000104	OG0000098	OG0000102	OG0000101	OG0000112,OG0000118	OG0000124	OG0000113	OG0000126	OG0000028,OG0000106	OG0000015	OG0000009,OG0000049	OG0000047	OG0000036	OG0000040	OG0000014	OG0000011	OG0000012	OG0000024	OG0000057	OG0000059	OG0000025	OG0000041	OG0000042	OG0000020
NZ_CP047280	OG0000016	OG0000022,OG0000350	OG0000027	OG0000030	OG0000023,OG0000044,OG0000160,OG0000160	OG0000034,OG0000073	OG0000058	OG0000070	OG0000071,OG0000285	OG0000054,OG0000311	OG0000089	OG0000095,OG0000337	OG0000092,OG0000338	OG0000096,OG0000339	OG0000072,OG0000072	OG0000090,OG0000349	OG0000093,OG0000336	OG0000100	OG0000054,OG0000097,OG0000206,OG0000206	OG0000104	OG0000098,OG0000098	OG0000102	OG0000101	OG0000112			OG0000224	OG0000028	OG0000015	OG0000009,OG0000049	OG0000047	OG0000036	OG0000040	OG0000014	OG0000011,OG0000011	OG0000012,OG0000012	OG0000024,OG0000335	OG0000057	OG0000059	OG0000025	OG0000041	OG0000042	OG0000020
NZ_CP021853	OG0000016	OG0000022	OG0000027	OG0000030	OG0000023,OG0000044	OG0000034,OG0000073	OG0000058	OG0000070	OG0000071	OG0000054	OG0000089	OG0000095	OG0000092	OG0000096	OG0000072	OG0000090	OG0000093	OG0000100	OG0000097	OG0000104	OG0000098	OG0000102	OG0000101	OG0000112,OG0000118	OG0000124	OG0000113	OG0000126	OG0000028,OG0000106	OG0000015	OG0000009,OG0000009,OG0000049	OG0000047	OG0000036	OG0000040	OG0000014	OG0000011	OG0000012	OG0000024	OG0000057	OG0000059	OG0000025	OG0000041	OG0000042	OG0000020
NZ_MG450360	OG0000016	OG0000022	OG0000027	OG0000030	OG0000023,OG0000044,OG0000160	OG0000034,OG0000073	OG0000058	OG0000070	OG0000071	OG0000054	OG0000089	OG0000095	OG0000092	OG0000096	OG0000072	OG0000090	OG0000093	OG0000100	OG0000097	OG0000104	OG0000098	OG0000102	OG0000101	OG0000112,OG0000118	OG0000124	OG0000113	OG0000126	OG0000028,OG0000106	OG0000015	OG0000009,OG0000009,OG0000049	OG0000047	OG0000036	OG0000040	OG0000014	OG0000011	OG0000012	OG0000024	OG0000057	OG0000059	OG0000025	OG0000041	OG0000042	OG0000020
NZ_KP276584	OG0000016	OG0000022	OG0000027	OG0000030	OG0000023,OG0000044,OG0000160	OG0000034,OG0000073,OG0000183	OG0000058,OG0000180	OG0000070	OG0000071	OG0000054	OG0000089	OG0000095	OG0000092	OG0000096	OG0000072	OG0000090	OG0000093	OG0000100	OG0000097	OG0000104	OG0000098	OG0000102	OG0000101	OG0000112,OG0000118	OG0000124	OG0000113	OG0000126	OG0000028,OG0000106		OG0000049		OG0000036	OG0000040	OG0000014	OG0000011	OG0000012	OG0000024,OG0000365	OG0000057	OG0000059	OG0000025	OG0000041	OG0000042	OG0000020
NZ_CP060954	OG0000016	OG0000022	OG0000027	OG0000030	OG0000023,OG0000044	OG0000034,OG0000073	OG0000058	OG0000070	OG0000071	OG0000054	OG0000089	OG0000095	OG0000092,OG0000244	OG0000096	OG0000072	OG0000090	OG0000093	OG0000100	OG0000097	OG0000104	OG0000098	OG0000102	OG0000101	OG0000112,OG0000118	OG0000124	OG0000113	OG0000126,OG0000224	OG0000028,OG0000106	OG0000015	OG0000009,OG0000049	OG0000047	OG0000036	OG0000040	OG0000014	OG0000011,OG0000232	OG0000012	OG0000024,OG0000230	OG0000057	OG0000059	OG0000025	OG0000041	OG0000042	OG0000020
NZ_CP044142	OG0000016	OG0000022	OG0000027	OG0000030	OG0000023,OG0000044,OG0000160	OG0000034,OG0000073	OG0000058	OG0000070	OG0000071	OG0000054	OG0000089	OG0000095	OG0000092	OG0000096	OG0000072	OG0000090	OG0000093	OG0000100	OG0000097,OG0000206	OG0000104	OG0000098	OG0000102	OG0000101	OG0000112,OG0000118	OG0000124	OG0000113	OG0000126	OG0000028,OG0000106	OG0000015	OG0000009,OG0000049	OG0000047	OG0000036	OG0000040	OG0000014	OG0000011	OG0000012	OG0000024	OG0000057	OG0000059	OG0000025	OG0000041	OG0000042	OG0000020
NZ_CP032450	OG0000016	OG0000022,OG0000350,OG0000375	OG0000027	OG0000030	OG0000044,OG0000330	OG0000073			OG0000285																		OG0000224	OG0000028		OG0000049	OG0000047	OG0000036	OG0000040	OG0000014	OG0000011	OG0000012	OG0000024,OG0000365	OG0000057	OG0000059	OG0000025	OG0000041	OG0000042,OG0000042	OG0000020
NZ_CP061931	OG0000016	OG0000022	OG0000027	OG0000030	OG0000023,OG0000044	OG0000034,OG0000073,OG0000183	OG0000058,OG0000180	OG0000070	OG0000071	OG0000054	OG0000089	OG0000095	OG0000092	OG0000096	OG0000072	OG0000090	OG0000093	OG0000100	OG0000097	OG0000104	OG0000098	OG0000102	OG0000101	OG0000112,OG0000118	OG0000124	OG0000113	OG0000126	OG0000028,OG0000106	OG0000015	OG0000009,OG0000009,OG0000049	OG0000047	OG0000036	OG0000040	OG0000014	OG0000011	OG0000012	OG0000024	OG0000057	OG0000059	OG0000025	OG0000041	OG0000042	OG0000020
NZ_CP032192	OG0000016	OG0000022	OG0000027	OG0000030	OG0000023,OG0000044	OG0000034,OG0000073,OG0000183	OG0000058,OG0000180	OG0000070	OG0000071	OG0000054	OG0000089	OG0000095	OG0000092	OG0000096	OG0000072	OG0000090	OG0000093	OG0000100	OG0000097	OG0000104	OG0000098	OG0000102	OG0000101	OG0000112,OG0000118	OG0000124	OG0000113	OG0000126	OG0000028,OG0000106	OG0000015	OG0000009,OG0000049	OG0000047	OG0000036	OG0000040	OG0000014	OG0000011	OG0000012	OG0000024	OG0000057	OG0000059	OG0000025	OG0000041	OG0000042	OG0000020
NZ_CP090205	OG0000016	OG0000022	OG0000027	OG0000030	OG0000023,OG0000044	OG0000034,OG0000073,OG0000183	OG0000058,OG0000180	OG0000070	OG0000071	OG0000054	OG0000089	OG0000095	OG0000092	OG0000096	OG0000072	OG0000090	OG0000093	OG0000100,OG0000240	OG0000097	OG0000104	OG0000098	OG0000102	OG0000101	OG0000112,OG0000118	OG0000124	OG0000113	OG0000126	OG0000028,OG0000106	OG0000015	OG0000009,OG0000049	OG0000047	OG0000036	OG0000040	OG0000014	OG0000011	OG0000012	OG0000024	OG0000057	OG0000059	OG0000025	OG0000041	OG0000042	OG0000020
NZ_KJ802405	OG0000016	OG0000022	OG0000027	OG0000030	OG0000023,OG0000044	OG0000034,OG0000073,OG0000183	OG0000058,OG0000180	OG0000070	OG0000071	OG0000054	OG0000089	OG0000095	OG0000092	OG0000096	OG0000072	OG0000090	OG0000093	OG0000100,OG0000240	OG0000097	OG0000104	OG0000098	OG0000102	OG0000101	OG0000112,OG0000118	OG0000124	OG0000113	OG0000126	OG0000028,OG0000106	OG0000015	OG0000009,OG0000049	OG0000047	OG0000036	OG0000040	OG0000014	OG0000011	OG0000012	OG0000024	OG0000057	OG0000059	OG0000025	OG0000041	OG0000042	OG0000020
NZ_CP018716	OG0000016	OG0000022	OG0000027	OG0000030	OG0000023,OG0000044,OG0000160	OG0000034,OG0000073	OG0000058	OG0000070	OG0000071	OG0000054	OG0000089	OG0000095	OG0000092	OG0000096	OG0000072	OG0000090	OG0000093		OG0000206									OG0000028	OG0000015	OG0000009,OG0000049	OG0000047	OG0000036	OG0000040	OG0000014	OG0000011	OG0000012	OG0000024	OG0000057	OG0000059	OG0000025	OG0000041	OG0000042	OG0000020
NZ_CP012668	OG0000016	OG0000022	OG0000027	OG0001559	OG0000023,OG0000044,OG0000160	OG0000034,OG0000073	OG0000058	OG0000070	OG0000071	OG0000054	OG0000089	OG0000095	OG0000092,OG0000244	OG0000096	OG0000072	OG0000090	OG0000093,OG0000093	OG0000100	OG0000097,OG0000206	OG0000104	OG0000098	OG0000102	OG0000101	OG0000112,OG0000118	OG0000124	OG0000113	OG0000126,OG0000224	OG0000028,OG0000106	OG0000015	OG0000009,OG0000049	OG0000047	OG0000036	OG0000040	OG0000014	OG0000011,OG0000232	OG0000012	OG0000024,OG0000230	OG0000057	OG0000059	OG0000025	OG0000041	OG0000042,OG0000042	OG0000020
NZ_AP022395	OG0000016	OG0000022	OG0000027	OG0000030	OG0000023,OG0000044	OG0000034,OG0000073,OG0000183	OG0000058,OG0000180	OG0000070	OG0000071	OG0000054	OG0000089	OG0000095	OG0000092	OG0000096	OG0000072	OG0000090	OG0000093	OG0000100	OG0000097	OG0000104	OG0000098	OG0000102	OG0000101	OG0000112,OG0000118	OG0000124	OG0000113	OG0000126	OG0000028,OG0000106	OG0000015	OG0000009,OG0000009,OG0000049	OG0000047	OG0000036	OG0000040	OG0000014	OG0000011	OG0000012	OG0000024	OG0000057	OG0000059	OG0000025	OG0000041	OG0000042	OG0000020
NZ_CP059480	OG0000016	OG0000022	OG0000027	OG0000030	OG0000023,OG0000044	OG0000034	OG0000058	OG0000070	OG0000071	OG0000054	OG0000089	OG0000095	OG0000092	OG0000096	OG0000072	OG0000090	OG0000093	OG0000100,OG0000100	OG0000097,OG0000097	OG0000104,OG0000104	OG0000098,OG0000098	OG0000102,OG0000102	OG0000101,OG0000101,OG0000101	OG0000118	OG0000124	OG0000113	OG0000126	OG0000028,OG0000106		OG0000009,OG0000009,OG0000049		OG0000036	OG0000040	OG0000014	OG0000011	OG0000012	OG0000024	OG0000057	OG0000059	OG0000025	OG0000041	OG0000042	OG0000020
NZ_OU015324	OG0000016	OG0000022	OG0000027	OG0000030	OG0000023,OG0000044,OG0000160	OG0000034,OG0000073		OG0000070	OG0000071	OG0000054	OG0000089	OG0000095	OG0000092						OG0000206									OG0000028	OG0000015	OG0000049	OG0000047	OG0000036	OG0000040	OG0000014	OG0000011	OG0000012	OG0000024	OG0000057	OG0000059	OG0000025	OG0000041	OG0000042	OG0000020
KR827394	OG0000016	OG0000022,OG0000627	OG0000027	OG0000030	OG0000023,OG0000044,OG0000160,OG0000330	OG0000034,OG0000073,OG0000267	OG0000058	OG0000070	OG0000071	OG0000054	OG0000089	OG0000095	OG0000092	OG0000096	OG0000072	OG0000090	OG0000093	OG0000100	OG0000097	OG0000104	OG0000098	OG0000102	OG0000101	OG0000112,OG0000118	OG0000124	OG0000113	OG0000126	OG0000028,OG0000106	OG0000015	OG0000049	OG0000047	OG0000036	OG0000040	OG0000014	OG0000011	OG0000012	OG0000024,OG0000365	OG0000057	OG0000059	OG0000025	OG0000041	OG0000042	OG0000020
NZ_CP100703	OG0000016	OG0000022	OG0000027	OG0000030	OG0000023,OG0000044,OG0000160	OG0000034,OG0000073	OG0000058	OG0000070	OG0000071	OG0000054	OG0000089	OG0000095	OG0000092	OG0000096	OG0000072	OG0000090	OG0000093	OG0000100	OG0000097,OG0000206	OG0000104	OG0000098	OG0000102	OG0000101					OG0000028	OG0000015	OG0000009,OG0000049	OG0000047	OG0000036	OG0000040	OG0000014	OG0000011	OG0000012	OG0000024	OG0000057	OG0000059	OG0000025	OG0000041	OG0000042	OG0000020
NZ_CP051426	OG0000016	OG0000022	OG0000027	OG0000030	OG0000023,OG0000044,OG0000160	OG0000034,OG0000073	OG0000058	OG0000070	OG0000071	OG0000054	OG0000089	OG0000095	OG0000092	OG0000096	OG0000072	OG0000090	OG0000093	OG0000100	OG0000097	OG0000104	OG0000098	OG0000102	OG0000101	OG0000112,OG0000118	OG0000124	OG0000113	OG0000126	OG0000028,OG0000106	OG0000015	OG0000009,OG0000009,OG0000049	OG0000047	OG0000036	OG0000040	OG0000014	OG0000011	OG0000012	OG0000024	OG0000057	OG0000059	OG0000025	OG0000041	OG0000042	OG0000020
NZ_MN823987	OG0000016	OG0000022,OG0000350,OG0000350,OG0000375,OG0000375	OG0000027	OG0000030	OG0000023,OG0000044,OG0000160	OG0000034,OG0000073	OG0000058	OG0000070	OG0000071,OG0000285	OG0000054	OG0000089	OG0000095	OG0000092	OG0000096	OG0000072	OG0000090	OG0000093	OG0000100	OG0000097	OG0000104	OG0000098	OG0000102	OG0000101	OG0000112,OG0000118	OG0000124	OG0000113	OG0000126	OG0000028,OG0000106	OG0000015,OG0000015	OG0000009,OG0000049	OG0000047	OG0000036	OG0000040	OG0000014	OG0000011	OG0000012	OG0000024	OG0000057	OG0000059	OG0000025	OG0000041	OG0000042	OG0000020
NZ_MT551208	OG0000016	OG0000022	OG0000027	OG0000030	OG0000023,OG0000044,OG0000160	OG0000034,OG0000073	OG0000058	OG0000070	OG0000071	OG0000054	OG0000089	OG0000095	OG0000092	OG0000096	OG0000072	OG0000090	OG0000093	OG0000100	OG0000097	OG0000104	OG0000098	OG0000102	OG0000101	OG0000112,OG0000118	OG0000124	OG0000113	OG0000126	OG0000028	OG0000015	OG0000049	OG0000047	OG0000036	OG0000040	OG0000014	OG0000011	OG0000012	OG0000024	OG0000057	OG0000059	OG0000025	OG0000041	OG0000042	OG0000020
NZ_CP029249	OG0000016	OG0000022	OG0000027	OG0000030	OG0000023,OG0000044,OG0000160	OG0000034,OG0000073	OG0000058	OG0000070	OG0000071	OG0000054	OG0000089	OG0000095	OG0000092	OG0000096	OG0000072	OG0000090	OG0000093	OG0000100	OG0000097,OG0000206	OG0000104	OG0000098	OG0000102	OG0000101					OG0000028	OG0000015	OG0000009,OG0000049	OG0000047	OG0000036	OG0000040	OG0000014	OG0000011	OG0000012	OG0000024	OG0000057	OG0000059	OG0000025	OG0000041	OG0000042	OG0000020
NZ_MT320534	OG0000016	OG0000022	OG0000027	OG0000030	OG0000023,OG0000044,OG0000160	OG0000034,OG0000073	OG0000058	OG0000070	OG0000071	OG0000054	OG0000089	OG0000095	OG0000092	OG0000096	OG0000072	OG0000090	OG0000093	OG0000100	OG0000097	OG0000104	OG0000098	OG0000102	OG0000101	OG0000112,OG0000118	OG0000124	OG0000113	OG0000126	OG0000028,OG0000106	OG0000015	OG0000009,OG0000049	OG0000047	OG0000036	OG0000040	OG0000014	OG0000011	OG0000012	OG0000024	OG0000057	OG0000059	OG0000025	OG0000041	OG0000042	OG0000020
MN657247	OG0000016	OG0000022	OG0000027	OG0000030	OG0000023,OG0000044	OG0000034,OG0000073,OG0000183	OG0000058,OG0000180	OG0000070	OG0000071									OG0000240										OG0000028	OG0000015,OG0000015	OG0000009,OG0000049	OG0000047	OG0000036	OG0000040	OG0000014	OG0000011	OG0000012	OG0000024	OG0000057	OG0000059	OG0000025	OG0000041	OG0000042	OG0000020
NZ_CP024550	OG0000016	OG0000022	OG0000027	OG0000030	OG0000023,OG0000044,OG0000160	OG0000034,OG0000073	OG0000058	OG0000070	OG0000071	OG0000054	OG0000089	OG0000095	OG0000092,OG0000244	OG0000096	OG0000072	OG0000090	OG0000093	OG0000100	OG0000097,OG0000206	OG0000104	OG0000098	OG0000102	OG0000101	OG0000112,OG0000118	OG0000124	OG0000113	OG0000126,OG0000224	OG0000028,OG0000106	OG0000015	OG0000049	OG0000047	OG0000036	OG0000040	OG0000014	OG0000011,OG0000232	OG0000012	OG0000024,OG0000230	OG0000057	OG0000059	OG0000025	OG0000041	OG0000042	OG0000020
NZ_CP045517	OG0000016	OG0000022	OG0000027	OG0000030	OG0000023,OG0000044,OG0000160	OG0000034,OG0000073	OG0000058												OG0000206									OG0000028		OG0000009,OG0000049	OG0000047	OG0000036	OG0000040	OG0000014	OG0000011	OG0000012	OG0000024	OG0000057	OG0000059	OG0000025	OG0000041	OG0000042	OG0000020
NZ_MT316184	OG0000016	OG0000022	OG0000027	OG0000030	OG0000023,OG0000044	OG0000034,OG0000073,OG0000183	OG0000058,OG0000180	OG0000070	OG0000071	OG0000054	OG0000089	OG0000095	OG0000092	OG0000096	OG0000072	OG0000090	OG0000093	OG0000100	OG0000097	OG0000104	OG0000098	OG0000102	OG0000101	OG0000112,OG0000118	OG0000124	OG0000113	OG0000126	OG0000028,OG0000106	OG0000015	OG0000009,OG0000049	OG0000047	OG0000036	OG0000040	OG0000014	OG0000011	OG0000012	OG0000024	OG0000057	OG0000059	OG0000025	OG0000041	OG0000042	OG0000020
NC_019121	OG0000016	OG0000022	OG0000027	OG0000030	OG0000023,OG0000044,OG0000160	OG0000034,OG0000073	OG0000058	OG0000070	OG0000071	OG0000054	OG0000089	OG0000095	OG0000092	OG0000096	OG0000072	OG0000090	OG0000093	OG0000100	OG0000097	OG0000104	OG0000098	OG0000102	OG0000101	OG0000112,OG0000118	OG0000124	OG0000113	OG0000126	OG0000028,OG0000106	OG0000015	OG0000009,OG0000009,OG0000049	OG0000047	OG0000036	OG0000040	OG0000014	OG0000011	OG0000012	OG0000024	OG0000057	OG0000059	OG0000025	OG0000041	OG0000042	OG0000020
LC521852	OG0000016	OG0000022,OG0000329,OG0000350,OG0000375	OG0000027	OG0000030	OG0000023,OG0000044,OG0000160,OG0000330	OG0000034,OG0000073	OG0000058	OG0000070	OG0000071,OG0000285	OG0000054,OG0000311	OG0000089	OG0000337	OG0000092,OG0000244,OG0000338	OG0000096,OG0000339	OG0000072,OG0000072	OG0000090	OG0000093,OG0000336	OG0000100	OG0000054,OG0000097	OG0000104	OG0000098,OG0000098	OG0000102,OG0000102	OG0000101,OG0000101	OG0000112,OG0000112	OG0000124	OG0000113,OG0000113	OG0000126,OG0000224,OG0000224	OG0000028,OG0000106	OG0000015	OG0000009,OG0000009,OG0000049	OG0000047	OG0000036	OG0000040	OG0000014	OG0000011,OG0000011,OG0000232	OG0000012,OG0000012	OG0000024,OG0000230,OG0000335	OG0000057	OG0000059	OG0000025	OG0000041	OG0000042	OG0000020,OG0000334
NZ_LT985249	OG0000016	OG0000022	OG0000027	OG0000030	OG0000023,OG0000044,OG0000372	OG0000034,OG0000073,OG0000183,OG0000269	OG0000058,OG0000180	OG0000070	OG0000071	OG0000054	OG0000089	OG0000095	OG0000092	OG0000096	OG0000072	OG0000090	OG0000093	OG0000100	OG0000097	OG0000104	OG0000098	OG0000102	OG0000101	OG0000112,OG0000118	OG0000124	OG0000113	OG0000126	OG0000028,OG0000106	OG0000015					OG0000014	OG0000011	OG0000012	OG0000024	OG0000057	OG0000059	OG0000025	OG0000041	OG0000042	OG0000020,OG0000454
NZ_CP101908	OG0000016	OG0000022	OG0000027	OG0000030	OG0000023,OG0000044,OG0000160	OG0000034,OG0000073	OG0000058	OG0000070	OG0000071	OG0000054	OG0000089	OG0000095	OG0000092	OG0000096	OG0000072	OG0000090	OG0000093	OG0000100	OG0000097,OG0000206	OG0000104	OG0000098	OG0000102	OG0000101	OG0000112,OG0000118	OG0000124	OG0000113	OG0000126	OG0000028,OG0000106	OG0000015	OG0000009,OG0000049	OG0000047	OG0000036	OG0000040	OG0000014	OG0000011	OG0000012	OG0000024	OG0000057	OG0000059	OG0000025	OG0000041	OG0000042	OG0000020
NZ_MG252895	OG0000016	OG0000022	OG0000027	OG0000030	OG0000023,OG0000044,OG0000160,OG0000372	OG0000034,OG0000073,OG0000269	OG0000058	OG0000070	OG0000071	OG0000054	OG0000089	OG0000095	OG0000092	OG0000096	OG0000072	OG0000090	OG0000093	OG0000100	OG0000097	OG0000104	OG0000098	OG0000102	OG0000101	OG0000112,OG0000118	OG0000124	OG0000113	OG0000126	OG0000028,OG0000106	OG0000015	OG0000009,OG0000009,OG0000049,OG0000385	OG0000047	OG0000036	OG0000040	OG0000014	OG0000011	OG0000012	OG0000024	OG0000057	OG0000059	OG0000025	OG0000041	OG0000042	OG0000020,OG0000454
CP040384	OG0000016	OG0000022	OG0000027	OG0000030	OG0000023,OG0000044	OG0000034,OG0000073,OG0000183	OG0000058,OG0000180																					OG0000028		OG0000049	OG0000047	OG0000036	OG0000040	OG0000014	OG0000011	OG0000012	OG0000024	OG0000057	OG0000059	OG0000025	OG0000041	OG0000042	OG0000020
NZ_CP032395	OG0000016	OG0000022	OG0000027	OG0000030	OG0000023,OG0000044,OG0000160	OG0000034,OG0000073	OG0000058	OG0000070	OG0000071	OG0000054								OG0000100,OG0000100,OG0000100,OG0000100,OG0000100,OG0000100,OG0000100,OG0000100,OG0000100,OG0000100	OG0000206					OG0000112				OG0000028	OG0000015	OG0000049	OG0000047	OG0000036	OG0000040	OG0000014	OG0000011	OG0000012	OG0000024	OG0000057	OG0000059	OG0000025	OG0000041	OG0000042	OG0000020
NC_019375	OG0000016	OG0000022	OG0000027	OG0000030	OG0000023,OG0000044,OG0000372	OG0000034,OG0000073,OG0000183,OG0000269	OG0000058,OG0000180	OG0000070	OG0000071	OG0000054	OG0000089	OG0000095	OG0000092	OG0000096	OG0000072	OG0000090	OG0000093	OG0000100	OG0000097	OG0000104	OG0000098	OG0000102	OG0000101	OG0000112,OG0000118	OG0000124	OG0000113	OG0000126	OG0000028,OG0000106	OG0000015,OG0000015	OG0000009,OG0000049	OG0000047	OG0000036	OG0000040	OG0000014	OG0000011	OG0000012	OG0000024	OG0000057	OG0000059	OG0000025	OG0000041	OG0000042	OG0000020
NZ_CP051400	OG0000016	OG0000022	OG0000027	OG0000030	OG0000023,OG0000044,OG0000160	OG0000034,OG0000073	OG0000058	OG0000070	OG0000071	OG0000054						OG0000090	OG0000093	OG0000100	OG0000097	OG0000104	OG0000098	OG0000102	OG0000101	OG0000112,OG0000118	OG0000124	OG0000113	OG0000126	OG0000028,OG0000106	OG0000015	OG0000009,OG0000009,OG0000049	OG0000047	OG0000036	OG0000040	OG0000014	OG0000011	OG0000012	OG0000024	OG0000057	OG0000059	OG0000025	OG0000041	OG0000042	OG0000020
NZ_CP086224	OG0000016	OG0000022	OG0000027	OG0000030	OG0000023,OG0000044,OG0000160	OG0000034,OG0000073													OG0000206									OG0000028	OG0000015	OG0000049	OG0000047	OG0000036	OG0000040	OG0000014	OG0000011	OG0000012	OG0000024	OG0000057	OG0000059	OG0000025	OG0000041	OG0000042	OG0000020
NZ_CP042518	OG0000016	OG0000022,OG0000627,OG0000627	OG0000027	OG0000030	OG0000023,OG0000330,OG0000330	OG0000034,OG0000183,OG0000267,OG0000267	OG0000058	OG0000070	OG0000071	OG0000054	OG0000089	OG0000095	OG0000092	OG0000096	OG0000072	OG0000090	OG0000093	OG0000100	OG0000097	OG0000104	OG0000098	OG0000102	OG0000101	OG0000118	OG0000124	OG0000113	OG0000126	OG0000028,OG0000106		OG0000049		OG0000036	OG0000040	OG0000014	OG0000011	OG0000012	OG0000024,OG0000365,OG0000365	OG0000057	OG0000059	OG0000025	OG0000041	OG0000042	OG0000020
NZ_CP082149	OG0000016	OG0000022	OG0000027	OG0000030	OG0000023,OG0000044,OG0000160	OG0000034,OG0000073	OG0000058	OG0000070	OG0000071	OG0000054	OG0000089	OG0000095	OG0000092,OG0000244	OG0000096	OG0000072	OG0000090	OG0000093	OG0000100	OG0000097,OG0000206	OG0000104	OG0000098	OG0000102	OG0000101	OG0000112,OG0000118	OG0000124	OG0000113	OG0000126,OG0000224	OG0000028,OG0000106	OG0000015	OG0000009,OG0000049	OG0000047	OG0000036	OG0000040	OG0000014	OG0000011,OG0000232	OG0000012	OG0000024,OG0000230	OG0000057	OG0000059	OG0000025	OG0000041	OG0000042	OG0000020
NZ_CP087274	OG0000016	OG0000022	OG0000027	OG0000030	OG0000023,OG0000044	OG0000034,OG0000073,OG0000183	OG0000058,OG0000180	OG0000070	OG0000071	OG0000054	OG0000089	OG0000095	OG0000092	OG0000096	OG0000072	OG0000090	OG0000093	OG0000100,OG0000240	OG0000097	OG0000104	OG0000098	OG0000102	OG0000101	OG0000112,OG0000118	OG0000124	OG0000113	OG0000126	OG0000028,OG0000106	OG0000015	OG0000009,OG0000049	OG0000047	OG0000036	OG0000040	OG0000014	OG0000011	OG0000012	OG0000024	OG0000057	OG0000059	OG0000025	OG0000041	OG0000042	OG0000020
NZ_CP038326	OG0000016	OG0000022	OG0000027	OG0000030	OG0000023,OG0000044,OG0000160	OG0000034,OG0000073	OG0000058	OG0000070	OG0000071	OG0000054	OG0000089	OG0000095	OG0000092	OG0000096	OG0000072	OG0000090	OG0000093	OG0000100	OG0000097,OG0000206	OG0000104	OG0000098	OG0000102	OG0000101	OG0000112,OG0000118	OG0000124	OG0000113	OG0000126	OG0000028,OG0000106	OG0000015	OG0000009,OG0000049	OG0000047	OG0000036	OG0000040	OG0000014	OG0000011	OG0000012	OG0000024	OG0000057	OG0000059	OG0000025	OG0000041	OG0000042	OG0000020
NZ_CP016036	OG0000016	OG0000022	OG0000027	OG0000030	OG0000023,OG0000044	OG0000034,OG0000073,OG0000183	OG0000058,OG0000180	OG0000070	OG0000071	OG0000054	OG0000089	OG0000095	OG0000092	OG0000096	OG0000072	OG0000090	OG0000093											OG0000028		OG0000049	OG0000047	OG0000036	OG0000040	OG0000014	OG0000011	OG0000012	OG0000024	OG0000057	OG0000059	OG0000025	OG0000041	OG0000042	OG0000020
LC521847	OG0000016	OG0000022	OG0000027	OG0000030	OG0000023,OG0000044,OG0000160	OG0000034	OG0000058	OG0000070	OG0000071	OG0000054	OG0000089	OG0000095	OG0000092	OG0000096	OG0000072	OG0000090	OG0000093	OG0000100	OG0000097	OG0000104	OG0000098	OG0000102	OG0000101	OG0000112,OG0000118	OG0000124	OG0000113	OG0000126	OG0000028,OG0000106	OG0000015	OG0000009,OG0000049	OG0000047	OG0000036	OG0000040,OG0000040	OG0000014	OG0000011	OG0000012	OG0000024	OG0000057	OG0000059	OG0000025	OG0000041	OG0000042	OG0000020
NZ_MN310377	OG0000016	OG0000022	OG0000027	OG0000030	OG0000023,OG0000044	OG0000034,OG0000073,OG0000183	OG0000058,OG0000180	OG0000070	OG0000071	OG0000054	OG0000089	OG0000095	OG0000092	OG0000096	OG0000072	OG0000090	OG0000093	OG0000240										OG0000028	OG0000015	OG0000049	OG0000047	OG0000036	OG0000040	OG0000014	OG0000011	OG0000012	OG0000024	OG0000057	OG0000059	OG0000025	OG0000041	OG0000042	OG0000020
NZ_MZ836796	OG0000016	OG0000022	OG0000027	OG0000030	OG0000023,OG0000044,OG0000160	OG0000034,OG0000073	OG0000058	OG0000070	OG0000071	OG0000054	OG0000089	OG0000095	OG0000092,OG0000244	OG0000096	OG0000072	OG0000090	OG0000093	OG0000100,OG0000240	OG0000097	OG0000104	OG0000098	OG0000102	OG0000101	OG0000112,OG0000118	OG0000124	OG0000113	OG0000126,OG0000224	OG0000028,OG0000106	OG0000015	OG0000009,OG0000049	OG0000047	OG0000036	OG0000040	OG0000014	OG0000011,OG0000232	OG0000012	OG0000024,OG0000230	OG0000057	OG0000059	OG0000025	OG0000041	OG0000042	OG0000020
MN657249	OG0000016	OG0000022	OG0000027	OG0000030	OG0000023,OG0000044	OG0000034,OG0000073,OG0000183	OG0000058,OG0000180	OG0000070	OG0000071	OG0000054	OG0000089	OG0000095	OG0000092	OG0000096	OG0000072	OG0000090	OG0000093	OG0000100,OG0000240	OG0000097	OG0000104	OG0000098	OG0000102	OG0000101	OG0000112,OG0000118	OG0000124	OG0000113		OG0000028,OG0000106	OG0000015,OG0000015	OG0000009,OG0000049	OG0000047	OG0000036	OG0000040	OG0000014	OG0000011	OG0000012	OG0000024	OG0000057	OG0000059	OG0000025	OG0000041	OG0000042	OG0000020
KR827393	OG0000016	OG0000022	OG0000027	OG0000030	OG0000023,OG0000044	OG0000034,OG0000073,OG0000183	OG0000058,OG0000180	OG0000070	OG0000071	OG0000054	OG0000089	OG0000095	OG0000092	OG0000096	OG0000072	OG0000090	OG0000093	OG0000100	OG0000097	OG0000104	OG0000098	OG0000102	OG0000101	OG0000112,OG0000118	OG0000124	OG0000113	OG0000126	OG0000028,OG0000106	OG0000015	OG0000009,OG0000049	OG0000047	OG0000036	OG0000040	OG0000014	OG0000011	OG0000012	OG0000024	OG0000057	OG0000059	OG0000025	OG0000041	OG0000042	OG0000020
NZ_LT985260	OG0000016	OG0000022	OG0000027	OG0000030	OG0000023,OG0000044	OG0000034,OG0000073,OG0000183	OG0000058,OG0000180	OG0000070	OG0000071	OG0000054	OG0000089	OG0000095	OG0000092	OG0000096	OG0000072	OG0000090	OG0000093	OG0000100	OG0000097	OG0000104	OG0000098	OG0000102	OG0000101	OG0000112,OG0000118	OG0000124	OG0000113	OG0000126	OG0000028,OG0000106	OG0000015	OG0000009,OG0000049	OG0000047	OG0000036	OG0000040	OG0000014	OG0000011	OG0000012	OG0000024	OG0000057	OG0000059	OG0000025	OG0000041	OG0000042	OG0000020
NZ_LR890502	OG0000016	OG0000022	OG0000027	OG0000030	OG0000023,OG0000044,OG0000160	OG0000034,OG0000073	OG0000058	OG0000070	OG0000071	OG0000054	OG0000089	OG0000095	OG0000092	OG0000096	OG0000072	OG0000090	OG0000093	OG0000100	OG0000097,OG0000206	OG0000104	OG0000098	OG0000102						OG0000028	OG0000015	OG0000009,OG0000049	OG0000047	OG0000036	OG0000040	OG0000014	OG0000011	OG0000012	OG0000024	OG0000057	OG0000059	OG0000025	OG0000041	OG0000042	OG0000020
NZ_KY887596	OG0000016	OG0000022	OG0000027	OG0000030	OG0000023,OG0000044,OG0000160	OG0000034,OG0000073	OG0000058	OG0000070	OG0000071	OG0000054	OG0000089	OG0000095	OG0000092,OG0000244	OG0000096	OG0000072	OG0000090	OG0000093	OG0000100	OG0000097	OG0000104	OG0000098	OG0000102	OG0000101	OG0000112,OG0000118	OG0000124	OG0000113	OG0000126,OG0000224	OG0000028,OG0000106	OG0000015	OG0000009	OG0000047	OG0000036	OG0000040	OG0000014	OG0000011,OG0000232	OG0000012	OG0000024,OG0000230	OG0000057	OG0000059	OG0000025	OG0000041	OG0000042	OG0000020
NZ_CP047278	OG0000016	OG0000022,OG0000350	OG0000027	OG0000030	OG0000023,OG0000044,OG0000160	OG0000034,OG0000073	OG0000058	OG0000070	OG0000071,OG0000285	OG0000054,OG0000311	OG0000089	OG0000095,OG0000337	OG0000092,OG0000338	OG0000096,OG0000339	OG0000072,OG0000072	OG0000090,OG0000349	OG0000093,OG0000336	OG0000100	OG0000054,OG0000097,OG0000206	OG0000104	OG0000098,OG0000098	OG0000102	OG0000101	OG0000112			OG0000224	OG0000028	OG0000015	OG0000009,OG0000049	OG0000047	OG0000036	OG0000040	OG0000014	OG0000011,OG0000011	OG0000012,OG0000012	OG0000024,OG0000335	OG0000057	OG0000059	OG0000025	OG0000041	OG0000042	OG0000020
NZ_LR822055	OG0000016	OG0000022	OG0000027	OG0000030	OG0000023,OG0000044	OG0000034,OG0000073,OG0000183	OG0000058,OG0000180	OG0000070	OG0000071	OG0000054	OG0000089	OG0000095	OG0000092	OG0000096	OG0000072	OG0000090	OG0000093	OG0000100	OG0000097	OG0000104	OG0000098	OG0000102	OG0000101	OG0000112,OG0000118	OG0000124	OG0000113	OG0000126	OG0000028,OG0000106	OG0000015	OG0000009,OG0000049	OG0000047	OG0000036	OG0000040	OG0000014	OG0000011	OG0000012	OG0000024	OG0000057	OG0000059	OG0000025	OG0000041	OG0000042	OG0000020
NZ_CP015139	OG0000016	OG0000022	OG0000027	OG0000030	OG0000023,OG0000044	OG0000034,OG0000073,OG0000183	OG0000058,OG0000180	OG0000070	OG0000071	OG0000054	OG0000089	OG0000095	OG0000092	OG0000096	OG0000072	OG0000090	OG0000093	OG0000100	OG0000097	OG0000104	OG0000098	OG0000102	OG0000101	OG0000112,OG0000118	OG0000124	OG0000113	OG0000126	OG0000028,OG0000106	OG0000015	OG0000009,OG0000009,OG0000049	OG0000047	OG0000036	OG0000040	OG0000014	OG0000011	OG0000012	OG0000024	OG0000057	OG0000059	OG0000025	OG0000041	OG0000042	OG0000020
NZ_CP009564	OG0000016	OG0000022	OG0000027	OG0000030	OG0000023,OG0000044,OG0000160	OG0000034,OG0000073	OG0000058	OG0000070	OG0000071	OG0000054	OG0000089	OG0000095	OG0000092	OG0000096	OG0000072	OG0000090	OG0000093	OG0000100,OG0000100	OG0000097,OG0000097,OG0000206	OG0000104								OG0000028	OG0000015	OG0000049	OG0000047	OG0000036	OG0000040	OG0000014	OG0000011	OG0000012	OG0000024	OG0000057	OG0000059	OG0000025	OG0000041	OG0000042	OG0000020
NC_017645	OG0000016	OG0000022	OG0000027	OG0000030	OG0000023,OG0000044,OG0000160	OG0000034,OG0000073	OG0000058	OG0000070	OG0000071	OG0000054	OG0000089	OG0000095	OG0000092	OG0000096	OG0000072	OG0000090	OG0000093	OG0000100	OG0000097,OG0000206	OG0000104	OG0000098	OG0000102	OG0000101	OG0000112,OG0000118	OG0000124	OG0000113	OG0000126	OG0000028,OG0000106	OG0000015	OG0000009,OG0000049,OG0000558	OG0000047	OG0000036	OG0000040	OG0000014	OG0000011	OG0000012	OG0000024	OG0000057	OG0000059	OG0000025	OG0000041	OG0000042	OG0000020
NZ_CP067687	OG0000016	OG0000022	OG0000027	OG0000030	OG0000023,OG0000044	OG0000034,OG0000073,OG0000183	OG0000180																					OG0000028,OG0000106	OG0000015	OG0000009,OG0000049	OG0000047	OG0000036								OG0000025	OG0000041	OG0000042	OG0000020
NZ_CP071837	OG0000016	OG0000022	OG0000027	OG0000030	OG0000023,OG0000044	OG0000034	OG0000058	OG0000070	OG0000071	OG0000054	OG0000089	OG0000095	OG0000092	OG0000096	OG0000072	OG0000090	OG0000093	OG0000100	OG0000097	OG0000104	OG0000098	OG0000102	OG0000101	OG0000118	OG0000124	OG0000113		OG0000028		OG0000385					OG0000011	OG0000012	OG0000024	OG0000057	OG0000059	OG0000025	OG0000041	OG0000042	OG0000020
NZ_CP044962	OG0000016	OG0000022	OG0000027	OG0000030	OG0000023,OG0000044,OG0000160	OG0000034,OG0000073	OG0000058	OG0000070	OG0000071	OG0000054	OG0000089	OG0000095	OG0000092	OG0000096	OG0000072	OG0000090	OG0000093	OG0000100	OG0000097,OG0000206	OG0000104	OG0000098	OG0000102	OG0000101					OG0000028		OG0000049	OG0000047	OG0000036	OG0000040	OG0000014	OG0000011	OG0000012	OG0000024	OG0000057	OG0000059	OG0000025	OG0000041	OG0000042	OG0000020
NZ_CP045462	OG0000016	OG0000022	OG0000027	OG0000030	OG0000023,OG0000044,OG0000160	OG0000034,OG0000073	OG0000058												OG0000206									OG0000028		OG0000009,OG0000049	OG0000047	OG0000036	OG0000040	OG0000014	OG0000011	OG0000012	OG0000024	OG0000057	OG0000059	OG0000025	OG0000041	OG0000042	OG0000020
NZ_MH917285	OG0000016	OG0000022	OG0000027	OG0000030	OG0000023,OG0000044,OG0000160,OG0000372	OG0000034,OG0000073,OG0000269	OG0000058	OG0000070	OG0000071	OG0000054	OG0000089	OG0000095	OG0000092	OG0000096	OG0000072	OG0000090	OG0000093	OG0000100	OG0000097,OG0000206	OG0000104	OG0000098	OG0000102	OG0000101,OG0000101	OG0000112,OG0000118	OG0000124	OG0000113	OG0000126	OG0000028,OG0000106	OG0000015	OG0000009,OG0000009,OG0000049	OG0000047	OG0000036	OG0000040	OG0000014	OG0000011	OG0000012	OG0000024	OG0000057	OG0000059	OG0000025	OG0000041	OG0000042	OG0000020
KR827391	OG0000016	OG0000022	OG0000027	OG0000030	OG0000023,OG0000044	OG0000034,OG0000073	OG0000058	OG0000070	OG0000071	OG0000054	OG0000089	OG0000095	OG0000092	OG0000096	OG0000072	OG0000090	OG0000093	OG0000100	OG0000097	OG0000104	OG0000098	OG0000102	OG0000101	OG0000112,OG0000118	OG0000124	OG0000113	OG0000126	OG0000028,OG0000106	OG0000015	OG0000009,OG0000049	OG0000047	OG0000036	OG0000040	OG0000014	OG0000011	OG0000012	OG0000024	OG0000057	OG0000059	OG0000025	OG0000041	OG0000042	OG0000020
AP022381	OG0000016	OG0000022	OG0000027	OG0000030	OG0000023,OG0000044	OG0000034,OG0000073,OG0000183	OG0000058,OG0000180	OG0000070	OG0000071	OG0000054	OG0000089	OG0000095	OG0000092	OG0000096	OG0000072	OG0000090	OG0000093	OG0000100	OG0000097	OG0000104	OG0000098	OG0000102	OG0000101	OG0000112,OG0000118	OG0000124	OG0000113	OG0000126,OG0000126	OG0000028,OG0000106,OG0000106	OG0000015	OG0000009,OG0000009,OG0000049	OG0000047	OG0000036	OG0000040	OG0000014	OG0000011	OG0000012	OG0000024	OG0000057	OG0000059	OG0000025	OG0000041	OG0000042	OG0000020
NZ_CP018220	OG0000016	OG0000022	OG0000027	OG0000030	OG0000023,OG0000044,OG0000160,OG0000372	OG0000034,OG0000073,OG0000269	OG0000058	OG0000070	OG0000071	OG0000054	OG0000089																	OG0000028	OG0000015	OG0000009,OG0000049	OG0000047	OG0000036	OG0000040	OG0000014	OG0000011	OG0000012					OG0000041	OG0000042	OG0000020
NZ_CP019001	OG0000016	OG0000022,OG0000350,OG0000350,OG0000375,OG0000375	OG0000027	OG0000030	OG0000023,OG0000044,OG0000160	OG0000034,OG0000073	OG0000058	OG0000070	OG0000071,OG0000285	OG0000054,OG0000311	OG0000089,OG0000790	OG0000095,OG0000337	OG0000092,OG0000338	OG0000096,OG0000339	OG0000072,OG0000072	OG0000090,OG0000349	OG0000093,OG0000336	OG0000100	OG0000054,OG0000097,OG0000206	OG0000104	OG0000098,OG0000098	OG0000102,OG0000102	OG0000101,OG0000101	OG0000112,OG0000112,OG0000118	OG0000124	OG0000113	OG0000126	OG0000028,OG0000106	OG0000015	OG0000009,OG0000049	OG0000047	OG0000036	OG0000040	OG0000014	OG0000011,OG0000011	OG0000012,OG0000012	OG0000024,OG0000335	OG0000057	OG0000059	OG0000025	OG0000041	OG0000042	OG0000020
NZ_MT559989	OG0000016	OG0000022	OG0000027	OG0000030	OG0000023,OG0000044,OG0000160	OG0000034,OG0000073	OG0000058	OG0000070	OG0000071	OG0000054	OG0000089	OG0000095	OG0000092	OG0000096	OG0000072	OG0000090	OG0000093	OG0000100	OG0000097	OG0000104	OG0000098	OG0000102	OG0000101	OG0000112,OG0000112,OG0000112,OG0000118	OG0000124	OG0000113	OG0000126	OG0000028,OG0000106	OG0000015	OG0000009,OG0000049	OG0000047	OG0000036	OG0000040	OG0000014	OG0000011	OG0000012	OG0000024	OG0000057	OG0000059	OG0000025	OG0000041	OG0000042	OG0000020
NZ_CP053782	OG0000016	OG0000022		OG0000030	OG0000023,OG0000160	OG0000034,OG0000183												OG0000100	OG0000097,OG0000206	OG0000104	OG0000098	OG0000102	OG0000101	OG0000118	OG0000124	OG0000113		OG0000028,OG0000106		OG0000049		OG0000036		OG0000014	OG0000011	OG0000012	OG0000024	OG0000057	OG0000059	OG0000025	OG0000041	OG0000042	OG0000020
NZ_CP095570	OG0000016	OG0000022,OG0000329,OG0000350,OG0000375	OG0000027	OG0000030	OG0000023,OG0000044	OG0000034,OG0000073,OG0000183	OG0000058,OG0000180	OG0000070	OG0000071,OG0000285	OG0000054,OG0000311	OG0000089	OG0000095,OG0000337	OG0000092,OG0000338	OG0000096,OG0000339	OG0000072,OG0000072	OG0000090,OG0000349	OG0000093,OG0000336	OG0000100,OG0000240	OG0000054,OG0000097	OG0000104	OG0000098,OG0000098	OG0000102,OG0000102	OG0000101,OG0000101	OG0000112,OG0000112,OG0000118	OG0000124	OG0000113	OG0000126,OG0000224	OG0000028,OG0000106	OG0000015	OG0000009,OG0000049	OG0000047	OG0000036	OG0000040	OG0000014	OG0000011,OG0000011	OG0000012,OG0000012	OG0000024,OG0000335	OG0000057	OG0000059	OG0000025	OG0000041	OG0000042	OG0000020
NZ_CP053365	OG0000016	OG0000022,OG0000329,OG0000350,OG0000375	OG0000027	OG0000030	OG0000023,OG0000044	OG0000034,OG0000073,OG0000183	OG0000058,OG0000180	OG0000070	OG0000071,OG0000285	OG0000054,OG0000311	OG0000089	OG0000095,OG0000337	OG0000092,OG0000338	OG0000096,OG0000339	OG0000072,OG0000072	OG0000090,OG0000349	OG0000093,OG0000336	OG0000100,OG0000240	OG0000054,OG0000097	OG0000104	OG0000098,OG0000098	OG0000102,OG0000102	OG0000101,OG0000101	OG0000112,OG0000112,OG0000118	OG0000124	OG0000113	OG0000224	OG0000028,OG0000106	OG0000015	OG0000009,OG0000009,OG0000049	OG0000047	OG0000036	OG0000040	OG0000014	OG0000011,OG0000011	OG0000012,OG0000012	OG0000024,OG0000335	OG0000057	OG0000059	OG0000025	OG0000041	OG0000042	OG0000020
NZ_CP095592	OG0000016	OG0000022	OG0000027	OG0000030	OG0000023,OG0000044,OG0000160,OG0000330	OG0000034,OG0000073	OG0000058	OG0000070	OG0000071,OG0000071	OG0000054,OG0000054	OG0000089	OG0000095,OG0001150	OG0000092	OG0000096	OG0000072	OG0000090,OG0000090	OG0000093	OG0000100,OG0000240,OG0001153	OG0000097,OG0000097	OG0000104	OG0000098	OG0000102,OG0000102	OG0000101,OG0000101	OG0000112,OG0000118	OG0000124	OG0000113	OG0000126	OG0000028,OG0000106	OG0000015	OG0000009,OG0000009,OG0000049	OG0000047	OG0000036	OG0000040	OG0000014	OG0000011,OG0000011	OG0000012	OG0000024	OG0000057	OG0000059	OG0000025	OG0000041	OG0000042	OG0000020
NZ_CP096164	OG0000016	OG0000022	OG0000027	OG0000030	OG0000023,OG0000044	OG0000034,OG0000073	OG0000058	OG0000070	OG0000071	OG0000054	OG0000089	OG0000095	OG0000092	OG0000096	OG0000072	OG0000090	OG0000093	OG0000100	OG0000097	OG0000104	OG0000098	OG0000102	OG0000101	OG0000112,OG0000118	OG0000124	OG0000113	OG0000126	OG0000028,OG0000106	OG0000015,OG0000015	OG0000009,OG0000049	OG0000047	OG0000036	OG0000040	OG0000014	OG0000011	OG0000012	OG0000024	OG0000057	OG0000059	OG0000025	OG0000041	OG0000042	OG0000020
NZ_CP095603	OG0000016	OG0000022	OG0000027	OG0000030	OG0000023,OG0000044	OG0000034,OG0000073,OG0000183	OG0000058,OG0000180	OG0000070	OG0000071	OG0000054	OG0000089	OG0000095	OG0000092	OG0000096	OG0000072	OG0000090	OG0000093	OG0000100	OG0000097	OG0000104	OG0000098	OG0000102	OG0000101	OG0000112,OG0000118	OG0000124	OG0000113	OG0000126	OG0000028,OG0000106	OG0000015	OG0000009,OG0000009,OG0000049	OG0000047	OG0000036	OG0000040	OG0000014	OG0000011	OG0000012	OG0000024	OG0000057	OG0000059	OG0000025	OG0000041	OG0000042	OG0000020
NZ_CP069519	OG0000016	OG0000022	OG0000027	OG0000030	OG0000023,OG0000044	OG0000034,OG0000183	OG0000058	OG0000070	OG0000071	OG0000054	OG0000089	OG0000095	OG0000092	OG0000096	OG0000072	OG0000090	OG0000093	OG0000100	OG0000097	OG0000104	OG0000098	OG0000102	OG0000101	OG0000118	OG0000124	OG0000113	OG0000126	OG0000028,OG0000106		OG0000049		OG0000036	OG0000040	OG0000014	OG0000011	OG0000012	OG0000024	OG0000057	OG0000059	OG0000025	OG0000041	OG0000042	OG0000020
NZ_MF344573	OG0000016	OG0000022	OG0000027	OG0000030	OG0000023,OG0000044,OG0000160	OG0000034,OG0000073	OG0000058	OG0000070	OG0000071	OG0000054	OG0000089	OG0000095	OG0000092	OG0000096	OG0000072	OG0000090	OG0000093	OG0000100	OG0000097	OG0000104	OG0000098	OG0000102	OG0000101	OG0000112,OG0000118	OG0000124	OG0000113	OG0000126	OG0000028,OG0000106	OG0000015	OG0000009,OG0000049	OG0000047	OG0000036	OG0000040	OG0000014	OG0000011	OG0000012	OG0000024	OG0000057	OG0000059	OG0000025	OG0000041	OG0000042	OG0000020
NZ_CP024192	OG0000016	OG0000022	OG0000027	OG0000030	OG0000023,OG0000044,OG0000160	OG0000034,OG0000073	OG0000058	OG0000070	OG0000071	OG0000054	OG0000089	OG0000095	OG0000092,OG0000244	OG0000096	OG0000072	OG0000090	OG0000093	OG0000100	OG0000097,OG0000206	OG0000104	OG0000098	OG0000102	OG0000101	OG0000112,OG0000118	OG0000124	OG0000113	OG0000126,OG0000224	OG0000028,OG0000106	OG0000015,OG0000015	OG0000009,OG0000049	OG0000047	OG0000036	OG0000040	OG0000014	OG0000011,OG0000011,OG0000232	OG0000012	OG0000024,OG0000230	OG0000057	OG0000059	OG0000025	OG0000041	OG0000042	OG0000020
NZ_CP012902	OG0000016	OG0000022	OG0000027	OG0000030	OG0000023,OG0000044	OG0000034,OG0000073,OG0000183	OG0000058,OG0000180	OG0000070	OG0000071	OG0000054	OG0000089	OG0000095	OG0000092	OG0000096	OG0000072	OG0000090	OG0000093	OG0000100,OG0000240	OG0000097	OG0000104	OG0000098	OG0000102	OG0000101	OG0000112,OG0000118	OG0000124	OG0000113	OG0000126	OG0000028,OG0000106	OG0000015	OG0000009,OG0000009,OG0000049	OG0000047	OG0000036	OG0000040	OG0000014	OG0000011	OG0000012	OG0000024	OG0000057	OG0000059	OG0000025	OG0000041	OG0000042	OG0000020
NZ_CP095597	OG0000016	OG0000022	OG0000027	OG0000030	OG0000023,OG0000044	OG0000034,OG0000073,OG0000183	OG0000058,OG0000180	OG0000070	OG0000071	OG0000054	OG0000089	OG0000095	OG0000092	OG0000096	OG0000072	OG0000090	OG0000093	OG0000100,OG0000240	OG0000097				OG0000101	OG0000112,OG0000118	OG0000124	OG0000113	OG0000126	OG0000028,OG0000106	OG0000015	OG0000009,OG0000049	OG0000047	OG0000036	OG0000040	OG0000014	OG0000011	OG0000012	OG0000024	OG0000057	OG0000059	OG0000025	OG0000041	OG0000042	OG0000020
NZ_CP021551	OG0000016	OG0000022	OG0000027	OG0000030	OG0000023,OG0000044	OG0000034,OG0000073,OG0000183	OG0000058,OG0000180	OG0000070	OG0000071	OG0000054	OG0000089	OG0000095	OG0000092	OG0000096	OG0000072	OG0000090	OG0000093	OG0000100	OG0000097	OG0000104	OG0000098	OG0000102	OG0000101	OG0000112,OG0000118	OG0000124	OG0000113	OG0000126	OG0000028,OG0000106	OG0000015	OG0000009,OG0000049	OG0000047	OG0000036	OG0000040	OG0000014	OG0000011	OG0000012	OG0000024	OG0000057	OG0000059	OG0000025	OG0000041	OG0000042	OG0000020
NZ_MN207908	OG0000016	OG0000022	OG0000027	OG0000030	OG0000023,OG0000044	OG0000034,OG0000073,OG0000183	OG0000058,OG0000180	OG0000070	OG0000071	OG0000054	OG0000089	OG0000095	OG0000092	OG0000096	OG0000072	OG0000090	OG0000093	OG0000100	OG0000097	OG0000104	OG0000098	OG0000102	OG0000101	OG0000112,OG0000118	OG0000124	OG0000113	OG0000126	OG0000028,OG0000106	OG0000015,OG0000015	OG0000009,OG0000049	OG0000047	OG0000036	OG0000040	OG0000014	OG0000011	OG0000012	OG0000024	OG0000057	OG0000059	OG0000025	OG0000041	OG0000042	OG0000020
NZ_MK205418	OG0000016	OG0000022	OG0000027	OG0000030	OG0000023,OG0000044,OG0000160	OG0000034,OG0000073	OG0000058	OG0000070	OG0000071	OG0000054	OG0000089	OG0000095	OG0000092	OG0000096	OG0000072	OG0000090	OG0000093		OG0000206									OG0000028	OG0000015	OG0000049	OG0000047	OG0000036	OG0000040	OG0000014	OG0000011	OG0000012	OG0000024	OG0000057	OG0000059	OG0000025	OG0000041	OG0000042	OG0000020
NZ_KP975074	OG0000016	OG0000022	OG0000027	OG0000030	OG0000023,OG0000044	OG0000034,OG0000073,OG0000183	OG0000058,OG0000180	OG0000070	OG0000071	OG0000054	OG0000089	OG0000095	OG0000092	OG0000096	OG0000072	OG0000090	OG0000093	OG0000100	OG0000097	OG0000104	OG0000098	OG0000102,OG0000102	OG0000101	OG0000112,OG0000118	OG0000124	OG0000113	OG0000126	OG0000028,OG0000106	OG0000015,OG0000015	OG0000009,OG0000049	OG0000047	OG0000036	OG0000040	OG0000014	OG0000011	OG0000012	OG0000024	OG0000057	OG0000059	OG0000025	OG0000041	OG0000042	OG0000020
NZ_MH457126	OG0000016	OG0000022	OG0000027	OG0000030	OG0000023,OG0000044	OG0000034,OG0000073,OG0000183	OG0000058,OG0000180	OG0000070	OG0000071	OG0000054	OG0000089	OG0000095	OG0000092	OG0000096	OG0000072	OG0000090	OG0000093	OG0000100,OG0000240	OG0000097	OG0000104	OG0000098	OG0000102	OG0000101	OG0000112,OG0000118	OG0000124	OG0000113	OG0000126	OG0000028,OG0000106	OG0000015	OG0000009,OG0000049	OG0000047	OG0000036	OG0000040	OG0000014	OG0000011	OG0000012	OG0000024	OG0000057	OG0000059	OG0000025	OG0000041	OG0000042	OG0000020
NC_009139	OG0000016	OG0000022	OG0000027	OG0000030	OG0000023,OG0000044	OG0000034,OG0000073,OG0000183	OG0000058,OG0000180	OG0000070	OG0000071	OG0000054	OG0000089	OG0000095	OG0000092	OG0000096	OG0000072	OG0000090	OG0000093	OG0000100	OG0000097	OG0000104	OG0000098	OG0000102	OG0000101	OG0000112,OG0000118	OG0000124	OG0000113	OG0000126	OG0000028,OG0000106	OG0000015	OG0000049	OG0000047	OG0000036	OG0000040	OG0000014	OG0000011	OG0000012	OG0000024	OG0000057	OG0000059	OG0000025	OG0000041	OG0000042	OG0000020
NZ_MH001166	OG0000016	OG0000022	OG0000027	OG0000030	OG0000023,OG0000044,OG0000160	OG0000034,OG0000073	OG0000058	OG0000070	OG0000071	OG0000054	OG0000089	OG0000095	OG0000092,OG0000244	OG0000096	OG0000072	OG0000090	OG0000093	OG0000100,OG0000240	OG0000097	OG0000104	OG0000098	OG0000102	OG0000101	OG0000112,OG0000118	OG0000124	OG0000113	OG0000126,OG0000224	OG0000028,OG0000106	OG0000015	OG0000009,OG0000009,OG0000049	OG0000047	OG0000036	OG0000040	OG0000014	OG0000011,OG0000232	OG0000012	OG0000024,OG0000230	OG0000057	OG0000059	OG0000025	OG0000041	OG0000042	OG0000020
NZ_LC556210	OG0000016	OG0000022	OG0000027	OG0000030	OG0000023,OG0000044	OG0000034,OG0000073,OG0000183	OG0000058,OG0000180	OG0000070	OG0000071	OG0000054	OG0000089	OG0000095	OG0000092	OG0000096	OG0000072	OG0000090	OG0000093	OG0000100	OG0000097	OG0000104	OG0000098	OG0000102	OG0000101	OG0000112,OG0000118	OG0000124	OG0000113	OG0000126	OG0000028,OG0000106	OG0000015,OG0000015	OG0000009,OG0000049,OG0000385	OG0000047	OG0000036	OG0000040	OG0000014	OG0000011	OG0000012	OG0000024	OG0000057	OG0000059	OG0000025	OG0000041	OG0000042	OG0000020
NZ_MT816498	OG0000016	OG0000022	OG0000027	OG0000030	OG0000023,OG0000044,OG0000160	OG0000034,OG0000073	OG0000058	OG0000070	OG0000071	OG0000054	OG0000089	OG0000095	OG0000092	OG0000096	OG0000072	OG0000090	OG0000093	OG0000100	OG0000097	OG0000104	OG0000098	OG0000102	OG0000101	OG0000112,OG0000118	OG0000124	OG0000113	OG0000126	OG0000028,OG0000106	OG0000015	OG0000009,OG0000049	OG0000047	OG0000036	OG0000040	OG0000014	OG0000011	OG0000012	OG0000024	OG0000057	OG0000059	OG0000025	OG0000041	OG0000042	OG0000020
NZ_CP087671	OG0000016	OG0000022	OG0000027	OG0000030	OG0000023,OG0000044,OG0000160	OG0000034,OG0000073	OG0000058	OG0000070	OG0000071	OG0000054	OG0000089	OG0000095	OG0000092	OG0000096	OG0000072	OG0000090	OG0000093	OG0000100	OG0000097,OG0000206	OG0000104	OG0000098	OG0000102	OG0000101	OG0000112,OG0000118	OG0000124	OG0000113	OG0000126	OG0000028,OG0000106	OG0000015,OG0000015	OG0000009,OG0000049	OG0000047	OG0000036	OG0000040	OG0000014	OG0000011	OG0000012	OG0000024	OG0000057	OG0000059	OG0000025	OG0000041	OG0000042	OG0000020
NZ_CP086432	OG0000016	OG0000022	OG0000027	OG0000030	OG0000023,OG0000044,OG0000160	OG0000034,OG0000073	OG0000058	OG0000070	OG0000071	OG0000054	OG0000089	OG0000095	OG0000092	OG0000096	OG0000072	OG0000090	OG0000093	OG0000100	OG0000097,OG0000206	OG0000104	OG0000098	OG0000102	OG0000101	OG0000112,OG0000118	OG0000124	OG0000113	OG0000126	OG0000028,OG0000106	OG0000015	OG0000009,OG0000049	OG0000047	OG0000036	OG0000040	OG0000014	OG0000011	OG0000012	OG0000024	OG0000057	OG0000059	OG0000025	OG0000041	OG0000042	OG0000020
NZ_CP007636	OG0000016	OG0000022	OG0000027	OG0000030	OG0000023,OG0000044,OG0000160	OG0000034,OG0000073	OG0000058	OG0000070	OG0000071	OG0000054	OG0000089	OG0000095	OG0000092	OG0000096	OG0000072	OG0000090	OG0000093	OG0000100	OG0000097,OG0000206	OG0000104	OG0000098	OG0000102	OG0000101	OG0000112,OG0000118	OG0000124	OG0000113	OG0000126	OG0000028,OG0000106	OG0000015	OG0000009,OG0000049	OG0000047	OG0000036	OG0000040	OG0000014	OG0000011	OG0000012	OG0000024	OG0000057	OG0000059	OG0000025	OG0000041	OG0000042	OG0000020
NZ_MN310369	OG0000016	OG0000022	OG0000027	OG0000030	OG0000023,OG0000044,OG0000160	OG0000034,OG0000073	OG0000058	OG0000070	OG0000071	OG0000054	OG0000089	OG0000095	OG0000092	OG0000096	OG0000072	OG0000090	OG0000093	OG0000100	OG0000097	OG0000104	OG0000098	OG0000102	OG0000101,OG0000101	OG0000112,OG0000118	OG0000124	OG0000113	OG0000126	OG0000028,OG0000106	OG0000015	OG0000009,OG0000049	OG0000047	OG0000036	OG0000040	OG0000014	OG0000011	OG0000012	OG0000024	OG0000057	OG0000059	OG0000025	OG0000041	OG0000042	OG0000020
NZ_CP023724	OG0000016	OG0000022	OG0000027	OG0000030	OG0000023,OG0000044	OG0000034,OG0000073	OG0000058	OG0000070	OG0000071	OG0000054	OG0000089	OG0000095	OG0000092,OG0000244	OG0000096	OG0000072	OG0000090	OG0000093	OG0000100	OG0000097	OG0000104	OG0000098	OG0000102	OG0000101	OG0000112,OG0000118	OG0000124	OG0000113	OG0000126,OG0000224	OG0000028	OG0000015	OG0000009,OG0000049	OG0000047	OG0000036	OG0000040	OG0000014	OG0000011,OG0000232	OG0000012	OG0000024,OG0000230	OG0000057	OG0000059	OG0000025	OG0000041	OG0000042	OG0000020
LC521853	OG0000016	OG0000022	OG0000027	OG0000030	OG0000044,OG0000160	OG0000073	OG0000058	OG0000070	OG0000071	OG0000054	OG0000089	OG0000095	OG0000092,OG0000244	OG0000096	OG0000072	OG0000090	OG0000093	OG0000100	OG0000097	OG0000104	OG0000098	OG0000102	OG0000101	OG0000112,OG0000118	OG0000124	OG0000113	OG0000126,OG0000224	OG0000028,OG0000106	OG0000015	OG0000009,OG0000049,OG0000385	OG0000047	OG0000036	OG0000040	OG0000014	OG0000011,OG0000232	OG0000012	OG0000024,OG0000230	OG0000057	OG0000059	OG0000025	OG0000041	OG0000042	OG0000020
NZ_CP054399	OG0000016	OG0000022	OG0000027	OG0000030	OG0000023,OG0000044	OG0000034,OG0000073	OG0000058	OG0000070	OG0000071	OG0000054	OG0000089	OG0000095	OG0000092	OG0000096	OG0000072	OG0000090	OG0000093	OG0000100	OG0000097	OG0000104	OG0000098	OG0000102	OG0000101	OG0000112,OG0000118	OG0000124	OG0000113	OG0000126	OG0000028,OG0000106	OG0000015,OG0000015	OG0000009,OG0000049	OG0000047	OG0000036	OG0000040	OG0000014	OG0000011	OG0000012	OG0000024	OG0000057	OG0000059	OG0000025	OG0000041	OG0000042	OG0000020
NZ_KX156773	OG0000016	OG0000022	OG0000027	OG0000030	OG0000023,OG0000044,OG0000160	OG0000034,OG0000073,OG0000183	OG0000058,OG0000180	OG0000070	OG0000071	OG0000054	OG0000089	OG0000095	OG0000092	OG0000096	OG0000072	OG0000090	OG0000093	OG0000100	OG0000097	OG0000104	OG0000098	OG0000102	OG0000101	OG0000112,OG0000118	OG0000124	OG0000113	OG0000126	OG0000106	OG0000015	OG0000049,OG0000264	OG0000047	OG0000036	OG0000040	OG0000014	OG0000011	OG0000012	OG0000024	OG0000057	OG0000059	OG0000025	OG0000041	OG0000042	OG0000020
NC_019380	OG0000016	OG0000022	OG0000027	OG0000030	OG0000023,OG0000044	OG0000034,OG0000073,OG0000183	OG0000058,OG0000180	OG0000070	OG0000071	OG0000054	OG0000089	OG0000095	OG0000092	OG0000096	OG0000072	OG0000090	OG0000093	OG0000100	OG0000097	OG0000104	OG0000098	OG0000102	OG0000101	OG0000112,OG0000118	OG0000124	OG0000113	OG0000126	OG0000028,OG0000106	OG0000015	OG0000009,OG0000049	OG0000047	OG0000036	OG0000040	OG0000014	OG0000011	OG0000012	OG0000024	OG0000057	OG0000059	OG0000025	OG0000041	OG0000042	OG0000020
NZ_CP013324	OG0000016	OG0000022	OG0000027	OG0000030	OG0000023,OG0000044,OG0000160	OG0000034,OG0000073,OG0000183	OG0000058,OG0000180	OG0000070	OG0000071	OG0000054	OG0000089	OG0000095	OG0000092	OG0000096	OG0000072	OG0000090	OG0000093	OG0000100	OG0000097	OG0000104	OG0000098	OG0000102	OG0000101	OG0000112,OG0000118	OG0000124	OG0000113	OG0000126	OG0000028,OG0000106	OG0000015	OG0000009,OG0000049	OG0000047	OG0000036	OG0000040	OG0000014	OG0000011	OG0000012	OG0000024	OG0000057	OG0000059	OG0000025	OG0000041	OG0000042	OG0000020
NZ_CP060509	OG0000016	OG0000022	OG0000027	OG0000030	OG0000023,OG0000044,OG0000334,OG0001115	OG0000034,OG0000073,OG0000183	OG0000180											OG0001064						OG0000112,OG0000112,OG0000118	OG0000124	OG0000113		OG0000028,OG0000106	OG0000015	OG0000049	OG0000047	OG0000036	OG0000040	OG0000014	OG0000011	OG0000012	OG0000024	OG0000057	OG0000059	OG0000025	OG0000041	OG0000042	OG0000020
NZ_MT720905	OG0000016	OG0000022	OG0000027	OG0000030	OG0000023,OG0000044,OG0000160	OG0000034,OG0000073	OG0000058	OG0000070	OG0000071	OG0000054	OG0000089	OG0000095	OG0000092	OG0000096	OG0000072	OG0000090	OG0000093	OG0000100	OG0000097	OG0000104	OG0000098	OG0000102	OG0000101	OG0000112,OG0000118	OG0000124	OG0000113	OG0000126	OG0000028,OG0000106	OG0000015	OG0000009,OG0000049	OG0000047	OG0000036	OG0000040	OG0000014	OG0000011	OG0000012	OG0000024	OG0000057	OG0000059	OG0000025	OG0000041	OG0000042	OG0000020
NZ_CP031106	OG0000016	OG0000022	OG0000027	OG0000030	OG0000023,OG0000044,OG0000160	OG0000034,OG0000073	OG0000058	OG0000070	OG0000071	OG0000054	OG0000089	OG0000095	OG0000092	OG0000096	OG0000072	OG0000090	OG0000093	OG0000100	OG0000097,OG0000206	OG0000104	OG0000098	OG0000102	OG0000101	OG0000112,OG0000118	OG0000124	OG0000113	OG0000126	OG0000028,OG0000106	OG0000015	OG0000049	OG0000047	OG0000036	OG0000040	OG0000014	OG0000011	OG0000012	OG0000024	OG0000057	OG0000059	OG0000025	OG0000041	OG0000042	OG0000020
NZ_KY887595	OG0000016	OG0000022	OG0000027	OG0000030	OG0000023,OG0000044	OG0000034	OG0000058	OG0000070	OG0000071	OG0000054	OG0000089	OG0000095	OG0000092	OG0000096	OG0000072	OG0000090	OG0000093	OG0000100	OG0000097	OG0000104	OG0000098	OG0000102	OG0000101	OG0000112,OG0000118	OG0000124	OG0000113	OG0000126	OG0000028,OG0000106	OG0000015,OG0000015	OG0000009,OG0000049	OG0000047	OG0000036	OG0000040	OG0000014	OG0000011	OG0000012	OG0000024	OG0000057	OG0000059	OG0000025	OG0000041	OG0000042	OG0000020
NZ_CP034397	OG0000016	OG0000022	OG0000027	OG0000030	OG0000023,OG0000044	OG0000034,OG0000073,OG0000183	OG0000058,OG0000180	OG0000070	OG0000071	OG0000054	OG0000089	OG0000095	OG0000092	OG0000096	OG0000072	OG0000090	OG0000093											OG0000028		OG0000049	OG0000047	OG0000036	OG0000040	OG0000014	OG0000011	OG0000012	OG0000024	OG0000057	OG0000059	OG0000025	OG0000041	OG0000042	OG0000020
NZ_KJ909290	OG0000016	OG0000022	OG0000027	OG0000030	OG0000023,OG0000044,OG0000160	OG0000034,OG0000073	OG0000058	OG0000070	OG0000071	OG0000054	OG0000089	OG0000095	OG0000092	OG0000096	OG0000072	OG0000090	OG0000093	OG0000100	OG0000097	OG0000104	OG0000098	OG0000102	OG0000101	OG0000112,OG0000118	OG0000124	OG0000113	OG0000126	OG0000028,OG0000106	OG0000015	OG0000009,OG0000049	OG0000047	OG0000036	OG0000040	OG0000014	OG0000011	OG0000012	OG0000024	OG0000057	OG0000059	OG0000025	OG0000041	OG0000042	OG0000020
NZ_CP024824	OG0000016	OG0000022	OG0000027	OG0000030	OG0000023,OG0000044,OG0000160	OG0000034,OG0000073													OG0000206									OG0000028	OG0000015	OG0000049	OG0000047	OG0000036	OG0000040	OG0000014	OG0000011	OG0000012	OG0000024	OG0000057	OG0000059	OG0000025	OG0000041	OG0000042	OG0000020
NZ_KX869741	OG0000016	OG0000022	OG0000027	OG0000030	OG0000023,OG0000044	OG0000034,OG0000073,OG0000183	OG0000058,OG0000180	OG0000070	OG0000071	OG0000054	OG0000089	OG0000095	OG0000092	OG0000096	OG0000072	OG0000090	OG0000093	OG0000100	OG0000097	OG0000104	OG0000098	OG0000102	OG0000101	OG0000112,OG0000118	OG0000124	OG0000113	OG0000126	OG0000028,OG0000106	OG0000015	OG0000009,OG0000049	OG0000047	OG0000036	OG0000040	OG0000014	OG0000011	OG0000012	OG0000024	OG0000057	OG0000059	OG0000025	OG0000041	OG0000042	OG0000020
NZ_CP021709	OG0000016	OG0000022	OG0000027	OG0000030	OG0000023,OG0000044	OG0000034,OG0000073,OG0000183	OG0000058,OG0000180	OG0000070	OG0000071	OG0000054	OG0000089	OG0000095	OG0000092	OG0000096	OG0000072	OG0000090	OG0000093	OG0000100	OG0000097	OG0000104	OG0000098	OG0000102	OG0000101	OG0000118	OG0000124	OG0000113	OG0000126	OG0000028,OG0000106	OG0000015	OG0000049	OG0000047	OG0000036	OG0000040	OG0000014	OG0000011	OG0000012	OG0000024	OG0000057	OG0000059	OG0000025	OG0000041	OG0000042	OG0000020
NZ_CP067696	OG0000016	OG0000022	OG0000027	OG0000030	OG0000023,OG0000044	OG0000034,OG0000073,OG0000183	OG0000180																					OG0000028,OG0000106	OG0000015	OG0000009,OG0000049	OG0000047	OG0000036								OG0000025	OG0000041	OG0000042	OG0000020
NZ_CP068399	OG0000016	OG0000022	OG0000027	OG0000030	OG0000023,OG0000044	OG0000034,OG0000073,OG0000183	OG0000058,OG0000180																					OG0000028		OG0000049	OG0000047	OG0000036						OG0000057	OG0000059	OG0000025	OG0000041	OG0000042	OG0000020
NZ_AP022400	OG0000016	OG0000022	OG0000027	OG0000030	OG0000023,OG0000044	OG0000034,OG0000073,OG0000183	OG0000058,OG0000180	OG0000070	OG0000071	OG0000054	OG0000089	OG0000095	OG0000092	OG0000096	OG0000072	OG0000090	OG0000093	OG0000100	OG0000097	OG0000104	OG0000098	OG0000102	OG0000101	OG0000112,OG0000118	OG0000124	OG0000113	OG0000126	OG0000028,OG0000106	OG0000015	OG0000009,OG0000009,OG0000049	OG0000047	OG0000036	OG0000040	OG0000014	OG0000011	OG0000012	OG0000024	OG0000057	OG0000059	OG0000025	OG0000041	OG0000042	OG0000020
NZ_KP056256	OG0000016	OG0000022	OG0000027	OG0000030	OG0000023,OG0000044,OG0000160	OG0000034,OG0000073	OG0000058	OG0000070	OG0000071	OG0000054	OG0000089	OG0000095	OG0000092	OG0000096	OG0000072	OG0000090	OG0000093	OG0000100	OG0000097	OG0000104	OG0000098	OG0000102	OG0000101	OG0000112	OG0000124	OG0000113	OG0000126	OG0000028,OG0000106	OG0000015	OG0000009,OG0000009,OG0000049	OG0000047	OG0000036	OG0000040	OG0000014	OG0000011	OG0000012	OG0000024	OG0000057	OG0000059	OG0000025	OG0000041	OG0000042	OG0000020
NZ_CP096167	OG0000016	OG0000022	OG0000027	OG0000030	OG0000023,OG0000044	OG0000034,OG0000073	OG0000058	OG0000070	OG0000071	OG0000054	OG0000089	OG0000095	OG0000092	OG0000096	OG0000072	OG0000090	OG0000093	OG0000100	OG0000097	OG0000104	OG0000098	OG0000102	OG0000101	OG0000112,OG0000118	OG0000124	OG0000113	OG0000126	OG0000028,OG0000106	OG0000015,OG0000015	OG0000009,OG0000049	OG0000047	OG0000036	OG0000040	OG0000014	OG0000011	OG0000012	OG0000024	OG0000057	OG0000059	OG0000025	OG0000041	OG0000042	OG0000020
NZ_CP011429	OG0000016	OG0000022	OG0000027	OG0000030	OG0000023,OG0000044	OG0000034,OG0000073	OG0000058	OG0000070	OG0000071	OG0000054	OG0000089	OG0000095	OG0000092	OG0000096	OG0000072	OG0000090	OG0000093	OG0000100	OG0000097	OG0000104	OG0000098	OG0000102	OG0000101	OG0000112,OG0000118	OG0000124	OG0000113		OG0000028	OG0000015	OG0000009,OG0000049	OG0000047	OG0000036	OG0000040	OG0000014	OG0000011	OG0000012	OG0000024	OG0000057	OG0000059	OG0000025	OG0000041	OG0000042	OG0000020
MN657242	OG0000016	OG0000022	OG0000027	OG0000030	OG0000023,OG0000044	OG0000034,OG0000073,OG0000183	OG0000058,OG0000180	OG0000070	OG0000071									OG0000240										OG0000028	OG0000015,OG0000015	OG0000049	OG0000047	OG0000036	OG0000040	OG0000014	OG0000011	OG0000012	OG0000024	OG0000057	OG0000059	OG0000025	OG0000041	OG0000042	OG0000020
NZ_CP017058	OG0000016	OG0000022,OG0000627	OG0000027	OG0000030	OG0000023,OG0000044,OG0000160,OG0000330	OG0000034,OG0000073,OG0000267	OG0000058	OG0000070	OG0000071	OG0000054	OG0000089	OG0000095	OG0000092	OG0000096	OG0000072	OG0000090	OG0000093	OG0000100	OG0000097	OG0000104	OG0000098	OG0000102	OG0000101	OG0000112,OG0000118	OG0000124	OG0000113	OG0000126	OG0000028,OG0000106	OG0000015	OG0000009,OG0000049	OG0000047	OG0000036	OG0000040	OG0000014	OG0000011	OG0000012	OG0000024,OG0000365	OG0000057	OG0000059	OG0000025	OG0000041	OG0000042	OG0000020
NZ_MF150123	OG0000016	OG0000022	OG0000027	OG0000030	OG0000023,OG0000044,OG0000160	OG0000034,OG0000073	OG0000058	OG0000070	OG0000071	OG0000054	OG0000089	OG0000095	OG0000092,OG0000244	OG0000096	OG0000072	OG0000090	OG0000093	OG0000100	OG0000097	OG0000104	OG0000098	OG0000102	OG0000101	OG0000112,OG0000118	OG0000124	OG0000113	OG0000126,OG0000224	OG0000028,OG0000106	OG0000015	OG0000049	OG0000047	OG0000036	OG0000040	OG0000014	OG0000011,OG0000232	OG0000012	OG0000024,OG0000230	OG0000057	OG0000059	OG0000025	OG0000041	OG0000042	OG0000020
NZ_CP050832	OG0000016	OG0000022	OG0000027	OG0000030	OG0000023,OG0000044,OG0000160	OG0000034,OG0000073	OG0000058	OG0000070	OG0000071	OG0000054	OG0000089	OG0000095	OG0000092	OG0000096	OG0000072	OG0000090	OG0000093	OG0000100	OG0000097,OG0000206	OG0000104	OG0000098	OG0000102	OG0000101					OG0000028	OG0000015	OG0000009,OG0000049	OG0000047	OG0000036	OG0000040	OG0000014	OG0000011	OG0000012	OG0000024	OG0000057	OG0000059	OG0000025	OG0000041	OG0000042	OG0000020
NZ_CP089438	OG0000016	OG0000022	OG0000027	OG0000030	OG0000023,OG0000044,OG0000160	OG0000034,OG0000073	OG0000058	OG0000070	OG0000071	OG0000054	OG0000089								OG0000206									OG0000028	OG0000015	OG0000009,OG0000049	OG0000047	OG0000036	OG0000040	OG0000014	OG0000011	OG0000012	OG0000024	OG0000057	OG0000059	OG0000025	OG0000041	OG0000042	OG0000020
NZ_CP008790	OG0000016	OG0000022	OG0000027	OG0000030	OG0000023,OG0000044	OG0000034,OG0000073,OG0000183	OG0000058,OG0000180	OG0000070	OG0000071	OG0000054	OG0000089	OG0000095	OG0000092	OG0000096	OG0000072	OG0000090	OG0000093	OG0000100	OG0000097	OG0000104	OG0000098	OG0000102	OG0000101	OG0000112,OG0000118	OG0000124	OG0000113	OG0000126	OG0000028,OG0000106	OG0000015	OG0000009,OG0000009,OG0000049	OG0000047	OG0000036	OG0000040	OG0000014	OG0000011	OG0000012	OG0000024	OG0000057	OG0000059	OG0000025	OG0000041	OG0000042	OG0000020
NZ_CP045520	OG0000016	OG0000022	OG0000027	OG0000030	OG0000023,OG0000044,OG0000160	OG0000034,OG0000073	OG0000058												OG0000206									OG0000028		OG0000009,OG0000049	OG0000047	OG0000036	OG0000040	OG0000014	OG0000011	OG0000012	OG0000024	OG0000057	OG0000059	OG0000025	OG0000041	OG0000042	OG0000020
NZ_CP047270	OG0000016	OG0000022,OG0000350	OG0000027	OG0000030	OG0000023,OG0000044,OG0000160	OG0000034,OG0000073	OG0000058	OG0000070	OG0000071,OG0000285	OG0000054,OG0000311	OG0000089	OG0000095,OG0000337	OG0000092,OG0000338	OG0000096,OG0000339	OG0000072,OG0000072	OG0000090,OG0000349	OG0000093,OG0000336	OG0000100	OG0000054,OG0000097,OG0000206	OG0000104	OG0000098,OG0000098	OG0000102	OG0000101	OG0000112			OG0000224	OG0000028	OG0000015	OG0000009,OG0000049	OG0000047	OG0000036	OG0000040	OG0000014	OG0000011,OG0000011	OG0000012,OG0000012	OG0000024,OG0000335	OG0000057	OG0000059	OG0000025	OG0000041	OG0000042	OG0000020
NZ_MT559986	OG0000016	OG0000022	OG0000027	OG0000030	OG0000023,OG0000044,OG0000160	OG0000034,OG0000073	OG0000058	OG0000070	OG0000071	OG0000054	OG0000089	OG0000095	OG0000092	OG0000096	OG0000072	OG0000090	OG0000093	OG0000100	OG0000097	OG0000104	OG0000098	OG0000102	OG0000101	OG0000112,OG0000118	OG0000124	OG0000113	OG0000126	OG0000028,OG0000106	OG0000015	OG0000009,OG0000049	OG0000047	OG0000036	OG0000040	OG0000014	OG0000011	OG0000012	OG0000024	OG0000057	OG0000059	OG0000025	OG0000041	OG0000042	OG0000020
NZ_MN148427	OG0000016	OG0000022	OG0000027	OG0000030	OG0000023,OG0000044	OG0000034,OG0000073,OG0000183	OG0000058,OG0000180	OG0000070	OG0000071	OG0000054	OG0000089	OG0000095	OG0000092	OG0000096	OG0000072	OG0000090	OG0000093	OG0000100	OG0000097	OG0000104	OG0000098	OG0000102	OG0000101	OG0000112,OG0000118	OG0000124	OG0000113	OG0000126	OG0000028,OG0000106	OG0000015	OG0000009,OG0000009,OG0000049	OG0000047	OG0000036	OG0000040	OG0000014	OG0000011	OG0000012	OG0000024,OG0000365	OG0000057	OG0000059	OG0000025	OG0000041	OG0000042	OG0000020
CP035908	OG0000016	OG0000022	OG0000027	OG0001559	OG0000023,OG0000044	OG0000034,OG0000073,OG0000183	OG0000058,OG0000180	OG0000070	OG0000071	OG0000054	OG0000089	OG0000095	OG0000092	OG0000096	OG0000072	OG0000090	OG0000093	OG0000100	OG0000097	OG0000104	OG0000098	OG0000102	OG0000101	OG0000112,OG0000118	OG0000124	OG0000113	OG0000126	OG0000028,OG0000106	OG0000015	OG0000009,OG0000049	OG0000047	OG0000036	OG0000040	OG0000014	OG0000011	OG0000012	OG0000024	OG0000057	OG0000059	OG0000025	OG0000041	OG0000042	OG0000020
NZ_AP014634	OG0000016	OG0000022	OG0000027	OG0000030	OG0000023,OG0000044,OG0000160,OG0000334	OG0000034,OG0000073	OG0000058	OG0000070	OG0000071,OG0000285	OG0000054,OG0000311	OG0000089	OG0000095,OG0000337	OG0000092,OG0000338	OG0000339	OG0000072	OG0000349	OG0000336		OG0000054,OG0000054		OG0000098	OG0000102	OG0000101	OG0000112				OG0000028	OG0000015	OG0000049	OG0000047	OG0000036	OG0000040	OG0000014	OG0000011,OG0000011	OG0000012,OG0000012	OG0000024,OG0000335	OG0000057	OG0000059	OG0000025	OG0000041	OG0000042	OG0000020
NZ_MH917284	OG0000016	OG0000022	OG0000027	OG0000030	OG0000023,OG0000044	OG0000034,OG0000073							OG0000244														OG0000224	OG0000028,OG0000106	OG0000015	OG0000009,OG0000049	OG0000047	OG0000036	OG0000040	OG0000014	OG0000011,OG0000232	OG0000012	OG0000024,OG0000230	OG0000057	OG0000059	OG0000025	OG0000041	OG0000042	OG0000020
NZ_KR559889	OG0000016	OG0000022	OG0000027	OG0000030	OG0000023,OG0000044,OG0000160	OG0000034,OG0000073	OG0000058	OG0000070	OG0000071	OG0000054	OG0000089	OG0000095	OG0000092	OG0000096	OG0000072	OG0000090	OG0000093	OG0000100	OG0000097	OG0000104	OG0000098	OG0000102	OG0000101,OG0000101	OG0000112,OG0000118	OG0000124	OG0000113	OG0000126	OG0000028,OG0000106	OG0000015	OG0000009,OG0000049	OG0000047	OG0000036	OG0000040	OG0000014	OG0000011	OG0000012	OG0000024	OG0000057	OG0000059	OG0000025	OG0000041	OG0000042	OG0000020
NZ_AP018577	OG0000016	OG0000022	OG0000027	OG0000030	OG0000023,OG0000044	OG0000034,OG0000073,OG0000183	OG0000058,OG0000180	OG0000070	OG0000071	OG0000054	OG0000089	OG0000095	OG0000092	OG0000096	OG0000072	OG0000090	OG0000093											OG0000028		OG0000009,OG0000049	OG0000047	OG0000036	OG0000040	OG0000014	OG0000011	OG0000012	OG0000024	OG0000057	OG0000059	OG0000025	OG0000041	OG0000042	OG0000020,OG0000454
NZ_CP041172	OG0000016	OG0000022	OG0000027	OG0000030	OG0000023,OG0000044,OG0000160	OG0000034,OG0000073	OG0000058	OG0000070	OG0000071	OG0000054	OG0000089	OG0000095	OG0000092	OG0000096	OG0000072	OG0000090	OG0000093	OG0000100	OG0000097,OG0000206	OG0000104	OG0000098	OG0000102	OG0000101					OG0000028	OG0000015	OG0000009,OG0000049	OG0000047	OG0000036	OG0000040	OG0000014	OG0000011	OG0000012	OG0000024	OG0000057	OG0000059	OG0000025	OG0000041	OG0000042	OG0000020
NZ_CP026405	OG0000016	OG0000022	OG0000027	OG0000030	OG0000023,OG0000044	OG0000034,OG0000073,OG0000183	OG0000058,OG0000180	OG0000070	OG0000071	OG0000054	OG0000089	OG0000095	OG0000092	OG0000096	OG0000072	OG0000090	OG0000093	OG0000100	OG0000097	OG0000104	OG0000098	OG0000102	OG0000101	OG0000112,OG0000118	OG0000124	OG0000113	OG0000126	OG0000028,OG0000106	OG0000015,OG0000015	OG0000009,OG0000049	OG0000047	OG0000036	OG0000040	OG0000014	OG0000011	OG0000012	OG0000024	OG0000057	OG0000059	OG0000025	OG0000041	OG0000042	OG0000020
NZ_CP067666	OG0000016	OG0000022	OG0000027	OG0000030	OG0000023,OG0000044	OG0000034,OG0000073,OG0000183	OG0000058,OG0000180	OG0000070	OG0000071	OG0000054	OG0000089	OG0000095	OG0000092	OG0000096	OG0000072	OG0000090	OG0000093	OG0000100	OG0000097	OG0000104	OG0000098	OG0000102	OG0000101	OG0000112,OG0000118	OG0000124	OG0000113	OG0000126	OG0000028,OG0000106	OG0000015	OG0000009,OG0000049	OG0000047	OG0000036	OG0000040	OG0000014	OG0000011	OG0000012	OG0000024	OG0000057	OG0000059	OG0000025	OG0000041	OG0000042	OG0000020
MN657250	OG0000016	OG0000022	OG0000027	OG0000030	OG0000023,OG0000044	OG0000034,OG0000073,OG0000183	OG0000058,OG0000180	OG0000070	OG0000071	OG0000054	OG0000089	OG0000095	OG0000092	OG0000096	OG0000072	OG0000090	OG0000093	OG0000100,OG0000240	OG0000097	OG0000104	OG0000098	OG0000102	OG0000101	OG0000112,OG0000118	OG0000124	OG0000113		OG0000028,OG0000106	OG0000015,OG0000015	OG0000009,OG0000049	OG0000047	OG0000036	OG0000040	OG0000014	OG0000011	OG0000012	OG0000024	OG0000057	OG0000059	OG0000025	OG0000041	OG0000042	OG0000020
NZ_MZ465528	OG0000016	OG0000022	OG0000027	OG0000030	OG0000023,OG0000044,OG0000160	OG0000034,OG0000073	OG0000058	OG0000070	OG0000071	OG0000054	OG0000089	OG0000095	OG0000092	OG0000096	OG0000072	OG0000090	OG0000093	OG0000100	OG0000097	OG0000104	OG0000098	OG0000102	OG0000101	OG0000112,OG0000118	OG0000124	OG0000113	OG0000126	OG0000028,OG0000106	OG0000015,OG0000015	OG0000009,OG0000049	OG0000047	OG0000036	OG0000040	OG0000014	OG0000011	OG0000012	OG0000024	OG0000057	OG0000059	OG0000025	OG0000041	OG0000042	OG0000020
NZ_MZ475694	OG0000016	OG0000022	OG0000027	OG0000030	OG0000044,OG0000372	OG0000073,OG0000269							OG0000244														OG0000224	OG0000028					OG0000040	OG0000014	OG0000011,OG0000232	OG0000012	OG0000024,OG0000230	OG0000057	OG0000059	OG0000025	OG0000041	OG0000042	OG0000020,OG0000334
NZ_CP025245	OG0000016	OG0000022	OG0000027	OG0000030	OG0000023,OG0000044,OG0000160	OG0000034,OG0000073	OG0000058	OG0000070	OG0000071	OG0000054	OG0000089	OG0000095	OG0000092	OG0000096	OG0000072	OG0000090	OG0000093	OG0000100	OG0000097,OG0000206	OG0000104	OG0000098	OG0000102	OG0000101					OG0000028	OG0000015	OG0000049	OG0000047	OG0000036	OG0000040	OG0000014	OG0000011	OG0000012	OG0000024	OG0000057	OG0000059	OG0000025	OG0000041	OG0000042	OG0000020
CP074336	OG0000016	OG0000022	OG0000027	OG0000030	OG0000023,OG0000044	OG0000034,OG0000073,OG0000183	OG0000058,OG0000180	OG0000070	OG0000071	OG0000054	OG0000089	OG0000095	OG0000092	OG0000096	OG0000072	OG0000090	OG0000093	OG0000100	OG0000097	OG0000104	OG0000098	OG0000102	OG0000101	OG0000112,OG0000118	OG0000124	OG0000113	OG0000126	OG0000028,OG0000106	OG0000015	OG0000049	OG0000047	OG0000036	OG0000040	OG0000014	OG0000011	OG0000012	OG0000024	OG0000057	OG0000059	OG0000025	OG0000041	OG0000042	OG0000020
KU160531	OG0000016	OG0000022	OG0000027	OG0000030	OG0000023,OG0000044	OG0000034,OG0000073	OG0000058	OG0000070	OG0000071	OG0000054	OG0000089	OG0000095	OG0000092	OG0000096	OG0000072	OG0000090	OG0000093	OG0000100	OG0000097	OG0000104	OG0000098	OG0000102	OG0000101	OG0000112,OG0000118	OG0000124	OG0000113	OG0000126	OG0000028,OG0000106	OG0000015,OG0000015,OG0000015	OG0000009,OG0000009,OG0000049	OG0000047	OG0000036	OG0000040	OG0000014	OG0000011	OG0000012	OG0000024	OG0000057	OG0000059	OG0000025	OG0000041	OG0000042	OG0000020
NZ_CP095599	OG0000016	OG0000022	OG0000027	OG0000030	OG0000023,OG0000044	OG0000034,OG0000073,OG0000183	OG0000058,OG0000180	OG0000070	OG0000071	OG0000054	OG0000089	OG0000095	OG0000092	OG0000096	OG0000072	OG0000090	OG0000093	OG0000100,OG0000240	OG0000097				OG0000101	OG0000112,OG0000118	OG0000124	OG0000113	OG0000126	OG0000028,OG0000106	OG0000015	OG0000009,OG0000049	OG0000047	OG0000036	OG0000040	OG0000014	OG0000011	OG0000012	OG0000024	OG0000057	OG0000059	OG0000025	OG0000041	OG0000042	OG0000020
NZ_CP083494	OG0000016	OG0000022	OG0000027	OG0000030	OG0000023,OG0000044,OG0000160	OG0000034,OG0000073	OG0000058	OG0000070	OG0000071	OG0000054	OG0000089	OG0000095	OG0000092	OG0000096	OG0000072	OG0000090	OG0000093	OG0000100	OG0000097,OG0000206	OG0000104	OG0000098	OG0000102	OG0000101	OG0000112,OG0000118	OG0000124	OG0000113	OG0000126	OG0000028,OG0000106	OG0000015,OG0000015	OG0000049	OG0000047	OG0000036	OG0000040	OG0000014	OG0000011	OG0000012	OG0000024	OG0000057	OG0000059	OG0000025	OG0000041	OG0000042	OG0000020
NZ_LR822057	OG0000016	OG0000022	OG0000027	OG0000030	OG0000023,OG0000044,OG0000160,OG0001489	OG0000034,OG0000073,OG0000183,OG0000269	OG0000058,OG0000180	OG0000070	OG0000071	OG0000054	OG0000089	OG0000095	OG0000092	OG0000096	OG0000072	OG0000090	OG0000093	OG0000100	OG0000097,OG0000206	OG0000104	OG0000098	OG0000102	OG0000101	OG0000112,OG0000112,OG0000118	OG0000124	OG0000113	OG0000126,OG0000224	OG0000028,OG0000106	OG0000015	OG0000009,OG0000049	OG0000047	OG0000036	OG0000040	OG0000014	OG0000011	OG0000012	OG0000024,OG0000230	OG0000057	OG0000059	OG0000025	OG0000041	OG0000042	OG0000020
NZ_LR890428	OG0000016	OG0000022	OG0000027	OG0000030	OG0000023,OG0000044,OG0000160	OG0000034,OG0000073	OG0000058	OG0000070	OG0000071	OG0000054	OG0000089	OG0000095	OG0000092	OG0000096	OG0000072	OG0000090	OG0000093	OG0000100	OG0000097,OG0000206	OG0000104	OG0000098	OG0000102						OG0000028	OG0000015	OG0000009,OG0000049	OG0000047	OG0000036	OG0000040	OG0000014	OG0000011	OG0000012	OG0000024	OG0000057	OG0000059	OG0000025	OG0000041	OG0000042	OG0000020
NZ_CP095567	OG0000016	OG0000022	OG0000027	OG0000030	OG0000023,OG0000044	OG0000034,OG0000073,OG0000183	OG0000058,OG0000180	OG0000070	OG0000071	OG0000054	OG0000089	OG0000095	OG0000092	OG0000096	OG0000072	OG0000090	OG0000093	OG0000100,OG0000240	OG0000097				OG0000101	OG0000112,OG0000118	OG0000124	OG0000113	OG0000126	OG0000028,OG0000106	OG0000015	OG0000009,OG0000049	OG0000047	OG0000036	OG0000040	OG0000014	OG0000011	OG0000012	OG0000024	OG0000057	OG0000059	OG0000025	OG0000041	OG0000042	OG0000020
NZ_MN647787	OG0000016	OG0000022	OG0000027	OG0000030	OG0000023,OG0000044,OG0000160	OG0000034,OG0000073	OG0000058	OG0000070	OG0000071	OG0000054	OG0000089	OG0000095	OG0000092	OG0000096	OG0000072	OG0000090	OG0000093	OG0000100	OG0000097	OG0000104	OG0000098	OG0000102	OG0000101	OG0000112,OG0000118	OG0000124	OG0000113	OG0000126	OG0000028,OG0000106	OG0000015	OG0000049	OG0000047	OG0000036	OG0000040	OG0000014	OG0000011	OG0000012	OG0000024	OG0000057	OG0000059	OG0000025	OG0000041	OG0000042	OG0000020
NZ_CP018689	OG0000016	OG0000022	OG0000027	OG0000030	OG0000023,OG0000044,OG0000160	OG0000034,OG0000073	OG0000058	OG0000070	OG0000071	OG0000054	OG0000089	OG0000095	OG0000092	OG0000096	OG0000072	OG0000090	OG0000093		OG0000206									OG0000028	OG0000015	OG0000009,OG0000049	OG0000047	OG0000036	OG0000040	OG0000014	OG0000011	OG0000012	OG0000024	OG0000057	OG0000059	OG0000025	OG0000041	OG0000042	OG0000020
NC_009141	OG0000016	OG0000022	OG0000027	OG0000030	OG0000023,OG0000044,OG0000160	OG0000034,OG0000073	OG0000058	OG0000070	OG0000071	OG0000054	OG0000089	OG0000095	OG0000092,OG0000244	OG0000096	OG0000072	OG0000090	OG0000093	OG0000100	OG0000097	OG0000104	OG0000098	OG0000102	OG0000101	OG0000112,OG0000118	OG0000124	OG0000113	OG0000126,OG0000224	OG0000028,OG0000106	OG0000015,OG0000015	OG0000009,OG0000049	OG0000047	OG0000036	OG0000040	OG0000014	OG0000011,OG0000232	OG0000012	OG0000024,OG0000230	OG0000057	OG0000059	OG0000025	OG0000041	OG0000042	OG0000020
NZ_KY014464	OG0000016	OG0000022	OG0000027	OG0000030	OG0000023,OG0000044	OG0000034,OG0000073,OG0000183	OG0000058,OG0000180	OG0000070	OG0000071	OG0000054	OG0000089	OG0000095	OG0000092	OG0000096	OG0000072	OG0000090	OG0000093	OG0000100	OG0000097	OG0000104	OG0000098	OG0000102	OG0000101	OG0000112,OG0000118	OG0000124	OG0000113	OG0000126	OG0000028,OG0000106	OG0000015	OG0000009,OG0000049	OG0000047	OG0000036	OG0000040	OG0000014	OG0000011	OG0000012	OG0000024	OG0000057	OG0000059	OG0000025	OG0000041	OG0000042	OG0000020
NZ_CP025144	OG0000016	OG0000022	OG0000027	OG0000030	OG0000023,OG0000044	OG0000034,OG0000073,OG0000183	OG0000058,OG0000180	OG0000070	OG0000071	OG0000054	OG0000089	OG0000095	OG0000092	OG0000096	OG0000072	OG0000090	OG0000093	OG0000100	OG0000097	OG0000104	OG0000098	OG0000102	OG0000101	OG0000112,OG0000118	OG0000124	OG0000113	OG0000126	OG0000028,OG0000106	OG0000015	OG0000009,OG0000049	OG0000047	OG0000036	OG0000040	OG0000014	OG0000011	OG0000012	OG0000024	OG0000057	OG0000059	OG0000025	OG0000041	OG0000042	OG0000020
NC_012693	OG0000016	OG0000022	OG0000027	OG0000030	OG0000023,OG0000044,OG0000160	OG0000034,OG0000073	OG0000058	OG0000070	OG0000071	OG0000054	OG0000089	OG0000095	OG0000092	OG0000096	OG0000072	OG0000090	OG0000093	OG0000100,OG0000100	OG0000097,OG0000097	OG0000104	OG0000098	OG0000102	OG0000101	OG0000112,OG0000118	OG0000124	OG0000113	OG0000126	OG0000028,OG0000106	OG0000015	OG0000049	OG0000047	OG0000036	OG0000040	OG0000014	OG0000011	OG0000012	OG0000024	OG0000057	OG0000059	OG0000025	OG0000041	OG0000042	OG0000020
NZ_MN380474	OG0000016	OG0000022	OG0000027	OG0000030	OG0000023,OG0000044,OG0000160	OG0000034,OG0000073	OG0000058	OG0000070	OG0000071	OG0000054	OG0000089	OG0000095	OG0000092	OG0000096	OG0000072	OG0000090	OG0000093	OG0000100	OG0000097	OG0000104	OG0000098	OG0000102	OG0000101	OG0000112,OG0000118	OG0000124	OG0000113	OG0000126	OG0000028,OG0000106	OG0000015	OG0000049	OG0000047	OG0000036	OG0000040	OG0000014	OG0000011	OG0000012	OG0000024	OG0000057	OG0000059	OG0000025	OG0000041	OG0000042	OG0000020
NZ_CP070596	OG0000016	OG0000022	OG0000027	OG0000030	OG0000023,OG0000044	OG0000034,OG0000073	OG0000058	OG0000070	OG0000071	OG0000054	OG0000089	OG0000095	OG0000092	OG0000096	OG0000072	OG0000090	OG0000093	OG0000100	OG0000097	OG0000104								OG0000028		OG0000049	OG0000047	OG0000036	OG0000040	OG0000014	OG0000011	OG0000012	OG0000024	OG0000057	OG0000059	OG0000025	OG0000041	OG0000042	OG0000020
NZ_OL348380	OG0000016	OG0000022,OG0000350,OG0000375	OG0000027	OG0000030	OG0000023,OG0000044,OG0000160,OG0000330	OG0000034,OG0000073	OG0000058	OG0000070	OG0000071	OG0000054	OG0000089	OG0000095	OG0000092	OG0000096	OG0000072	OG0000090	OG0000093	OG0000100	OG0000097	OG0000104	OG0000098	OG0000102	OG0000101	OG0000112,OG0000112,OG0000118	OG0000124	OG0000113	OG0000126,OG0000224	OG0000028,OG0000106	OG0000015,OG0000015	OG0000009,OG0000049	OG0000047	OG0000036	OG0000040	OG0000014	OG0000011	OG0000012	OG0000024	OG0000057	OG0000059	OG0000025	OG0000041	OG0000042	OG0000020,OG0000334
NZ_CP032491	OG0000016	OG0000022	OG0000027	OG0000030	OG0000023,OG0000044,OG0000160	OG0000034,OG0000073	OG0000058	OG0000070	OG0000071	OG0000054	OG0000089	OG0000095	OG0000092	OG0000096	OG0000072	OG0000090	OG0000093	OG0000100	OG0000097,OG0000206	OG0000104	OG0000098	OG0000102	OG0000101	OG0000112,OG0000118	OG0000124	OG0000113	OG0000126	OG0000028,OG0000106	OG0000015	OG0000049	OG0000047	OG0000036	OG0000040	OG0000014	OG0000011	OG0000012	OG0000024	OG0000057	OG0000059	OG0000025	OG0000041	OG0000042	OG0000020
CP063755	OG0000016	OG0000022,OG0000350,OG0000375	OG0000027	OG0000030	OG0000023,OG0000044,OG0000160,OG0000330	OG0000034,OG0000073	OG0000058	OG0000070	OG0000071,OG0000285	OG0000054	OG0000089	OG0000095	OG0000092	OG0000096	OG0000072	OG0000090	OG0000093		OG0000206								OG0000224	OG0000028	OG0000015	OG0000049	OG0000047	OG0000036	OG0000040	OG0000014	OG0000011	OG0000012	OG0000024,OG0000365	OG0000057	OG0000059	OG0000025	OG0000041	OG0000042	OG0000020
NZ_MG228427	OG0000016	OG0000022	OG0000027	OG0000030	OG0000023,OG0000044	OG0000034	OG0000058	OG0000070	OG0000071	OG0000054	OG0000089	OG0000095	OG0000092	OG0000096	OG0000072	OG0000090	OG0000093	OG0000100	OG0000097	OG0000104	OG0000098	OG0000102	OG0000101	OG0000118	OG0000124	OG0000113	OG0000126	OG0000028,OG0000106		OG0000009,OG0000009,OG0000049		OG0000036	OG0000040	OG0000014	OG0000011	OG0000012	OG0000024	OG0000057	OG0000059	OG0000025	OG0000041	OG0000042	OG0000020
KM506769	OG0000016	OG0000022	OG0000027	OG0000030	OG0000023,OG0000044	OG0000034,OG0000073	OG0000058	OG0000070	OG0000071	OG0000054	OG0000089	OG0000095	OG0000092	OG0000096	OG0000072	OG0000090	OG0000093	OG0000100	OG0000097	OG0000104	OG0000098	OG0000102	OG0000101	OG0000112,OG0000118	OG0000124	OG0000113	OG0000126	OG0000028,OG0000106	OG0000015	OG0000009,OG0000049	OG0000047	OG0000036	OG0000040	OG0000014	OG0000011	OG0000012	OG0000024	OG0000057	OG0000059	OG0000025	OG0000041	OG0000042	OG0000020
NZ_AP022080	OG0000016	OG0000022	OG0000027	OG0000030	OG0000023,OG0000044	OG0000034,OG0000073	OG0000058	OG0000070	OG0000071	OG0000054	OG0000089	OG0000095	OG0000092,OG0000244	OG0000096	OG0000072	OG0000090	OG0000093	OG0000100	OG0000097	OG0000104	OG0000098	OG0000102	OG0000101	OG0000112,OG0000118	OG0000124	OG0000113	OG0000126,OG0000224	OG0000028,OG0000106	OG0000015	OG0000009,OG0000009,OG0000049	OG0000047	OG0000036	OG0000040	OG0000014	OG0000011,OG0000232	OG0000012	OG0000024,OG0000230	OG0000057	OG0000059	OG0000025	OG0000041	OG0000042	OG0000020
NZ_CP024522	OG0000016	OG0000022	OG0000027	OG0000030	OG0000023,OG0000044,OG0000160	OG0000034,OG0000073	OG0000058	OG0000070	OG0000071	OG0000054	OG0000089	OG0000095	OG0000092,OG0000244	OG0000096	OG0000072	OG0000090	OG0000093	OG0000100	OG0000097,OG0000206	OG0000104	OG0000098	OG0000102	OG0000101	OG0000112,OG0000118	OG0000124	OG0000113	OG0000126,OG0000224	OG0000028,OG0000106	OG0000015,OG0000015	OG0000009,OG0000049	OG0000047	OG0000036	OG0000040	OG0000014	OG0000011,OG0000011,OG0000232	OG0000012	OG0000024,OG0000230	OG0000057	OG0000059	OG0000025	OG0000041	OG0000042	OG0000020
NZ_CP031584	OG0000016	OG0000022	OG0000027	OG0000030	OG0000023,OG0000044	OG0000034,OG0000073,OG0000183	OG0000058,OG0000180	OG0000070	OG0000071	OG0000054	OG0000089	OG0000095	OG0000092	OG0000096	OG0000072	OG0000090	OG0000093	OG0000100	OG0000097	OG0000104	OG0000098	OG0000102	OG0000101	OG0000112,OG0000118	OG0000124	OG0000113	OG0000126	OG0000028,OG0000106	OG0000015	OG0000009,OG0000009,OG0000049	OG0000047	OG0000036	OG0000040	OG0000014	OG0000011	OG0000012	OG0000024	OG0000057	OG0000059	OG0000025	OG0000041	OG0000042	OG0000020
NZ_CP086417	OG0000016	OG0000022	OG0000027	OG0000030	OG0000023,OG0000044,OG0000160	OG0000034,OG0000073	OG0000058	OG0000070	OG0000071	OG0000054	OG0000089	OG0000095	OG0000092	OG0000096	OG0000072	OG0000090	OG0000093	OG0000100	OG0000097,OG0000206	OG0000104	OG0000098	OG0000102	OG0000101	OG0000112,OG0000118	OG0000124	OG0000113	OG0000126	OG0000028,OG0000106	OG0000015	OG0000009,OG0000049	OG0000047	OG0000036	OG0000040	OG0000014	OG0000011	OG0000012	OG0000024	OG0000057	OG0000059	OG0000025	OG0000041	OG0000042	OG0000020
CP063738	OG0000016	OG0000022	OG0000027	OG0000030	OG0000023,OG0000044,OG0000160	OG0000034,OG0000073	OG0000058																					OG0000028	OG0000015	OG0000009,OG0000049	OG0000047	OG0000036	OG0000040	OG0000014	OG0000011	OG0000012	OG0000024	OG0000057	OG0000059	OG0000025	OG0000041	OG0000042	OG0000020
CP063741	OG0000016	OG0000022	OG0000027	OG0000030	OG0000023,OG0000044,OG0000160,OG0000330	OG0000034,OG0000073	OG0000058	OG0000070	OG0000071,OG0001379	OG0000054	OG0000089,OG0000230	OG0000095	OG0000092	OG0000096	OG0000072	OG0000090,OG0001183	OG0000093	OG0001064			OG0001182	OG0001184	OG0001374	OG0000112				OG0000028	OG0000015	OG0000009,OG0000009,OG0000049	OG0000047	OG0000036	OG0000040	OG0000014	OG0000011	OG0000012,OG0001380	OG0000024	OG0000057	OG0000059	OG0000025	OG0000041	OG0000042	OG0000020
NZ_CP034084	OG0000016	OG0000022	OG0000027	OG0000030	OG0000023,OG0000044	OG0000034	OG0000058	OG0000070	OG0000071	OG0000054	OG0000089	OG0000095	OG0000092	OG0000096	OG0000072	OG0000090	OG0000093	OG0000100	OG0000097	OG0000104	OG0000098	OG0000102	OG0000101	OG0000118	OG0000124	OG0000113	OG0000126	OG0000028,OG0000106		OG0000009,OG0000009,OG0000049		OG0000036	OG0000040	OG0000014	OG0000011	OG0000012	OG0000024	OG0000057	OG0000059	OG0000025	OG0000041	OG0000042	OG0000020
NZ_CP025231	OG0000016	OG0000022	OG0000027	OG0000030	OG0000023,OG0000044,OG0000160	OG0000034,OG0000073	OG0000058	OG0000070	OG0000071	OG0000054	OG0000089	OG0000095	OG0000092	OG0000096	OG0000072	OG0000090	OG0000093	OG0000100,OG0000100	OG0000097,OG0000097,OG0000206	OG0000104	OG0000098	OG0000102	OG0000101	OG0000112,OG0000118	OG0000124	OG0000113	OG0000126	OG0000028,OG0000106	OG0000015	OG0000049	OG0000047	OG0000036	OG0000040	OG0000014	OG0000011	OG0000012	OG0000024	OG0000057	OG0000059	OG0000025	OG0000041	OG0000042	OG0000020
NZ_KX786648	OG0000016	OG0000022	OG0000027	OG0000030	OG0000023,OG0000044	OG0000034,OG0000073,OG0000183	OG0000058,OG0000180	OG0000070	OG0000071	OG0000054	OG0000089	OG0000095	OG0000092	OG0000096	OG0000072	OG0000090	OG0000093	OG0000100,OG0000240	OG0000097	OG0000104	OG0000098	OG0000102	OG0000101	OG0000112,OG0000118	OG0000124	OG0000113	OG0000126	OG0000028,OG0000106	OG0000015	OG0000009,OG0000049	OG0000047	OG0000036	OG0000040	OG0000014	OG0000011	OG0000012	OG0000024	OG0000057	OG0000059	OG0000025	OG0000041	OG0000042	OG0000020
NZ_MN647788	OG0000016	OG0000022	OG0000027	OG0000030	OG0000023,OG0000044,OG0000160	OG0000034,OG0000073	OG0000058	OG0000070	OG0000071,OG0000285	OG0000054,OG0000311	OG0000089	OG0000095,OG0000337	OG0000092,OG0000338	OG0000339	OG0000072	OG0000349	OG0000336		OG0000054		OG0000098	OG0000102	OG0000101					OG0000028	OG0000015	OG0000049	OG0000047	OG0000036	OG0000040	OG0000014	OG0000011,OG0000011	OG0000012,OG0000012	OG0000024,OG0000335	OG0000057	OG0000059	OG0000025	OG0000041	OG0000042	OG0000020
NZ_CP061407	OG0000016	OG0000022	OG0000027	OG0000030	OG0000023,OG0000044,OG0000160	OG0000034,OG0000073	OG0000058	OG0000070	OG0000071	OG0000054	OG0000089	OG0000095	OG0000092	OG0000096	OG0000072	OG0000090	OG0000093		OG0000206									OG0000028			OG0000047	OG0000036	OG0000040	OG0000014	OG0000011	OG0000012	OG0000024	OG0000057	OG0000059	OG0000025	OG0000041	OG0000042	OG0000020
CP052444	OG0000016	OG0000022	OG0000027	OG0000030	OG0000023,OG0000044,OG0000160	OG0000034,OG0000073	OG0000058	OG0000070	OG0000071	OG0000054	OG0000089	OG0000095	OG0000092,OG0000244	OG0000096	OG0000072	OG0000090	OG0000093	OG0000100	OG0000097	OG0000104	OG0000098	OG0000102	OG0000101	OG0000112,OG0000118	OG0000124	OG0000113	OG0000126,OG0000224	OG0000028,OG0000106	OG0000015	OG0000009,OG0000049	OG0000047	OG0000036	OG0000040	OG0000014	OG0000011,OG0000232	OG0000012	OG0000024,OG0000230	OG0000057	OG0000059	OG0000025	OG0000041	OG0000042	OG0000020
NZ_MN175387	OG0000016	OG0000022	OG0000027	OG0000030	OG0000023,OG0000044,OG0000160	OG0000034,OG0000073	OG0000058	OG0000070	OG0000071	OG0000054	OG0000089	OG0000095	OG0000092,OG0000244	OG0000096	OG0000072	OG0000090	OG0000093	OG0000100,OG0000240	OG0000097	OG0000104	OG0000098	OG0000102	OG0000101	OG0000112,OG0000118	OG0000124	OG0000113	OG0000126,OG0000224	OG0000028,OG0000106	OG0000015	OG0000009,OG0000049	OG0000047	OG0000036	OG0000040	OG0000014	OG0000011,OG0000232	OG0000012	OG0000024,OG0000230	OG0000057	OG0000059	OG0000025	OG0000041	OG0000042	OG0000020
NZ_MN783744	OG0000016	OG0000022	OG0000027	OG0000030	OG0000023,OG0000044	OG0000034	OG0000058	OG0000070	OG0000071	OG0000054	OG0000089	OG0000095	OG0000092	OG0000096	OG0000072	OG0000090	OG0000093	OG0000100	OG0000097	OG0000104	OG0000098	OG0000102	OG0000101	OG0000118	OG0000124	OG0000113	OG0000126	OG0000028,OG0000106		OG0000009,OG0000009,OG0000049		OG0000036	OG0000040	OG0000014	OG0000011	OG0000012	OG0000024	OG0000057	OG0000059	OG0000025	OG0000041	OG0000042	OG0000020
NZ_MZ475700	OG0000016	OG0000022	OG0000027	OG0000030	OG0000023,OG0000044	OG0000034,OG0000073							OG0000244														OG0000224	OG0000028,OG0000106	OG0000015	OG0000009,OG0000049	OG0000047	OG0000036	OG0000040	OG0000014	OG0000011,OG0000232	OG0000012	OG0000024,OG0000230	OG0000057	OG0000059	OG0000025	OG0000041	OG0000042	OG0000020
NZ_MT560002	OG0000016	OG0000022	OG0000027	OG0000030	OG0000023,OG0000044,OG0000160	OG0000034,OG0000073	OG0000058	OG0000070	OG0000071	OG0000054	OG0000089	OG0000095	OG0000092	OG0000096	OG0000072	OG0000090	OG0000093	OG0000100	OG0000097	OG0000104	OG0000098	OG0000102	OG0000101	OG0000112,OG0000118	OG0000124	OG0000113	OG0000126	OG0000028,OG0000106	OG0000015	OG0000009,OG0000049	OG0000047	OG0000036	OG0000040	OG0000014	OG0000011	OG0000012	OG0000024	OG0000057	OG0000059	OG0000025	OG0000041	OG0000042	OG0000020
NC_019045	OG0000016	OG0000022	OG0000027	OG0000030	OG0000023,OG0000044	OG0000034,OG0000073,OG0000183	OG0000058,OG0000180	OG0000070	OG0000071	OG0000054	OG0000089	OG0000095	OG0000092	OG0000096	OG0000072	OG0000090	OG0000093	OG0000100,OG0000240	OG0000097	OG0000104	OG0000098	OG0000102	OG0000101	OG0000112,OG0000118	OG0000124	OG0000113	OG0000126	OG0000028,OG0000106	OG0000015	OG0000009,OG0000049	OG0000047	OG0000036	OG0000040	OG0000014	OG0000011	OG0000012	OG0000024	OG0000057	OG0000059	OG0000025	OG0000041	OG0000042	OG0000020
NZ_LR890634	OG0000016	OG0000022	OG0000027	OG0000030	OG0000023,OG0000044,OG0000160	OG0000034,OG0000073	OG0000058	OG0000070	OG0000071	OG0000054	OG0000089	OG0000095	OG0000092	OG0000096	OG0000072	OG0000090	OG0000093	OG0000100	OG0000097,OG0000206	OG0000104	OG0000098	OG0000102						OG0000028	OG0000015	OG0000009,OG0000049	OG0000047	OG0000036	OG0000040	OG0000014	OG0000011	OG0000012	OG0000024	OG0000057	OG0000059	OG0000025	OG0000041	OG0000042	OG0000020
CP041052	OG0000016	OG0000022	OG0000027	OG0000030	OG0000023,OG0000044	OG0000034,OG0000073,OG0000183	OG0000058,OG0000180																				OG0000126	OG0000028,OG0000106	OG0000015	OG0000049	OG0000047	OG0000036	OG0000040	OG0000014	OG0000011	OG0000012	OG0000024	OG0000057	OG0000059	OG0000025	OG0000041	OG0000042	OG0000020
NZ_CP051308	OG0000016	OG0000022	OG0000027	OG0000030	OG0000023,OG0000044,OG0000160	OG0000034,OG0000073	OG0000058	OG0000070	OG0000071	OG0000054	OG0000089	OG0000095	OG0000092	OG0000096	OG0000072	OG0000090	OG0000093	OG0000100	OG0000097,OG0000206	OG0000104	OG0000098	OG0000102	OG0000101	OG0000112,OG0000118	OG0000124	OG0000113	OG0000126	OG0000028,OG0000106		OG0000009,OG0000049	OG0000047	OG0000036	OG0000040	OG0000014	OG0000011	OG0000012	OG0000024	OG0000057
NZ_MZ465529	OG0000016	OG0000022	OG0000027	OG0000030	OG0000023,OG0000044,OG0000160	OG0000034,OG0000073	OG0000058	OG0000070	OG0000071	OG0000054	OG0000089	OG0000095	OG0000092	OG0000096	OG0000072	OG0000090	OG0000093	OG0000100	OG0000097	OG0000104	OG0000098	OG0000102	OG0000101	OG0000112,OG0000118	OG0000124	OG0000113	OG0000126	OG0000028,OG0000106	OG0000015,OG0000015	OG0000009,OG0000049	OG0000047	OG0000036	OG0000040	OG0000014	OG0000011	OG0000012	OG0000024	OG0000057	OG0000059	OG0000025	OG0000041	OG0000042	OG0000020
NZ_CP047703	OG0000016	OG0000022	OG0000027	OG0000030	OG0000023,OG0000044	OG0000034,OG0000073,OG0000183	OG0000058,OG0000180	OG0000070	OG0000071	OG0000054	OG0000089	OG0000095	OG0000092	OG0000096	OG0000072	OG0000090	OG0000093	OG0000100	OG0000097	OG0000104	OG0000098	OG0000102	OG0000101	OG0000112,OG0000118	OG0000124	OG0000113	OG0000126	OG0000028,OG0000106	OG0000015	OG0000009,OG0000049	OG0000047	OG0000036	OG0000040	OG0000014	OG0000011	OG0000012	OG0000024	OG0000057	OG0000059	OG0000025	OG0000041	OG0000042	OG0000020
NZ_CP051319	OG0000016	OG0000022	OG0000027	OG0000030	OG0000023,OG0000044,OG0000160	OG0000034,OG0000073	OG0000058	OG0000070	OG0000071	OG0000054	OG0000089	OG0000095	OG0000092	OG0000096	OG0000072	OG0000090	OG0000093	OG0000100,OG0000100	OG0000097,OG0000097,OG0000206	OG0000104	OG0000098	OG0000102	OG0000101	OG0000112,OG0000118	OG0000124	OG0000113	OG0000126	OG0000028,OG0000106	OG0000015	OG0000009,OG0000049	OG0000047	OG0000036	OG0000040	OG0000014	OG0000011	OG0000012	OG0000024	OG0000057	OG0000059	OG0000025	OG0000041	OG0000042	OG0000020
NZ_CP018318	OG0000016	OG0000022	OG0000027	OG0000030	OG0000023,OG0000044,OG0000160	OG0000034,OG0000073	OG0000058	OG0000070	OG0000071	OG0000054	OG0000089	OG0000095	OG0000092	OG0000096	OG0000072	OG0000090	OG0000093		OG0000206									OG0000028	OG0000015	OG0000009,OG0000049	OG0000047	OG0000036	OG0000040	OG0000014	OG0000011	OG0000012	OG0000024	OG0000057	OG0000059	OG0000025	OG0000041	OG0000042	OG0000020
NZ_CP030215	OG0000016	OG0000022	OG0000027	OG0000030	OG0000023,OG0000044,OG0000160	OG0000034,OG0000073	OG0000058	OG0000070	OG0000071	OG0000054	OG0000089	OG0000095	OG0000092	OG0000096	OG0000072	OG0000090	OG0000093	OG0000100	OG0000097,OG0000206	OG0000104	OG0000098	OG0000102	OG0000101	OG0000112,OG0000118	OG0000124	OG0000113	OG0000126	OG0000028,OG0000106	OG0000015	OG0000009,OG0000049	OG0000047	OG0000036	OG0000040	OG0000014	OG0000011	OG0000012	OG0000024	OG0000057	OG0000059	OG0000025	OG0000041	OG0000042	OG0000020
NZ_AP018687	OG0000016	OG0000022	OG0000027	OG0000030	OG0000023,OG0000044	OG0000034,OG0000183	OG0000058,OG0000180	OG0000070	OG0000071	OG0000054	OG0000089	OG0000095	OG0000092	OG0000096	OG0000072	OG0000090	OG0000093	OG0000100	OG0000097	OG0000104	OG0000098	OG0000102	OG0000101	OG0000118	OG0000124	OG0000113	OG0000126	OG0000028,OG0000106	OG0000015	OG0000049	OG0000047	OG0000036	OG0000040	OG0000014	OG0000011	OG0000012	OG0000024	OG0000057	OG0000059	OG0000025	OG0000041	OG0000042	OG0000020
NZ_CP071087	OG0000016	OG0000022	OG0000027	OG0000030	OG0000023,OG0000044,OG0000372	OG0000034,OG0000073,OG0000183,OG0000269	OG0000058,OG0000180	OG0000070	OG0000071	OG0000054	OG0000089	OG0000095	OG0000092	OG0000096	OG0000072	OG0000090	OG0000093	OG0000100	OG0000097	OG0000104	OG0000098	OG0000102	OG0000101	OG0000112,OG0000118	OG0000124	OG0000113	OG0000126	OG0000028,OG0000106	OG0000015	OG0000009,OG0000049	OG0000047	OG0000036	OG0000040	OG0000014	OG0000011	OG0000012	OG0000024	OG0000057	OG0000059	OG0000025	OG0000041	OG0000042	OG0000020,OG0000454
NZ_KX029331	OG0000016	OG0000022	OG0000027	OG0000030	OG0000023,OG0000044,OG0000160	OG0000034,OG0000073	OG0000058	OG0000070	OG0000071	OG0000054	OG0000089	OG0000095	OG0000092	OG0000096	OG0000072	OG0000090	OG0000093	OG0000100	OG0000097	OG0000104	OG0000098	OG0000102	OG0000101	OG0000112,OG0000118	OG0000124	OG0000113	OG0000126	OG0000028,OG0000106	OG0000015	OG0000009,OG0000049	OG0000047	OG0000036	OG0000040	OG0000014	OG0000011	OG0000012	OG0000024	OG0000057	OG0000059	OG0000025	OG0000041	OG0000042	OG0000020
NZ_CP100424	OG0000016	OG0000022	OG0000027	OG0000030	OG0000023,OG0000044,OG0000160	OG0000034,OG0000073	OG0000058	OG0000070	OG0000071	OG0000054	OG0000089	OG0000095	OG0000092,OG0000244	OG0000096	OG0000072	OG0000090	OG0000093	OG0000100	OG0000097,OG0000206	OG0000104	OG0000098	OG0000102	OG0000101	OG0000112,OG0000118	OG0000124	OG0000113	OG0000126,OG0000224	OG0000028,OG0000106	OG0000015,OG0000015	OG0000009,OG0000049	OG0000047	OG0000036	OG0000040	OG0000014	OG0000011,OG0000232	OG0000012	OG0000024,OG0000230	OG0000057	OG0000059	OG0000025	OG0000041	OG0000042	OG0000020
NZ_CP028197	OG0000016	OG0000022	OG0000027	OG0000030,OG0000681	OG0000023,OG0000044,OG0000160,OG0000160,OG0001489	OG0000034,OG0000073,OG0000269	OG0000058,OG0000180	OG0000070	OG0000071,OG0001854	OG0000054,OG0000054	OG0000089	OG0000095	OG0000092	OG0000096	OG0000072	OG0000090	OG0000093	OG0000100,OG0001837	OG0000097,OG0000097,OG0000206,OG0000206,OG0000206	OG0000104,OG0000104	OG0000098	OG0000102	OG0000101,OG0000101	OG0000112,OG0000118	OG0000124	OG0000113	OG0000126	OG0000028,OG0000106	OG0000015	OG0000009,OG0000009,OG0000009,OG0000009,OG0000049	OG0000047	OG0000036	OG0000040	OG0000014	OG0000011,OG0000011	OG0000012	OG0000024	OG0000057	OG0000059	OG0000025	OG0000041	OG0000042	OG0000020,OG0000334
NZ_CP032448	OG0000016	OG0000022	OG0000027	OG0000030	OG0000023,OG0000044,OG0000160	OG0000034,OG0000073													OG0000206									OG0000028	OG0000015	OG0000049	OG0000047	OG0000036	OG0000040	OG0000014	OG0000011	OG0000012	OG0000024	OG0000057	OG0000059	OG0000025	OG0000041	OG0000042	OG0000020
NZ_CP031512	OG0000016	OG0000022	OG0000027	OG0000030	OG0000023,OG0000044	OG0000034,OG0000073,OG0000183	OG0000058,OG0000180	OG0000070,OG0000831	OG0000071	OG0000054	OG0000089	OG0000095	OG0000092	OG0000096	OG0000072	OG0000090	OG0000093	OG0000100	OG0000097	OG0000104	OG0000098	OG0000102	OG0000101	OG0000112,OG0000118	OG0000124	OG0000113	OG0000126	OG0000028,OG0000106	OG0000015	OG0000009,OG0000049	OG0000047	OG0000036	OG0000040	OG0000014	OG0000011	OG0000012	OG0000024	OG0000057	OG0000059	OG0000025	OG0000041	OG0000042	OG0000020
NZ_KY887590	OG0000016	OG0000022,OG0000329	OG0000027	OG0000030,OG000NO	OG0000023,OG0000044,OG0000372	OG0000034,OG0000073,OG0000269	OG0000058	OG0000070	OG0000071	OG0000054	OG0000089	OG0000095	OG0000092	OG0000096	OG0000072	OG0000090	OG0000093	OG0000100	OG0000097	OG0000104	OG0000098	OG0000102	OG0000101	OG0000112,OG0000118	OG0000124	OG0000113	OG0000126	OG0000028,OG0000106	OG0000015,OG0000015	OG0000009,OG0000049	OG0000047	OG0000036	OG0000040	OG0000014	OG0000011	OG0000012	OG0000024	OG0000057	OG0000059	OG0000025	OG0000041	OG0000042	OG0000020
NZ_LT882698	OG0000016	OG0000022,OG0000329	OG0000027	OG0000030	OG0000023,OG0000044,OG0000372	OG0000034,OG0000073,OG0000183,OG0000269	OG0000058,OG0000180	OG0000070	OG0000071,OG0000285	OG0000054,OG0000311	OG0000089	OG0000095,OG0000337	OG0000092,OG0000338	OG0000096,OG0000339	OG0000072,OG0000072	OG0000090,OG0000349	OG0000093,OG0000336	OG0000100	OG0000054,OG0000097	OG0000104	OG0000098,OG0000098	OG0000102,OG0000102	OG0000101,OG0000101	OG0000112,OG0000112,OG0000118	OG0000124	OG0000113	OG0000126	OG0000028,OG0000106	OG0000015	OG0000009,OG0000009,OG0000009,OG0000009,OG0000049	OG0000047	OG0000036	OG0000040	OG0000014	OG0000011,OG0000011	OG0000012,OG0000012	OG0000024,OG0000335,OG0000365	OG0000057	OG0000059	OG0000025	OG0000041	OG0000042	OG0000020,OG0000334
NZ_CP020513	OG0000016	OG0000022	OG0000027	OG0000030	OG0000044	OG0000073																						OG0000028	OG0000015	OG0000049	OG0000047	OG0000036	OG0000040	OG0000014	OG0000011	OG0000012	OG0000024	OG0000057	OG0000059	OG0000025	OG0000041	OG0000042	OG0000020
NC_023898	OG0000016	OG0000022	OG0000027	OG0000030	OG0000023,OG0000044	OG0000034,OG0000073,OG0000183	OG0000058,OG0000180	OG0000070	OG0000071	OG0000054	OG0000089	OG0000095	OG0000092	OG0000096	OG0000072	OG0000090	OG0000093	OG0000100	OG0000097	OG0000104	OG0000098	OG0000102	OG0000101	OG0000112,OG0000118	OG0000124	OG0000113	OG0000126	OG0000028,OG0000106	OG0000015	OG0000009,OG0000049	OG0000047	OG0000036	OG0000040	OG0000014	OG0000011	OG0000012	OG0000024	OG0000057	OG0000059	OG0000025	OG0000041	OG0000042	OG0000020
NZ_KP742988	OG0000016	OG0000022	OG0000027	OG0000030	OG0000023,OG0000044	OG0000034,OG0000073,OG0000183	OG0000058,OG0000180	OG0000070	OG0000071	OG0000054	OG0000089	OG0000095	OG0000092	OG0000096	OG0000072	OG0000090	OG0000093	OG0000100,OG0000240	OG0000097	OG0000104	OG0000098	OG0000102	OG0000101	OG0000112,OG0000118	OG0000124	OG0000113	OG0000126	OG0000028,OG0000106	OG0000015	OG0000009,OG0000049	OG0000047	OG0000036	OG0000040	OG0000014	OG0000011	OG0000012	OG0000024	OG0000057	OG0000059	OG0000025	OG0000041	OG0000042	OG0000020
NZ_LT985225	OG0000016	OG0000022	OG0000027	OG0000030	OG0000023,OG0000044	OG0000034,OG0000073,OG0000183	OG0000058,OG0000180	OG0000070	OG0000071	OG0000054	OG0000089	OG0000095	OG0000092	OG0000096	OG0000072	OG0000090	OG0000093	OG0000100	OG0000097	OG0000104	OG0000098	OG0000102	OG0000101	OG0000112,OG0000118	OG0000124	OG0000113	OG0000126	OG0000028,OG0000106	OG0000015	OG0000009,OG0000009,OG0000049	OG0000047	OG0000036	OG0000040	OG0000014	OG0000011	OG0000012	OG0000024,OG0000365	OG0000057	OG0000059	OG0000025	OG0000041	OG0000042	OG0000020
NZ_MH105050	OG0000016	OG0000022	OG0000027	OG0000030	OG0000023,OG0000044,OG0000160	OG0000034,OG0000073	OG0000058	OG0000070,OG0000070	OG0000071	OG0000054	OG0000089	OG0000095	OG0000092	OG0000096	OG0000072	OG0000090	OG0000093	OG0000100,OG0000240	OG0000097	OG0000104	OG0000098	OG0000102	OG0000101	OG0000112,OG0000118	OG0000124	OG0000113	OG0000126	OG0000028,OG0000106	OG0000015	OG0000009,OG0000049	OG0000047	OG0000036	OG0000040	OG0000014	OG0000011	OG0000012	OG0000024,OG0000365	OG0000057	OG0000059	OG0000025	OG0000041	OG0000042	OG0000020
NZ_MN783743	OG0000016	OG0000022	OG0000027	OG0000030	OG0000023,OG0000044	OG0000034	OG0000058	OG0000070	OG0000071	OG0000054	OG0000089	OG0000095	OG0000092	OG0000096	OG0000072	OG0000090	OG0000093	OG0000100	OG0000097	OG0000104	OG0000098	OG0000102	OG0000101	OG0000118	OG0000124	OG0000113	OG0000126	OG0000028,OG0000106		OG0000009,OG0000009,OG0000009,OG0000049		OG0000036	OG0000040	OG0000014	OG0000011	OG0000012	OG0000024	OG0000057	OG0000059	OG0000025	OG0000041	OG0000042	OG0000020
NZ_KY986974	OG0000016	OG0000022	OG0000027	OG0000030	OG0000023,OG0000044,OG0000160,OG0000372	OG0000034,OG0000073,OG0000269	OG0000058	OG0000070	OG0000071	OG0000054	OG0000089	OG0000095	OG0000092	OG0000096	OG0000072	OG0000090	OG0000093	OG0000100	OG0000097	OG0000104	OG0000098	OG0000102	OG0000101	OG0000112,OG0000118	OG0000124	OG0000113	OG0000126	OG0000028,OG0000106	OG0000015	OG0000009,OG0000049	OG0000047	OG0000036	OG0000040	OG0000014	OG0000011	OG0000012	OG0000024	OG0000057	OG0000059	OG0000025	OG0000041	OG0000042	OG0000020
NZ_CP082956	OG0000016	OG0000022	OG0000027	OG0000030	OG0000023,OG0000044,OG0000160	OG0000034,OG0000073	OG0000058	OG0000070	OG0000071	OG0000054	OG0000089	OG0000095	OG0000092	OG0000096	OG0000072	OG0000090	OG0000093	OG0000100	OG0000097,OG0000206	OG0000104	OG0000098	OG0000102	OG0000101	OG0000112,OG0000118	OG0000124	OG0000113	OG0000126	OG0000028,OG0000106	OG0000015	OG0000009,OG0000049	OG0000047	OG0000036	OG0000040	OG0000014	OG0000011	OG0000012	OG0000024	OG0000057	OG0000059	OG0000025	OG0000041	OG0000042	OG0000020
NZ_CP089019	OG0000016	OG0000022	OG0000027	OG0000030	OG0000023,OG0000044,OG0000160	OG0000034,OG0000073	OG0000058	OG0000070	OG0000071	OG0000054	OG0000089	OG0000095	OG0000092,OG0000244	OG0000096	OG0000072	OG0000090	OG0000093	OG0000100	OG0000097	OG0000104	OG0000098	OG0000102	OG0000101	OG0000112,OG0000118	OG0000124	OG0000113	OG0000126,OG0000224	OG0000028,OG0000106	OG0000015	OG0000009,OG0000049	OG0000047	OG0000036	OG0000040	OG0000014	OG0000011,OG0000232	OG0000012	OG0000024,OG0000230	OG0000057	OG0000059	OG0000025	OG0000041	OG0000042	OG0000020
NZ_MK033499	OG0000016	OG0000022	OG0000027	OG0000030	OG0000023,OG0000044,OG0000160	OG0000034,OG0000073	OG0000058						OG0000244						OG0000206					OG0000112			OG0000224	OG0000028		OG0000009,OG0000049	OG0000047	OG0000036	OG0000040	OG0000014	OG0000011	OG0000012	OG0000024	OG0000057	OG0000059	OG0000025	OG0000041	OG0000042	OG0000020
NC_019066	OG0000016	OG0000022	OG0000027	OG0000030	OG0000023,OG0000044,OG0000160	OG0000034,OG0000073	OG0000058	OG0000070	OG0000071	OG0000054	OG0000089	OG0000095						OG0000100	OG0000097	OG0000104	OG0000098	OG0000102	OG0000101	OG0000112,OG0000118	OG0000124	OG0000113	OG0000126	OG0000028,OG0000106	OG0000015	OG0000009,OG0000049	OG0000047	OG0000036	OG0000040	OG0000014	OG0000011	OG0000012	OG0000024	OG0000057	OG0000059	OG0000025	OG0000041	OG0000042	OG0000020
NZ_CP080541	OG0000016	OG0000022	OG0000027	OG0000030	OG0000023,OG0000044	OG0000034,OG0000073	OG0000058	OG0000070	OG0000071	OG0000054	OG0000089	OG0000095	OG0000092	OG0000096	OG0000072	OG0000090	OG0000093	OG0000100	OG0000097	OG0000104	OG0000098	OG0000102	OG0000101	OG0000112,OG0000118	OG0000124	OG0000113	OG0000126	OG0000028,OG0000106	OG0000015	OG0000009,OG0000049	OG0000047	OG0000036	OG0000040	OG0000014	OG0000011	OG0000012	OG0000024	OG0000057	OG0000059	OG0000025	OG0000041	OG0000042	OG0000020
NZ_LC536681	OG0000016	OG0000022	OG0000027	OG0000030	OG0000023,OG0000044	OG0000034,OG0000073	OG0000058	OG0000070	OG0000071	OG0000054	OG0000089	OG0000095	OG0000092	OG0000096	OG0000072	OG0000090	OG0000093	OG0000100	OG0000097	OG0000104	OG0000098	OG0000102	OG0000101	OG0000112,OG0000118	OG0000124	OG0000113	OG0000126	OG0000028,OG0000106	OG0000015	OG0000009,OG0000049	OG0000047	OG0000036	OG0000040	OG0000014	OG0000011	OG0000012	OG0000024	OG0000057	OG0000059	OG0000025	OG0000041	OG0000042	OG0000020
CP051443	OG0000016	OG0000022	OG0000027	OG0000030	OG0000023,OG0000044,OG0000160	OG0000034,OG0000073	OG0000058	OG0000070	OG0000071	OG0000054	OG0000089	OG0000095	OG0000092	OG0000096	OG0000072	OG0000090	OG0000093		OG0000206									OG0000028	OG0000015	OG0000049	OG0000047	OG0000036	OG0000040	OG0000014	OG0000011	OG0000012	OG0000024	OG0000057	OG0000059	OG0000025	OG0000041	OG0000042	OG0000020
KY882285	OG0000016	OG0000022	OG0000027	OG0000030	OG0000023,OG0000044	OG0000034	OG0000058	OG0000070	OG0000071	OG0000054	OG0000089	OG0000095	OG0000092	OG0000096	OG0000072	OG0000090	OG0000093	OG0000100	OG0000097	OG0000104	OG0000098	OG0000102	OG0000101	OG0000118	OG0000124	OG0000113	OG0000126	OG0000028,OG0000106		OG0000009,OG0000009,OG0000049		OG0000036	OG0000040	OG0000014	OG0000011	OG0000012	OG0000024	OG0000057	OG0000059	OG0000025	OG0000041	OG0000042	OG0000020
NZ_LR697125	OG0000016	OG0000022	OG0000027	OG0000030	OG0000023,OG0000044	OG0000034,OG0000073	OG0000058	OG0000070	OG0000071	OG0000054	OG0000089	OG0000095	OG0000092,OG0000244	OG0000096	OG0000072	OG0000090	OG0000093	OG0000100,OG0000240	OG0000097	OG0000104	OG0000098	OG0000102	OG0000101	OG0000112,OG0000118	OG0000124	OG0000113	OG0000126,OG0000224	OG0000028,OG0000106	OG0000015	OG0000009,OG0000049	OG0000047	OG0000036	OG0000040	OG0000014	OG0000011,OG0000232	OG0000012	OG0000024,OG0000230	OG0000057	OG0000059	OG0000025	OG0000041	OG0000042	OG0000020
NZ_CP070541	OG0000016	OG0000022	OG0000027	OG0000030	OG0000023	OG0000034																						OG0000028							OG0000011	OG0000012	OG0000024	OG0000057	OG0000059	OG0000025	OG0000041	OG0000042	OG0000020
NZ_LR697099	OG0000016	OG0000022	OG0000027	OG0000030	OG0000023,OG0000044,OG0000372	OG0000034,OG0000073,OG0000269	OG0000058	OG0000070	OG0000071	OG0000054	OG0000089	OG0000095	OG0000092,OG0000244	OG0000096	OG0000072	OG0000090	OG0000093	OG0000100,OG0000240	OG0000097	OG0000104	OG0000098	OG0000102	OG0000101	OG0000112,OG0000118	OG0000124	OG0000113	OG0000126,OG0000224,OG0000224	OG0000028,OG0000106	OG0000015,OG0000015	OG0000009,OG0000009,OG0000049	OG0000047	OG0000036	OG0000040	OG0000014	OG0000011,OG0000232	OG0000012	OG0000024,OG0000230	OG0000057	OG0000059	OG0000025	OG0000041	OG0000042	OG0000020,OG0000454
