# Supplementary material for: Comparative genomics reveals new insights into the evolution of the IncA and IncC family of plasmids
Source: Front Microbiol. 2022 Nov 16;13:1045314. doi: 10.3389/fmicb.2022.1045314 (PMC9709138; doi:10.3389/fmicb.2022.1045314)
Supplement: SUPPLEMENTARY TABLE 3 — The conjugative types of plasmids and the relaxase, T4CP and T4SS genes contained in plasmids. [file Table_3.XLSX]

## Sheet: Sheet
Accession number	Conjugative type	Relaxase	T4CP	T4SS Genes
NZ_CP038464	Conj	MOBH	TrwB/TraD	mobI,repA,sppA,dsbA,parA,parB,dcm2,topB,traI,traD,traJ,F_TraL,F_TraE,F_TraK,F_TraB,F_TraV,F_TraA,dsbC,F_TraC,trhF,F_TraW,F_TraU,F_TraN,ssb,bet,exo,nuc,pri,rhs,int,yacC,ter,kfrA,uvrD,F_TraF,F_TraH,F_TraG,eex,acr1,F_Orf169,acaD,acaC,acr2,stbA
NZ_CP067958	Conj	MOBH	TrwB/TraD	mobI,repA,sppA,dsbA,parA,parB,dcm2,topB,traI,traD,traJ,F_TraL,F_TraE,F_TraK,F_TraB,F_TraV,F_TraA,dsbC,F_TraC,trhF,F_TraW,F_TraU,F_TraN,ssb,bet,exo,nuc,pri,rhs,int,yacC,ter,kfrA,uvrD,F_TraF,F_TraH,F_TraG,eex,acr1,F_Orf169,acaD,acaC,acr2,stbA
NZ_CP025240	Conj	MOBH	TrwB/TraD	mobI,repA,sppA,dsbA,parA,parB,dcm2,topB,traI,traD,traJ,F_TraL,F_TraE,F_TraK,F_TraB,F_TraV,F_TraA,dsbC,F_TraC,trhF,F_TraW,F_TraU,F_TraN,ssb,bet,exo,nuc,pri,rhs,int,yacC,ter,kfrA,uvrD,F_TraF,F_TraH,F_TraG,eex,acr1,F_Orf169,acaD,acaC,acr2,stbA
NZ_CP076009	Conj	MOBH,Other	TrwB/TraD	mobI,repA,sppA,dsbA,parA,parB,dcm2,topB,traI,traD,traJ,F_TraL,F_TraE,F_TraK,F_TraB,F_TraV,F_TraA,dsbC,F_TraC,trhF,F_TraW,F_TraU,F_TraN,ssb,bet,exo,nuc,pri,rhs,int,yacC,ter,kfrA,uvrD,F_TraF,F_TraH,F_TraG,eex,acr1,F_Orf169,acaD,acaC,acr2,stbA
NC_021667	Conj	MOBH	TrwB/TraD	mobI,repA,sppA,dsbA,parA,parB,dcm2,topB,traI,traD,traJ,F_TraL,F_TraE,F_TraK,F_TraB,F_TraV,F_TraA,dsbC,F_TraC,trhF,F_TraW,F_TraU,F_TraN,ssb,bet,exo,nuc,pri,rhs,int,yacC,ter,kfrA,uvrD,F_TraF,F_TraH,F_TraG,eex,acr1,F_Orf169,acaD,acaC,acr2,stbA
NZ_CP019053	Conj	MOBH,MOBC	TrwB/TraD	mobI,repA,sppA,dsbA,parA,parB,dcm2,topB,traI,traD,traJ,F_TraL,F_TraE,F_TraK,F_TraB,F_TraV,F_TraA,dsbC,F_TraC,trhF,F_TraW,F_TraU,F_TraN,ssb,bet,exo,nuc,pri,rhs,int,yacC,ter,kfrA,uvrD,F_TraF,F_TraH,F_TraG,eex,acr1,F_Orf169,acaD,acaC,acr2,stbA
NZ_MH325468	Conj	MOBH	TrwB/TraD	mobI,repA,sppA,dsbA,parA,parB,dcm2,topB,traI,traD,traJ,F_TraL,F_TraE,F_TraK,F_TraB,F_TraV,F_TraA,dsbC,F_TraC,trhF,F_TraW,F_TraU,F_TraN,bet,exo,nuc,pri,int,ter,kfrA,uvrD,F_TraF,F_TraH,F_TraG,eex,acr1,F_Orf169,acaD,acaC,acr2,stbA
NZ_CP032380	Conj	MOBH	TrwB/TraD	mobI,repA,sppA,dsbA,parA,parB,dcm2,topB,F_TraA,F_TraV,F_TraB,F_TraK,F_TraE,F_TraL,traJ,traD,traI,int,yacC,ter,kfrA,uvrD,F_TraF,F_TraH,F_TraG,eex,acr1,F_Orf169,acaD,acaC,acr2,stbA
NZ_MH475146	Conj	MOBH	TrwB/TraD	mobI,repA,sppA,dsbA,parA,parB,dcm2,topB,traI,traD,traJ,F_TraL,F_TraE,F_TraK,F_TraB,F_TraV,F_TraA,dsbC,F_TraC,trhF,F_TraW,F_TraU,F_TraN,ssb,bet,exo,nuc,pri,rhs,P_TrbB,int,yacC,ter,kfrA,uvrD,F_TraF,F_TraH,F_TraG,eex,acr1,F_Orf169,acaD,acaC,acr2,stbA
NZ_MT560001	Conj	MOBH,MOBC	TrwB/TraD,TrwB/TraD	mobI,repA,sppA,dsbA,P_TrwF,P_TrwE,parA,parB,dcm2,topB,traI,traD,traJ,F_TraL,F_TraE,F_TraK,F_TraB,F_TraV,F_TraA,dsbC,F_TraC,trhF,F_TraW,F_TraU,F_TraN,ssb,bet,exo,nuc,pri,rhs,int,yacC,ter,kfrA,uvrD,F_TraF,F_TraH,F_TraG,eex,acr1,F_Orf169,acaD,acaC,acr2,stbA
NZ_MH995506	Conj	MOBH	TrwB/TraD	mobI,repA,sppA,dsbA,parA,parB,dcm2,topB,traI,traD,traJ,F_TraL,F_TraE,F_TraK,F_TraB,F_TraV,F_TraA,dsbC,F_TraC,trhF,F_TraW,F_TraU,F_TraN,ssb,bet,exo,nuc,pri,rhs,int,yacC,ter,kfrA,uvrD,F_TraF,F_TraH,F_TraG,eex,acr1,F_Orf169,acaD,acaC,acr2,stbA
NC_020180	Conj	MOBH	TrwB/TraD	mobI,repA,sppA,dsbA,parA,parB,dcm2,topB,traI,traD,traJ,F_TraL,F_TraE,F_TraK,F_TraB,F_TraV,F_TraA,dsbC,F_TraC,trhF,F_TraW,F_TraU,F_TraN,ssb,bet,exo,nuc,pri,rhs,int,yacC,P_TrbB,ter,kfrA,uvrD,F_TraF,F_TraH,F_TraG,eex,acr1,F_Orf169,acaD,acaC,acr2,stbA
NZ_CP097381	Conj	MOBH	TrwB/TraD	mobI,repA,sppA,dsbA,parA,parB,dcm2,topB,traI,traD,traJ,F_TraL,F_TraE,F_TraK,F_TraB,F_TraV,F_TraA,dsbC,F_TraC,trhF,F_TraW,F_TraU,F_TraN,ssb,bet,exo,nuc,pri,rhs,int,yacC,ter,kfrA,uvrD,F_TraF,F_TraH,F_TraG,eex,acr1,F_Orf169,acaD,acaC,acr2,stbA
NZ_MK205417	Conj	MOBH	TrwB/TraD	mobI,repA,sppA,dsbA,parA,parB,dcm2,topB,traI,traD,traJ,F_TraL,F_TraE,F_TraK,F_TraB,F_TraV,F_TraA,int,yacC,ter,kfrA,uvrD,F_TraF,F_TraH,F_TraG,eex,acr1,F_Orf169,acaD,acaC,acr2,stbA
NZ_CP021952	Conj	MOBH	TrwB/TraD	mobI,repA,sppA,dsbA,parA,parB,dcm2,topB,traI,traD,traJ,F_TraL,F_TraE,F_TraK,F_TraB,F_TraV,F_TraA,dsbC,F_TraC,trhF,F_TraW,F_TraU,F_TraN,ssb,bet,exo,nuc,pri,int,yacC,ter,kfrA,uvrD,F_TraF,F_TraH,F_TraG,eex,acr1,F_Orf169,acaD,acaC,acr2,stbA
NZ_MN603981	Conj	MOBH	TrwB/TraD	mobI,repA,sppA,dsbA,parA,parB,dcm2,topB,traI,traD,traJ,F_TraL,F_TraE,F_TraK,F_TraB,F_TraV,F_TraA,dsbC,F_TraC,trhF,F_TraW,F_TraU,F_TraN,ssb,bet,exo,nuc,pri,rhs,int,yacC,ter,kfrA,uvrD,F_TraF,F_TraH,F_TraG,eex,acr1,F_Orf169,acaD,acaC,acr2,stbA
NZ_LT985218	Conj	MOBH	TrwB/TraD	mobI,repA,sppA,dsbA,parA,parB,dcm2,topB,traI,traD,traJ,F_TraL,F_TraE,F_TraK,F_TraB,F_TraV,F_TraA,exo,nuc,pri,rhs,int,yacC,ter,kfrA,uvrD,F_TraF,F_TraH,F_TraG,eex,acr1,F_Orf169,acaD,acaC,acr2,stbA
CP071069	Conj	MOBH,Other	TrwB/TraD	mobI,repA,sppA,dsbA,parA,parB,dcm2,topB,traI,traD,traJ,F_TraL,F_TraE,F_TraK,F_TraB,F_TraV,F_TraA,dsbC,F_TraC,trhF,F_TraW,F_TraU,F_TraN,ssb,bet,exo,nuc,pri,rhs,int,yacC,ter,kfrA,uvrD,F_TraF,F_TraH,F_TraG,eex,acr1,F_Orf169,acaD,acaC,acr2,stbA
NZ_CP045510	unmob			mobI,repA,sppA,dsbA,dcm2,parB,parA,int,yacC,ter,kfrA,uvrD,F_TraF,F_TraH,F_TraG,eex,acr1,F_Orf169,acaD,acaC,acr2,stbA
NZ_KY887591	Conj	MOBH,MOBC	TrwB/TraD	mobI,repA,sppA,dsbA,parA,parB,dcm2,topB,traI,traD,traJ,F_TraL,F_TraE,F_TraK,F_TraB,F_TraV,F_TraA,dsbC,F_TraC,trhF,F_TraW,F_TraU,F_TraN,ssb,bet,exo,nuc,pri,rhs,int,yacC,ter,kfrA,uvrD,F_TraF,F_TraH,F_TraG,eex,acr1,F_Orf169,acaD,acaC,acr2,stbA
NZ_AP022495	Conj	MOBH,MOBC	TrwB/TraD	mobI,repA,sppA,dsbA,parA,parB,dcm2,topB,traI,traD,traJ,F_TraL,F_TraE,F_TraK,F_TraB,F_TraV,F_TraA,dsbC,F_TraC,trhF,F_TraW,F_TraU,F_TraN,ssb,bet,exo,nuc,pri,rhs,int,yacC,ter,kfrA,uvrD,F_TraF,F_TraH,F_TraG,eex,acr1,F_Orf169,acaD,acaC,acr2,stbA
NZ_CP047276	Conj	MOBH,MOBF	TrwB/TraD,TrwB/TraD	mobI,repA,sppA,dsbA,ssb,F_Orf169,F_TraA,F_TraL,F_TraE,F_TraB,F_TraC,F_TraW,F_TraU,F_TrbC,F_TraN,F_TraB,F_TraH,parA,parB,dcm2,topB,traI,traD,traJ,F_TraL,F_TraE,F_TraK,F_TraB,F_TraV,F_TraA,dsbC,F_TraC,trhF,F_TraW,rhs,int,yacC,ter,kfrA,uvrD,F_TraF,F_TraH,F_TraG,eex,acr1,F_Orf169,acaD,acaC,acr2,stbA
NZ_CP040884	Conj	MOBH	TrwB/TraD	mobI,repA,sppA,dsbA,parA,parB,dcm2,topB,traI,traD,traJ,F_TraL,F_TraE,F_TraK,F_TraB,F_TraV,F_TraA,dsbC,F_TraC,trhF,F_TraW,F_TraU,F_TraN,ssb,bet,exo,nuc,pri,rhs,int,yacC,ter,kfrA,uvrD,F_TraF,F_TraH,F_TraG,eex,acr1,F_Orf169,acaD,acaC,acr2,stbA
NZ_CP017778	Conj	MOBH	TrwB/TraD,TrwB/TraD	mobI,repA,sppA,dsbA,P_TrwF,P_TrwE,parA,parB,dcm2,topB,traI,traD,traJ,F_TraL,F_TraE,F_TraK,F_TraB,F_TraV,F_TraA,dsbC,F_TraC,trhF,F_TraW,traU,rhs,int,yacC,ter,kfrA,uvrD,F_TraF,F_TraH,F_TraG,eex,acr1,F_Orf169,acaD,acaC,acr2,stbA
NZ_CP071026	Conj	MOBH,MOBC	TrwB/TraD	mobI,repA,sppA,dsbA,parA,parB,dcm2,topB,traI,traD,traJ,F_TraL,F_TraE,F_TraK,F_TraB,F_TraV,F_TraA,dsbC,F_TraC,trhF,F_TraW,F_TraU,F_TraN,bet,exo,nuc,pri,rhs,int,yacC,ter,kfrA,uvrD,F_TraF,F_TraH,F_TraG,eex,acr1,F_Orf169,acaD,acaC,acr2,stbA
NZ_CP015394	Conj	MOBH	TrwB/TraD	mobI,repA,sppA,dsbA,parA,parB,dcm2,topB,traI,traD,traJ,F_TraL,F_TraE,F_TraK,F_TraB,F_TraV,F_TraA,dsbC,F_TraC,trhF,F_TraW,F_TraU,F_TraN,ssb,bet,exo,nuc,pri,rhs,int,yacC,ter,kfrA,uvrD,F_TraF,F_TraH,F_TraG,eex,acr1,F_Orf169,acaD,acaC,acr2,stbA
NZ_CP082989	Conj	MOBH,MOBC	TrwB/TraD,TrwB/TraD	mobI,repA,sppA,dsbA,P_TrwF,P_TrwE,parA,parB,dcm2,topB,traI,traD,traJ,F_TraL,F_TraE,F_TraK,F_TraB,F_TraV,F_TraA,dsbC,F_TraC,trhF,F_TraW,F_TraU,F_TraN,ssb,bet,exo,nuc,pri,rhs,int,yacC,ter,kfrA,uvrD,F_TraF,F_TraH,F_TraG,eex,acr1,F_Orf169,acaD,acaC,acr2,stbA
NZ_CP043192	Conj	MOBH	TrwB/TraD	mobI,repA,sppA,dsbA,exo,bet,ssb,F_TraN,F_TraU,F_TraW,trhF,F_TraC,dsbC,F_TraA,F_TraV,F_TraB,F_TraK,F_TraE,F_TraL,traJ,traD,traI,topB,dcm2,parB,parA,nuc,pri,P_TrbB,rhs,int,yacC,ter,kfrA,uvrD,F_TraF,F_TraH,F_TraG,eex,acr1,F_Orf169,acaD,acaC,acr2,stbA
NZ_CP029118	Conj	MOBH	TrwB/TraD	mobI,repA,sppA,dsbA,parA,parB,dcm2,topB,traI,traD,traJ,F_TraL,F_TraE,F_TraK,F_TraB,F_TraV,F_TraA,dsbC,F_TraC,trhF,F_TraW,F_TraU,F_TraN,ssb,bet,exo,nuc,pri,rhs,int,yacC,ter,kfrA,uvrD,F_TraF,F_TraH,F_TraG,eex,acr1,F_Orf169,acaD,acaC,acr2,stbA
NZ_CP028804	Conj	MOBH,MOBC,Other	TrwB/TraD,TrwB/TraD	mobI,repA,sppA,dsbA,parA,parB,dcm2,topB,traI,traD,traJ,F_TraL,F_TraE,F_TraK,F_TraB,F_TraV,F_TraA,dsbC,F_TraC,trhF,F_TraW,F_TraU,F_TraN,ssb,bet,exo,nuc,pri,F_Orf169,F_TraM,F_TraY,F_TraA,F_TraL,F_TraE,F_TraK,F_TraB,F_TraV,F_TraC,F_TraW,F_TraU,F_TrbC,F_TraN,F_TraF,F_TraQ,F_TraB,F_TraH,F_TraG,F_TraX,rhs,int,yacC,ter,kfrA,uvrD,F_TraF,F_TraH,F_TraG,eex,acr1,F_Orf169,acaD,acaC,acr2,stbA
NZ_CP083462	Conj	MOBH,MOBC	TrwB/TraD	mobI,repA,sppA,dsbA,parA,parB,dcm2,topB,traI,traD,traJ,F_TraL,F_TraE,F_TraK,F_TraB,F_TraV,F_TraA,dsbC,F_TraC,trhF,F_TraW,F_TraU,F_TraN,bet,exo,nuc,pri,int,ter,kfrA,uvrD,F_TraF,F_TraH,F_TraG,eex,acr1,F_Orf169,acaD,acaC,acr2,stbA
NZ_CP045953	Conj	MOBF	TrwB/TraD	mobI,repA,sppA,dsbA,parA,parB,dcm2,F_TraX,F_TraG,F_TraH,F_TraB,F_TraQ,F_TraF,F_TraN,F_TrbC,F_TraU,F_TraW,F_TraC,F_TraV,F_TraB,F_TraK,F_TraE,F_TraL,F_TraA,F_TraY,F_TraM,F_Orf169,ssb,rhs,int,yacC,ter,kfrA,traG,eex,acr1,F_Orf169,acaD,acaC,acr2,stbA
NZ_CP030132	Conj	MOBH	TrwB/TraD,TrwB/TraD	repA,sppA,dsbA,P_TrwF,P_TrwE,parA,parB,dcm2,topB,traI,traD,traJ,F_TraL,F_TraE,F_TraK,F_TraB,F_TraV,F_TraA,dsbC,F_TraC,trhF,F_TraW,F_TraU,F_TraN,ssb,bet,exo,nuc,pri,rhs,int,yacC,ter
NZ_CP044199	Conj	MOBH	TrwB/TraD	mobI,repA,acaC,acaD,F_Orf169,acr1,eex,F_TraG,F_TraH,F_TraF,uvrD,kfrA,ter,yacC,int,rhs,F_TraA,F_TraV,F_TraB,F_TraK,F_TraE,F_TraL,traJ,traD,traI,topB,dcm2,parB,parA,dsbA,sppA,acr2,stbA
NZ_MT559997	Conj	MOBH,Other	TrwB/TraD	mobI,repA,sppA,dsbA,parA,parB,dcm2,topB,traI,traD,traJ,F_TraL,F_TraE,F_TraK,F_TraB,F_TraV,F_TraA,dsbC,F_TraC,trhF,F_TraW,F_TraU,F_TraN,ssb,bet,exo,nuc,pri,rhs,int,yacC,ter,kfrA,uvrD,F_TraF,F_TraH,F_TraG,eex,acr1,F_Orf169,acaD,acaC,acr2,stbA
NZ_CP079808	Conj	MOBH	TrwB/TraD	mobI,repA,sppA,dsbA,parA,parB,dcm2,topB,traI,traD,traJ,F_TraL,F_TraE,F_TraK,F_TraB,F_TraV,F_TraA,dsbC,F_TraC,trhF,F_TraW,F_TraU,F_TraN,ssb,bet,exo,nuc,pri,rhs,int,yacC,ter,kfrA,uvrD,F_TraF,F_TraH,F_TraG,eex,acr1,F_Orf169,acaD,acaC,acr2,stbA
NZ_MZ475707	unmob		TrwB/TraD	mobI,repA,sppA,dsbA,P_TrwF,P_TrwE,parA,parB,pri,rhs,int,yacC,ter,kfrA,uvrD,F_TraF,F_TraH,F_TraG,eex,acr1,F_Orf169,acaD,acaC,acr2,stbA
NZ_LT985243	Conj	MOBH	TrwB/TraD	mobI,repA,sppA,dsbA,parA,parB,dcm2,topB,traI,traD,traJ,F_TraL,F_TraE,F_TraK,F_TraB,F_TraV,F_TraA,dsbC,F_TraC,trhF,F_TraW,F_TraU,F_TraN,ssb,bet,exo,nuc,pri,rhs,int,yacC,ter,kfrA,uvrD,F_TraF,F_TraH,F_TraG,eex,acr1,F_Orf169,acaD,acaC,acr2,stbA
NZ_CP043190	Conj	MOBH	TrwB/TraD	mobI,repA,sppA,dsbA,exo,bet,ssb,F_TraN,F_TraU,F_TraW,trhF,F_TraC,dsbC,F_TraA,F_TraV,F_TraB,F_TraK,F_TraE,F_TraL,traJ,traD,traI,topB,dcm2,parB,parA,nuc,pri,P_TrbB,rhs,int,yacC,ter,kfrA,uvrD,F_TraF,F_TraH,F_TraG,eex,acr1,F_Orf169,acaD,acaC,acr2,stbA
NZ_CP032496	mob_unconj	MOBH	TrwB/TraD	mobI,repA,sppA,dsbA,parA,parB,dcm2,topB,traI,traD,traJ,F_TraL,F_TraE,rhs,int,yacC,ter,kfrA,uvrD,F_TraF,F_TraH,F_TraG,eex,acr1,F_Orf169,acaD,acaC,acr2,stbA
NZ_AP022514	Conj	MOBH,MOBC	TrwB/TraD	mobI,repA,sppA,dsbA,parA,parB,dcm2,topB,traI,traD,traJ,F_TraL,F_TraE,F_TraK,F_TraB,F_TraV,F_TraA,dsbC,F_TraC,trhF,F_TraW,F_TraU,F_TraN,ssb,bet,exo,nuc,pri,rhs,int,yacC,ter,kfrA,uvrD,F_TraF,F_TraH,F_TraG,eex,acr1,F_Orf169,acaD,acaC,acr2,stbA
NC_019065	Conj	MOBH	TrwB/TraD	mobI,repA,sppA,dsbA,parA,parB,dcm2,topB,traI,traD,traJ,F_TraL,F_TraE,F_TraK,F_TraB,F_TraV,F_TraA,dsbC,F_TraC,trhF,F_TraW,F_TraU,F_TraN,ssb,bet,exo,nuc,pri,rhs,int,yacC,ter,kfrA,uvrD,F_TraF,F_TraH,F_TraG,eex,acr1,F_Orf169,acaD,acaC,acr2,stbA
NZ_CP021695	Conj	MOBH	TrwB/TraD	mobI,repA,sppA,dsbA,P_TrbC,P_TraG,parA,parB,dcm2,topB,traI,traD,traJ,F_TraL,F_TraE,F_TraK,F_TraB,F_TraV,F_TraA,dsbC,F_TraC,trhF,F_TraW,F_TraU,F_TraN,ssb,bet,exo,nuc,pri,rhs,int,yacC,ter,kfrA,uvrD,F_TraF,F_TraH,F_TraG,eex,acr1,F_Orf169,acaD,acaC,acr2,stbA
NZ_CP095609	Conj	MOBH	TrwB/TraD	mobI,repA,sppA,dsbA,parA,parB,dcm2,topB,traI,traD,traJ,F_TraL,F_TraE,F_TraK,F_TraB,F_TraV,F_TraA,dsbC,F_TraC,nuc,pri,rhs,int,yacC,ter,kfrA,uvrD,F_TraF,F_TraH,F_TraG,eex,acr1,F_Orf169,acaD,acaC,acr2,stbA
NZ_CP030077	Conj	MOBH	TrwB/TraD,TrwB/TraD	mobI,repA,sppA,dsbA,P_TrwF,P_TrwE,parA,parB,dcm2,topB,traI,traD,traJ,F_TraL,F_TraE,F_TraK,F_TraB,F_TraV,F_TraA,dsbC,F_TraC,trhF,F_TraW,F_TraU,F_TraN,ssb,bet,exo,nuc,pri,rhs,int,yacC,ter,kfrA,uvrD,F_TraF,F_TraH,F_TraG,eex,acr1,F_Orf169,acaD,acaC,acr2,stbA
NZ_MT219816	unmob			mobI,repA,sppA,dsbA,parA,parB,dcm2,topB,rhs,int,yacC,ter,kfrA,uvrD,F_TraF,F_TraH,F_TraG,eex,acr1,F_Orf169,acaD,acaC,acr2,stbA
NZ_LT985224	Conj	MOBH	TrwB/TraD,TrwB/TraD	mobI,repA,sppA,dsbA,P_TrwF,P_TrwE,parA,parB,dcm2,topB,traI,traD,traJ,F_TraL,F_TraE,F_TraK,F_TraB,F_TraV,F_TraA,dsbC,F_TraC,trhF,F_TraW,F_TraU,F_TraN,ssb,bet,exo,nuc,pri,rhs,int,yacC,ter,kfrA,uvrD,F_TraF,F_TraH,F_TraG,eex,acr1,F_Orf169,acaD,acaC,acr2,stbA
NZ_MH892479	Conj	MOBH	TrwB/TraD,TrwB/TraD	mobI,repA,sppA,dsbA,P_TrwF,P_TrwE,parA,parB,dcm2,topB,traI,traD,traJ,F_TraL,F_TraE,F_TraK,F_TraB,F_TraV,F_TraA,dsbC,F_TraC,trhF,F_TraW,F_TraU,F_TraN,ssb,bet,exo,nuc,pri,rhs,F_TraX,int,yacC,ter,kfrA,uvrD,F_TraF,F_TraH,F_TraG,eex,acr1,F_Orf169,acaD,acaC,acr2,stbA
NZ_KX709966	Conj	MOBH	TrwB/TraD	mobI,repA,sppA,dsbA,P_TrbJ,P_TrbL,parA,parB,dcm2,topB,traI,traD,traJ,F_TraL,F_TraE,F_TraK,F_TraB,F_TraV,F_TraA,dsbC,F_TraC,trhF,F_TraW,F_TraU,F_TraN,ssb,bet,exo,nuc,pri,rhs,int,yacC,ter,kfrA,uvrD,F_TraF,F_TraH,F_TraG,eex,acr1,F_Orf169,acaD,acaC,acr2,stbA
NZ_CP055326	Conj	MOBH,MOBF,Other	TrwB/TraD,TrwB/TraD	mobI,repA,sppA,dsbA,parA,parB,dcm2,topB,traI,traD,traJ,F_TraL,F_TraE,F_TraK,F_TraB,F_TraV,F_TraA,dsbC,F_TraC,trhF,F_TraW,F_TraU,F_TraN,bet,exo,nuc,pri,int,F_TraX,F_TraG,ssb,kfrA,uvrD,F_TraF,F_TraH,F_TraG,eex,acr1,F_Orf169,acaD,acaC,acr2,stbA
NZ_MF344574	Conj	MOBH	TrwB/TraD	mobI,repA,sppA,dsbA,uvrD,kfrA,parA,parB,dcm2,topB,traI,traD,traJ,F_TraL,F_TraE,F_TraK,F_TraB,F_TraV,F_TraA,dsbC,F_TraC,trhF,F_TraW,nuc,pri,rhs,int,yacC,ter,F_TraF,F_TraH,F_TraG,eex,acr1,F_Orf169,acaD,acaC,acr2,stbA
NZ_MT682138	Conj	MOBH	TrwB/TraD	mobI,repA,sppA,dsbA,parA,parB,dcm2,topB,traI,traD,traJ,F_TraL,F_TraE,F_TraK,F_TraB,F_TraV,F_TraA,dsbC,F_TraC,trhF,F_TraW,F_TraU,F_TraN,ssb,bet,exo,nuc,pri,P_TrbB,rhs,int,yacC,ter,kfrA,uvrD,F_TraF,F_TraH,F_TraG,eex,acr1,F_Orf169,acaD,acaC,acr2,stbA
NZ_MN101850	Conj	MOBH,MOBC,MOBF	TrwB/TraD,TrwB/TraD,TrwB/TraD	mobI,repA,sppA,dsbA,P_TrwF,P_TrwE,parA,parB,dcm2,topB,traI,traD,traJ,F_TraL,F_TraE,F_TraK,F_TraB,F_TraV,F_TraA,dsbC,F_TraC,trhF,F_TraW,F_TraU,F_TraN,ssb,bet,exo,nuc,pri,rhs,F_TraX,F_Orf169,F_TraM,F_TraY,F_TraA,F_TraL,F_TraE,F_TraK,F_TraB,F_TraV,F_TraC,F_TraW,F_TraU,F_TrbC,F_TraN,F_TraF,F_TraQ,F_TraB,F_TraH,F_TraG,F_TraX,int,yacC,ter,kfrA,uvrD,F_TraF,F_TraH,F_TraG,eex,acr1,F_Orf169,acaD,acaC,acr2,…
NZ_MF582638	Conj	MOBH	TrwB/TraD	mobI,repA,sppA,dsbA,parA,parB,dcm2,topB,traI,traD,traJ,F_TraL,F_TraE,F_TraK,F_TraB,F_TraV,F_TraA,dsbC,F_TraC,trhF,F_TraW,F_TraU,F_TraN,ssb,bet,exo,nuc,pri,rhs,int,yacC,ter,kfrA,uvrD,F_TraF,F_TraH,F_TraG,eex,acr1,F_Orf169,acaD,acaC,acr2,stbA
NZ_CP042536	Conj	MOBH	TrwB/TraD	mobI,repA,sppA,dsbA,parA,parB,dcm2,topB,traI,traD,traJ,F_TraL,F_TraE,F_TraK,F_TraB,F_TraV,F_TraA,dsbC,F_TraC,trhF,F_TraW,F_TraU,F_TraN,bet,exo,nuc,pri,int,ter,kfrA,uvrD,F_TraF,F_TraH,F_TraG,eex,acr1,F_Orf169,acaD,acaC,acr2,stbA
CP046034	unmob
NZ_CP047350	Conj	MOBH	TrwB/TraD,TrwB/TraD	mobI,repA,sppA,dsbA,P_TrwF,P_TrwE,parA,parB,dcm2,topB,traI,traD,traJ,F_TraL,F_TraE,F_TraK,F_TraB,F_TraV,F_TraA,dsbC,F_TraC,trhF,F_TraW,F_TraU,F_TraN,ssb,bet,exo,nuc,pri,rhs,int,yacC,ter,kfrA,uvrD,F_TraF,F_TraH,F_TraG,eex,acr1,F_Orf169,acaD,acaC,acr2,stbA
NZ_LT985220	Conj	MOBH	TrwB/TraD	mobI,repA,sppA,dsbA,P_TraG,parA,parB,dcm2,topB,traI,traD,traJ,F_TraL,F_TraE,F_TraK,F_TraB,F_TraV,F_TraA,dsbC,F_TraC,trhF,F_TraW,F_TraU,F_TraN,ssb,bet,exo,nuc,pri,rhs,int,yacC,P_TrbB,ter,kfrA,uvrD,F_TraF,F_TraH,F_TraG,eex,acr1,F_Orf169,acaD,acaC,acr2,stbA
NZ_CP101941	Conj	MOBH	TrwB/TraD	mobI,repA,sppA,dsbA,parA,parB,dcm2,topB,traI,traD,traJ,F_TraL,F_TraE,F_TraK,F_TraB,F_TraV,F_TraA,dsbC,F_TraC,trhF,F_TraW,F_TraU,F_TraN,ssb,bet,exo,nuc,pri,rhs,int,yacC,ter,kfrA,uvrD,F_TraF,F_TraH,F_TraG,eex,acr1,F_Orf169,acaD,acaC,acr2,stbA
AP024844	Conj	MOBH,MOBC	TrwB/TraD	mobI,repA,sppA,dsbA,parA,parB,dcm2,topB,traI,traD,traJ,F_TraL,F_TraE,F_TraK,F_TraB,F_TraV,F_TraA,dsbC,F_TraC,trhF,F_TraW,F_TraU,F_TraN,ssb,bet,exo,nuc,pri,rhs,int,yacC,ter,kfrA,uvrD,F_TraF,F_TraH,F_TraG,eex,acr1,F_Orf169,acaD,acaC,acr2,stbA
NZ_CP031122	Conj	MOBH	TrwB/TraD	mobI,repA,sppA,dsbA,kfrA,ter,yacC,int,rhs,pri,nuc,exo,bet,ssb,F_TraN,F_TraU,F_TraW,trhF,F_TraC,dsbC,F_TraA,F_TraV,F_TraB,F_TraK,F_TraE,F_TraL,traJ,traD,traI,topB,dcm2,parB,parA,uvrD,F_TraF,F_TraH,F_TraG,eex,acr1,F_Orf169,acaD,acaC,acr2,stbA
NZ_CP069200	Conj	MOBH	TrwB/TraD,TrwB/TraD	mobI,repA,sppA,dsbA,P_TrwF,P_TrwE,parA,parB,dcm2,topB,traI,traD,traJ,F_TraL,F_TraE,F_TraK,F_TraB,F_TraV,F_TraA,dsbC,F_TraC,trhF,F_TraW,F_TraU,F_TraN,ssb,bet,exo,nuc,pri,rhs,int,yacC,ter,acaC,acr2,stbA
NZ_CP021835	Conj	MOBH	TrwB/TraD	mobI,repA,sppA,dsbA,P_TraG,parA,parB,ter,yacC,int,rhs,pri,nuc,exo,bet,ssb,F_TraN,F_TraU,F_TraW,trhF,F_TraC,dsbC,F_TraA,F_TraV,F_TraB,F_TraK,F_TraE,F_TraL,traJ,traD,traI,topB,dcm2,kfrA,uvrD,F_TraF,F_TraH,F_TraG,eex,acr1,F_Orf169,acaD,acaC,acr2,stbA
NZ_CP016864	Conj	MOBH	TrwB/TraD	mobI,repA,sppA,dsbA,parA,parB,dcm2,topB,traI,traD,traJ,F_TraL,F_TraE,F_TraK,F_TraB,F_TraV,F_TraA,dsbC,F_TraC,trhF,F_TraW,F_TraU,F_TraN,ssb,bet,exo,acr2,stbA
NZ_CP010360	Conj	MOBH	TrwB/TraD	mobI,repA,sppA,dsbA,parA,parB,dcm2,P_TraF,P_TraG,P_TrbB,P_TrbC,P_TrbD,P_TrbE,P_TrbJ,P_TrbL,P_TrbF,P_TrbG,P_TrbI,topB,traI,traD,P_TrbB,pri,F_TraG,F_TraH,F_TraF,uvrD,kfrA,ter,int,eex,acr1,F_Orf169,acaD,acaC,acr2,stbA
NZ_CP024557	Conj	MOBH,MOBC	TrwB/TraD,TrwB/TraD	mobI,repA,sppA,dsbA,P_TrwF,P_TrwE,parA,parB,P_TrbB,dcm2,topB,traI,traD,traJ,F_TraL,F_TraE,F_TraK,F_TraB,F_TraV,F_TraA,dsbC,F_TraC,trhF,F_TraW,F_TraU,F_TraN,ssb,bet,exo,nuc,pri,rhs,int,yacC,ter,kfrA,uvrD,F_TraF,F_TraH,F_TraG,eex,acr1,F_Orf169,acaD,acaC,acr2,stbA
CP031564	mob_unconj	MOBH	TrwB/TraD	mobI,repA,sppA,dsbA,parA,parB,dcm2,topB,traI,traD,rhs,int,yacC,ter,kfrA,uvrD,F_TraF,F_TraH,F_TraG,eex,acr1,F_Orf169,acaD,acaC,acr2,stbA
NZ_KX815983	Conj	MOBH,MOBP	TrwB/TraD,VirD4/TraG	mobI,repA,sppA,dsbA,P_VirB11,P_VirB10,P_VirB9,P_VirB8,P_VirB7,P_VirB6,P_VirB5,P_VirB4,P_VirB2,P_VirB1,F_TraA,F_TraV,F_TraB,F_TraK,F_TraE,F_TraL,traJ,traD,traI,topB,dcm2,parB,parA,kfrA,ter,yacC,int,rhs,uvrD,F_TraF,F_TraH,F_TraG,eex,acr1,F_Orf169,acaD,acaC,acr2,stbA
NZ_MK205416	Conj	MOBH	TrwB/TraD	mobI,repA,sppA,dsbA,F_TraA,F_TraV,F_TraB,F_TraK,F_TraE,F_TraL,traJ,traD,traI,topB,dcm2,parB,parA,rhs,int,yacC,ter,kfrA,uvrD,F_TraF,F_TraH,F_TraG,eex,acr1,F_Orf169,acaD,acaC,acr2,stbA
NZ_MT859309	Conj	MOBH	TrwB/TraD	mobI,repA,acaD,F_Orf169,acr1,eex,F_TraG,F_TraH,F_TraF,uvrD,kfrA,ter,yacC,int,rhs,pri,nuc,exo,bet,ssb,F_TraN,F_TraU,F_TraW,trhF,F_TraC,dsbC,F_TraA,F_TraV,F_TraB,F_TraK,F_TraE,F_TraL,traJ,traD,traI,topB,dcm2,parB,parA,dsbA,sppA,acaC,acr2,stbA
NC_012692	Conj	MOBH	TrwB/TraD	mobI,repA,sppA,dsbA,parA,parB,dcm2,topB,traI,traD,traJ,F_TraL,F_TraE,F_TraK,F_TraB,F_TraV,F_TraA,dsbC,F_TraC,trhF,F_TraW,F_TraU,F_TraN,ssb,bet,exo,nuc,pri,P_TrbB,rhs,int,yacC,ter,kfrA,uvrD,F_TraF,F_TraH,F_TraG,eex,acr1,F_Orf169,acaD,acaC,acr2,stbA
NZ_CP079173	Conj	MOBH	TrwB/TraD	mobI,repA,sppA,dsbA,parA,parB,dcm2,topB,traI,traD,traJ,F_TraL,F_TraE,F_TraK,F_TraB,F_TraV,F_TraA,dsbC,F_TraC,trhF,F_TraW,F_TraU,F_TraN,ssb,bet,exo,nuc,pri,rhs,int,yacC,ter,kfrA,uvrD,F_TraF,F_TraH,F_TraG,eex,acr1,F_Orf169,acaD,acaC,acr2,stbA
NC_019069	Conj	MOBH	TrwB/TraD	mobI,repA,sppA,dsbA,parA,parB,dcm2,topB,traI,traD,traJ,F_TraL,F_TraE,F_TraK,F_TraB,F_TraV,F_TraA,dsbC,F_TraC,trhF,F_TraW,F_TraU,F_TraN,ssb,bet,exo,nuc,pri,rhs,int,yacC,ter,kfrA,uvrD,F_TraF,F_TraH,F_TraG,eex,acr1,F_Orf169,acaD,acaC,acr2,stbA
NZ_CP086440	Conj	MOBH	TrwB/TraD	mobI,repA,sppA,dsbA,parA,parB,dcm2,topB,traI,traD,traJ,F_TraL,F_TraE,F_TraK,F_TraB,F_TraV,F_TraA,dsbC,F_TraC,trhF,F_TraW,F_TraU,F_TraN,ssb,bet,exo,nuc,pri,rhs,int,yacC,ter,kfrA,uvrD,F_TraF,F_TraH,F_TraG,eex,acr1,F_Orf169,acaD,acaC,acr2,stbA
NZ_MT559988	Conj	MOBH	TrwB/TraD	mobI,repA,dsbC,F_TraC,trhF,F_TraW,F_TraU,F_TraN,ssb,bet,exo,nuc,pri,rhs,int,yacC,ter,kfrA,uvrD,F_TraF,F_TraH,F_TraG,eex,acr1,F_Orf169,acaD,acaC,acr2,stbA,traJ,traD,traI,topB,dcm2,parB,parA,dsbA,sppA
NZ_CP028170	Conj	MOBH	TrwB/TraD	mobI,repA,sppA,dsbA,parA,parB,dcm2,topB,traI,traD,traJ,F_TraL,F_TraE,F_TraK,F_TraB,F_TraV,F_TraA,dsbC,F_TraC,trhF,F_TraW,F_TraU,F_TraN,ssb,bet,exo,nuc,pri,rhs,int,yacC,ter,kfrA,uvrD,F_TraF,F_TraH,F_TraG,eex,acr1,F_Orf169,acaD,acaC,acr2,stbA
NZ_MG550958	Conj	MOBH	TrwB/TraD	mobI,repA,sppA,dsbA,parA,parB,dcm2,topB,traI,traD,traJ,F_TraL,F_TraE,F_TraK,F_TraB,F_TraV,F_TraA,dsbC,F_TraC,trhF,F_TraW,F_TraU,F_TraN,bet,exo,nuc,pri,int,ter,kfrA,uvrD,F_TraF,F_TraH,F_TraG,eex,acr1,F_Orf169,acaD,acaC,acr2,stbA
NZ_CP077964	Conj	MOBH,MOBC	TrwB/TraD	mobI,repA,sppA,dsbA,parA,parB,dcm2,topB,traI,traD,traJ,F_TraL,F_TraE,F_TraK,F_TraB,F_TraV,F_TraA,dsbC,F_TraC,trhF,F_TraW,F_TraU,F_TraN,ssb,bet,exo,nuc,pri,rhs,P_TrbB,int,yacC,ter,kfrA,uvrD,F_TraF,F_TraH,F_TraG,eex,acr1,F_Orf169,acaD,acaC,acr2,stbA
NZ_CP017987	Conj	MOBH	TrwB/TraD	mobI,repA,sppA,dsbA,parA,parB,dcm2,topB,traI,traD,traJ,F_TraL,F_TraE,F_TraK,F_TraB,F_TraV,F_TraA,rhs,int,yacC,ter,kfrA,uvrD,F_TraF,F_TraH,F_TraG,eex,acr1,F_Orf169,acaD,acaC,acr2,stbA
NZ_CP032397	Conj	MOBH,MOBF,MOBP	TrwB/TraD,VirD4/TraG	mobI,repA,sppA,dsbA,P_TrbB,P_VirB1,P_VirB2,P_VirB4,P_VirB5,P_VirB6,P_VirB7,P_VirB8,P_VirB9,P_VirB10,P_VirB11,F_TraX,F_Orf169,acaD,F_Orf169,acr1,eex,F_TraG,F_TraH,F_TraF,uvrD,kfrA,ter,yacC,int,rhs,pri,nuc,exo,bet,ssb,F_TraN,F_TraU,F_TraW,trhF,F_TraC,dsbC,F_TraC,F_TraA,F_TraV,F_TraB,F_TraK,F_TraE,F_TraL,traJ,traD,traI,topB,dcm2,parB,parA,acr2,stbA
NZ_CP095676	Conj	MOBH	TrwB/TraD	mobI,repA,sppA,dsbA,parA,parB,dcm2,topB,traI,traJ,F_TraL,F_TraE,F_TraK,F_TraB,F_TraV,F_TraA,dsbC,F_TraC,trhF,F_TraW,F_TraU,F_TraN,ssb,bet,exo,nuc,pri,F_TraA,F_TraL,F_TraC,F_TraU,F_Orf169,rhs,int,yacC,ter,kfrA,uvrD,F_TraF,F_TraH,F_TraG,eex,acr1,F_Orf169,acaD,acaC,acr2,stbA
NZ_CP038322	Conj	MOBH	TrwB/TraD	mobI,repA,sppA,dsbA,parA,parB,dcm2,topB,traI,traD,traJ,F_TraL,F_TraE,F_TraK,F_TraB,F_TraV,F_TraA,dsbC,F_TraC,trhF,F_TraW,F_TraU,F_TraN,ssb,bet,exo,nuc,pri,rhs,int,yacC,ter,kfrA,uvrD,F_TraF,F_TraH,F_TraG,eex,acr1,F_Orf169,acaD,acaC,acr2,stbA
NZ_MK123268	Conj	MOBH	TrwB/TraD	mobI,repA,sppA,dsbA,parA,parB,dcm2,topB,traI,traD,traJ,F_TraL,F_TraE,F_TraK,F_TraB,F_TraV,F_TraA,dsbC,F_TraC,trhF,F_TraW,F_TraU,F_TraN,ssb,bet,exo,nuc,pri,rhs,int,yacC,ter,kfrA,uvrD,F_TraF,F_TraH,F_TraG,eex,acr1,F_Orf169,acaD,acaC,acr2,stbA
NZ_CP018722	Conj	MOBH	TrwB/TraD	mobI,repA,sppA,dsbA,parA,parB,dcm2,topB,traI,traD,traJ,F_TraL,F_TraE,F_TraK,F_TraB,F_TraV,F_TraA,rhs,int,yacC,ter,kfrA,uvrD,F_TraF,F_TraH,F_TraG,eex,acr1,F_Orf169,acaD,acaC,acr2,stbA
NZ_CP021206	Conj	MOBH	TrwB/TraD	mobI,repA,sppA,dsbA,parA,parB,dcm2,topB,traI,traD,traJ,F_TraL,F_TraE,F_TraK,F_TraB,F_TraV,F_TraA,rhs,yacC,ter,kfrA,uvrD,F_TraF,F_TraH,F_TraG,eex,acr1,F_Orf169,acaD,acaC,acr2,stbA
NZ_CP048797	Conj	MOBH	TrwB/TraD	mobI,repA,sppA,dsbA,parA,parB,dcm2,topB,traI,traD,traJ,F_TraL,F_TraE,F_TraK,F_TraB,F_TraV,F_TraA,dsbC,F_TraC,trhF,F_TraW,F_TraU,F_TraN,ssb,bet,exo,nuc,pri,rhs,int,yacC,ter,kfrA,uvrD,F_TraF,F_TraH,F_TraG,eex,acr1,F_Orf169,acaD,acaC,acr2,stbA
NZ_CP018704	Conj	MOBH	TrwB/TraD	mobI,repA,sppA,dsbA,parA,parB,dcm2,topB,traI,traD,traJ,F_TraL,F_TraE,F_TraK,F_TraB,F_TraV,F_TraA,rhs,int,yacC,ter,kfrA,uvrD,F_TraF,F_TraH,F_TraG,eex,acr1,F_Orf169,acaD,acaC,acr2,stbA
NZ_KU302801	mob_unconj			mobI,repA,sppA,dsbA,parA,parB,dcm2,int,yacC,ter,kfrA,uvrD,F_TraF,F_TraH,F_TraG,eex,acr1,F_Orf169,acaD,acaC,acr2,stbA
NZ_MT316183	Conj	MOBH	TrwB/TraD	mobI,repA,sppA,dsbA,parA,parB,dcm2,topB,traI,traD,traJ,F_TraL,F_TraE,F_TraK,F_TraB,F_TraV,F_TraA,dsbC,F_TraC,trhF,F_TraW,F_TraU,F_TraN,ssb,bet,exo,nuc,pri,rhs,int,yacC,ter,kfrA,uvrD,F_TraF,F_TraH,F_TraG,eex,acr1,F_Orf169,acaD,acaC,acr2,stbA
NZ_KT935446	Conj			mobI,repA,sppA,dsbA,parA,parB,P_TraF,P_TraG,P_TrbB,P_TrbC,P_TrbD,P_TrbE,P_TrbJ,P_TrbL,P_TrbF,P_TrbG,P_TrbI,dcm2,topB,int,yacC,ter,kfrA,uvrD,F_TraF,F_TraH,F_TraG,eex,acr1,F_Orf169,acaD,acaC,acr2,stbA
NZ_LT985222	Conj	MOBH	TrwB/TraD	mobI,repA,sppA,dsbA,P_TraG,parA,parB,dcm2,topB,traI,traD,traJ,F_TraL,F_TraE,F_TraK,F_TraB,F_TraV,F_TraA,dsbC,F_TraC,trhF,F_TraW,F_TraU,F_TraN,ssb,bet,exo,nuc,pri,rhs,int,yacC,P_TrbB,ter,kfrA,uvrD,F_TraF,F_TraH,F_TraG,eex,acr1,F_Orf169,acaD,acaC,acr2,stbA
NZ_CP040068	Conj	MOBH	TrwB/TraD	mobI,repA,sppA,dsbA,parA,parB,dcm2,topB,traI,traD,traJ,F_TraL,F_TraE,F_TraK,F_TraB,F_TraV,F_TraA,dsbC,F_TraC,trhF,F_TraW,F_TraU,F_TraN,ssb,bet,exo,nuc,pri,rhs,int,yacC,ter,kfrA,uvrD,F_TraF,F_TraH,F_TraG,eex,acr1,F_Orf169,acaD,acaC,acr2,stbA
NZ_CP027679	Conj	MOBH	TrwB/TraD	mobI,repA,sppA,dsbA,parA,parB,dcm2,topB,traI,traD,traJ,F_TraL,F_TraE,F_TraK,F_TraB,F_TraV,F_TraA,dsbC,F_TraC,trhF,F_TraW,F_TraU,F_TraN,ssb,bet,exo,nuc,pri,rhs,int,yacC,ter,kfrA,uvrD,F_TraF,F_TraH,F_TraG,eex,acr1,F_Orf169,acaD,acaC,acr2,stbA
NZ_MH760469	Conj	MOBH,MOBF	TrwB/TraD	mobI,repA,sppA,dsbA,parA,parB,dcm2,topB,traI,traD,traJ,F_TraL,F_TraE,F_TraK,F_TraB,F_TraV,F_TraA,dsbC,F_TraC,trhF,F_TraW,F_TraU,F_TraN,ssb,bet,exo,pri,rhs,int,yacC,ter,kfrA,uvrD,F_TraF,F_TraH,F_TraG,eex,acr1,F_Orf169,acaD,acaC,acr2,stbA
NZ_CP028996	Conj	MOBH	TrwB/TraD,TrwB/TraD	mobI,repA,sppA,dsbA,P_TrwF,P_TrwE,parA,parB,dcm2,topB,traI,traD,traJ,F_TraL,F_TraE,F_TraK,F_TraB,F_TraV,F_TraA,dsbC,F_TraC,trhF,F_TraW,F_TraU,F_TraN,ssb,bet,exo,nuc,pri,rhs,int,yacC,ter,kfrA,uvrD,F_TraF,F_TraH,F_TraG,eex,acr1,F_Orf169,acaD,acaC,acr2,stbA
NZ_MT559998	Conj	MOBH,MOBC	TrwB/TraD,TrwB/TraD	mobI,repA,sppA,dsbA,P_TrwF,P_TrwE,parA,parB,dcm2,topB,traI,traD,traJ,F_TraL,F_TraE,F_TraK,F_TraB,F_TraV,F_TraA,F_TraN,ssb,bet,exo,nuc,pri,rhs,int,yacC,ter,kfrA,uvrD,F_TraF,F_TraH,F_TraG,eex,acr1,F_Orf169,acaD,acaC,acr2,stbA
NZ_CP038330	mob_unconj	MOBH	TrwB/TraD	mobI,repA,sppA,dsbA,F_TraK,F_TraE,F_TraL,traJ,traD,traI,topB,dcm2,parB,parA,rhs,int,yacC,ter,kfrA,uvrD,F_TraF,F_TraH,F_TraG,eex,acr1,F_Orf169,acaD,acaC,acr2,stbA
NZ_CP009868	Conj	MOBH	TrwB/TraD	mobI,repA,sppA,dsbA,parA,parB,dcm2,topB,traI,traD,traJ,F_TraL,F_TraE,F_TraK,F_TraB,F_TraV,F_TraA,dsbC,F_TraC,trhF,F_TraW,F_TraU,F_TraN,ssb,bet,exo,nuc,pri,rhs,P_TrbB,int,yacC,ter,kfrA,uvrD,F_TraF,F_TraH,F_TraG,eex,acr1,F_Orf169,acaD,acaC,acr2,stbA
NZ_CP036192	Conj	MOBH,Other	TrwB/TraD	mobI,repA,sppA,dsbA,parA,parB,dcm2,topB,traI,traD,traJ,F_TraL,F_TraE,F_TraK,F_TraB,F_TraV,F_TraA,dsbC,F_TraC,trhF,F_TraW,F_TraU,F_TraN,ssb,bet,exo,nuc,pri,rhs,int,yacC,ter,kfrA,uvrD,F_TraF,F_TraH,F_TraG,eex,acr1,F_Orf169,acaD,acaC,acr2,stbA
NZ_MH011352	Conj	MOBH,MOBC	TrwB/TraD,TrwB/TraD	mobI,repA,sppA,dsbA,P_TrwF,P_TrwE,parA,parB,dcm2,topB,traI,traD,traJ,F_TraL,F_TraE,F_TraK,F_TraB,F_TraV,F_TraA,dsbC,F_TraC,trhF,F_TraW,F_TraU,F_TraN,ssb,bet,exo,nuc,pri,rhs,F_TraX,int,yacC,ter,kfrA,uvrD,F_TraF,F_TraH,F_TraG,eex,acr1,F_Orf169,acaD,acaC,acr2,stbA
NZ_CP029730	Conj	MOBH	TrwB/TraD	mobI,repA,sppA,dsbA,P_TrbI,P_TrbG,P_TrbF,P_TrbL,P_TrbJ,P_TrbE,P_TrbD,P_TrbC,P_TrbB,P_TraG,P_TraF,parA,parB,dcm2,topB,traI,traD,dsbC,int,yacC,ter,kfrA,uvrD,F_TraF,F_TraH,F_TraG,eex,acr1,F_Orf169,acaD,acaC,acr2,stbA
NZ_CP031610	Conj	MOBH,MOBC	TrwB/TraD	mobI,repA,sppA,dsbA,parA,parB,dcm2,topB,traI,traD,traJ,F_TraL,F_TraE,F_TraK,F_TraB,F_TraV,F_TraA,dsbC,F_TraC,trhF,F_TraU,traN,ssb,bet,exo,nuc,pri,rhs,int,yacC,ter,kfrA,uvrD,F_TraF,F_TraH,F_TraG,eex,acr1,F_Orf169,acaD,acaC,acr2,stbA
NZ_CP032238	Conj	MOBH	TrwB/TraD	mobI,repA,sppA,dsbA,parA,parB,dcm2,topB,traI,traD,traJ,F_TraL,F_TraE,F_TraK,F_TraB,F_TraV,F_TraA,dsbC,F_TraC,trhF,F_TraW,F_TraU,F_TraN,ssb,bet,exo,nuc,pri,rhs,int,yacC,ter,kfrA,uvrD,F_TraF,F_TraH,F_TraG,eex,acr1,F_Orf169,acaD,acaC,acr2,stbA
NZ_CP022274	unmob			mobI,repA,sppA,dsbA,parA,parB,dcm2,int,ter,kfrA,uvrD,F_TraF,F_TraH,F_TraG,eex,acr1,F_Orf169,acaD,acaC,acr2,stbA
CP027695	Conj	MOBH	TrwB/TraD,TrwB/TraD	mobI,repA,sppA,dsbA,P_TrwF,P_TrwE,parA,parB,dcm2,topB,traI,traD,traJ,F_TraL,F_TraE,F_TraK,traB,traV,F_TraA,dsbC,F_TraC,trhF,F_TraW,F_TraU,traN,ssb,bet,exo,nuc,pri,rhs,int,yacC,ter,kfrA,uvrD,F_TraF,F_TraH,F_TraG,eex,acr1,F_Orf169,acaD,acaC,acr2,stbA
NZ_LT985253	Conj	MOBH	TrwB/TraD	mobI,repA,sppA,dsbA,parA,parB,dcm2,topB,traI,traD,traJ,F_TraL,F_TraE,F_TraK,F_TraB,F_TraV,F_TraA,dsbC,F_TraC,trhF,F_TraW,F_TraU,F_TraN,ssb,bet,exo,nuc,pri,rhs,int,yacC,ter,kfrA,uvrD,F_TraF,F_TraH,F_TraG,eex,acr1,F_Orf169,acaD,acaC,acr2,stbA
NZ_CP027043	Conj	MOBH,Other	TrwB/TraD	mobI,repA,sppA,dsbA,parA,parB,dcm2,topB,traI,traD,traJ,F_TraL,F_TraE,F_TraK,F_TraB,F_TraV,F_TraA,dsbC,F_TraC,trhF,F_TraW,F_TraU,F_TraN,ssb,bet,exo,nuc,pri,rhs,int,yacC,ter,kfrA,uvrD,F_TraF,F_TraH,F_TraG,eex,acr1,F_Orf169,acaD,acaC,acr2,stbA
NZ_OU015341	mob_unconj	MOBH,MOBH	TrwB/TraD	mobI,repA,sppA,dsbA,parA,parB,dcm2,topB,traI,traD,traJ,F_TraL,F_TraE,F_TraY,F_TraM,F_Orf169,ssb,int,rhs,yacC,ter,kfrA,uvrD,F_TraF,F_TraH,F_TraG,eex,acr1,F_Orf169,acaD,acaC,acr2,stbA
NZ_AP018578	Conj	MOBH,Other	TrwB/TraD	mobI,repA,sppA,dsbA,parA,parB,dcm2,topB,traI,traD,traJ,F_TraL,F_TraE,F_TraK,F_TraB,F_TraV,F_TraA,int,yacC,ter,kfrA,uvrD,F_TraF,F_TraH,traG,eex,acr1,F_Orf169,acaD,acaC,acr2,stbA
NZ_CP097667	Conj	MOBH	TrwB/TraD	mobI,repA,sppA,dsbA,parA,parB,dcm2,topB,traI,traD,traJ,F_TraL,F_TraE,F_TraK,F_TraB,F_TraV,F_TraA,dsbC,F_TraC,trhF,F_TraW,F_TraU,F_TraN,ssb,bet,exo,nuc,pri,P_TrbB,rhs,yacC,ter,kfrA,uvrD,F_TraF,F_TraH,F_TraG,eex,acr1,F_Orf169,acaD,acaC,acr2,stbA
NZ_LC556211	Conj	MOBH	TrwB/TraD	mobI,repA,sppA,dsbA,parA,parB,dcm2,topB,traI,traD,traJ,F_TraL,F_TraE,F_TraK,F_TraB,F_TraV,F_TraA,dsbC,F_TraC,trhF,F_TraW,F_TraU,F_TraN,ssb,bet,exo,nuc,pri,rhs,int,yacC,ter,kfrA,uvrD,F_TraF,F_TraH,F_TraG,eex,acr1,F_Orf169,acaD,acaC,acr2,stbA
NZ_MG053108	Conj	MOBH	TrwB/TraD	mobI,repA,sppA,dsbA,parA,parB,dcm2,topB,traI,traD,traJ,F_TraL,F_TraE,F_TraK,F_TraB,F_TraV,F_TraA,dsbC,F_TraC,trhF,F_TraW,F_TraU,F_TraN,bet,exo,nuc,pri,P_TrbB,int,ter,kfrA,uvrD,F_TraF,F_TraH,F_TraG,eex,acr1,F_Orf169,acaD,acaC,acr2,stbA
NZ_CP040024	Conj	MOBH	TrwB/TraD,TrwB/TraD	mobI,repA,sppA,dsbA,P_TrwF,P_TrwE,parA,parB,dcm2,topB,traI,traD,traJ,F_TraL,F_TraE,F_TraK,F_TraB,F_TraV,F_TraA,dsbC,F_TraC,trhF,F_TraW,F_TraU,F_TraN,ssb,bet,exo,nuc,pri,rhs,int,yacC,ter,kfrA,uvrD,F_TraF,F_TraH,F_TraG,eex,acr1,acaD,acaC,acr2,stbA
NZ_MF627445	Conj	MOBH,MOBC	TrwB/TraD,TrwB/TraD	mobI,repA,sppA,dsbA,parA,parB,dcm2,topB,traI,traD,traJ,F_TraL,F_TraE,F_TraK,F_TraB,F_TraV,F_TraA,dsbC,F_TraC,trhF,F_TraW,F_TraU,F_TraN,ssb,bet,exo,nuc,pri,rhs,P_TrwE,int,yacC,ter,kfrA,uvrD,F_TraF,F_TraH,F_TraG,eex,acr1,F_Orf169,acaD,acaC,acr2,stbA
NC_019107	Conj	MOBH	TrwB/TraD	mobI,repA,sppA,dsbA,parA,parB,dcm2,topB,traI,traD,traJ,F_TraL,F_TraE,F_TraK,F_TraB,F_TraV,F_TraA,F_TraC,dsbC,F_TraC,trhF,F_TraW,F_TraU,F_TraN,ssb,bet,exo,nuc,pri,P_TrbB,rhs,int,yacC,ter,kfrA,uvrD,F_TraF,F_TraH,F_TraG,eex,acr1,F_Orf169,acaD,acr2,stbA
NZ_CP042479	Conj	MOBH	TrwB/TraD	mobI,repA,sppA,dsbA,parA,parB,P_TraF,P_TrbI,P_TrbG,P_TrbF,P_TrbL,P_TrbJ,P_TrbE,P_TrbD,P_TrbC,P_TrbB,P_TraG,P_TraF,P_TraG,P_TrbB,P_TrbC,P_TrbD,P_TrbE,P_TrbJ,P_TrbL,P_TrbF,P_TrbG,P_TrbI,dcm2,topB,traI,traD,traJ,F_TraL,F_TraE,F_TraK,F_TraB,F_TraV,F_TraA,dsbC,F_TraC,trhF,F_TraW,F_TraU,F_TraN,bet,exo,nuc,pri,int,ter,kfrA,uvrD,F_TraF,F_TraH,F_TraG,eex,acr1,F_Orf169,acaD,acaC,acr2,stbA
NZ_CP100740	Conj	MOBH,MOBC	TrwB/TraD	mobI,repA,sppA,dsbA,parA,parB,dcm2,topB,traI,traD,traJ,F_TraL,F_TraE,F_TraK,F_TraB,F_TraV,F_TraA,dsbC,F_TraC,trhF,F_TraW,F_TraU,F_TraN,ssb,bet,exo,nuc,pri,rhs,int,yacC,ter,kfrA,uvrD,F_TraF,F_TraH,F_TraG,eex,acr2,stbA
NZ_LS992184	Conj	MOBH	TrwB/TraD	mobI,repA,sppA,dsbA,ssb,parA,parB,dcm2,topB,traI,traD,traJ,F_TraL,F_TraE,F_TraK,F_TraB,F_TraV,F_TraA,dsbC,rhs,int,yacC,ter,kfrA,uvrD,F_TraF,F_TraH,F_TraG,eex,acr1,F_Orf169,acaD,acaC,acr2,stbA
NZ_CP034714	Conj	MOBH	TrwB/TraD	mobI,repA,sppA,dsbA,parA,parB,dcm2,topB,traI,traD,traJ,F_TraL,F_TraE,F_TraK,F_TraB,F_TraV,F_TraA,dsbC,F_TraC,trhF,F_TraW,F_TraU,F_TraN,bet,exo,nuc,pri,int,ter,kfrA,uvrD,F_TraF,F_TraH,F_TraG,eex,acr1,F_Orf169,acaD,acaC,acr2,stbA
NZ_CP007732	Conj	MOBH,MOBF,Other	TrwB/TraD,TrwB/TraD	mobI,repA,sppA,dsbA,parA,parB,dcm2,topB,traI,traD,traJ,F_TraL,F_TraE,F_TraK,F_TraB,F_TraV,F_TraA,dsbC,F_TraC,trhF,F_TraW,F_TraU,F_TraN,ssb,bet,exo,nuc,pri,rhs,P_TrbB,int,yacC,ter,kfrA,uvrD,F_TraF,F_TraH,F_TraG,eex,acr1,F_Orf169,acaD,acaC,acr2,stbA
NZ_CP021719	mob_unconj			mobI,repA,sppA,dsbA,parA,parB,dcm2,topB,traI,F_TraL,F_TraE,F_TraK,F_TraB,F_TraV,F_TraA,dsbC,traC,ssb,bet,exo,nuc,pri,rhs,int,yacC,ter,kfrA,uvrD,F_TraF,F_TraH,F_TraG,eex,acr1,F_Orf169,acaD,acaC,acr2,stbA
NZ_CP047353	Conj	MOBH	TrwB/TraD,TrwB/TraD	mobI,repA,sppA,dsbA,P_TrwF,P_TrwE,parA,parB,dcm2,topB,traI,traD,traJ,F_TraL,F_TraE,F_TraK,F_TraB,F_TraV,F_TraA,dsbC,F_TraC,trhF,F_TraW,F_TraU,F_TraN,ssb,bet,exo,nuc,pri,rhs,int,yacC,ter,kfrA,uvrD,F_TraF,F_TraH,F_TraG,eex,acr1,F_Orf169,acaD,acaC,acr2,stbA
NZ_KX147633	Conj	MOBH	TrwB/TraD	mobI,repA,sppA,dsbA,parA,parB,dcm2,topB,traI,traD,traJ,F_TraL,F_TraE,F_TraK,F_TraB,F_TraV,F_TraA,dsbC,F_TraC,trhF,F_TraW,F_TraU,F_TraN,ssb,bet,exo,nuc,pri,int,yacC,ter,kfrA,uvrD,F_TraF,F_TraH,F_TraG,eex,acr1,F_Orf169,acaD,acaC,acr2,stbA
NZ_MZ836809	Conj	MOBH,MOBC	TrwB/TraD,TrwB/TraD	mobI,repA,sppA,dsbA,P_TrwF,P_TrwE,parA,parB,dcm2,topB,traI,traD,traJ,F_TraL,F_TraE,F_TraK,F_TraB,F_TraV,F_TraA,dsbC,F_TraC,trhF,F_TraW,F_TraU,F_TraN,ssb,bet,exo,nuc,pri,rhs,F_TraX,int,yacC,ter,kfrA,uvrD,F_TraF,F_TraH,F_TraG,eex,acr1,F_Orf169,acaD,acaC,acr2,stbA
NZ_CP047128	unmob
NZ_LT985258	Conj	MOBH	TrwB/TraD	mobI,repA,sppA,dsbA,parA,parB,dcm2,topB,traI,traD,traJ,F_TraL,F_TraE,F_TraK,F_TraB,F_TraV,F_TraA,dsbC,F_TraC,trhF,F_TraW,F_TraU,F_TraN,ssb,bet,exo,nuc,pri,rhs,int,yacC,ter,kfrA,uvrD,F_TraF,F_TraH,F_TraG,eex,acr1,F_Orf169,acaD,acaC,acr2,stbA
NZ_CP007558	Conj	MOBH,MOBF	TrwB/TraD,TrwB/TraD	mobI,repA,sppA,dsbA,parA,parB,dcm2,topB,traI,traD,traJ,F_TraL,F_TraE,F_TraK,F_TraB,F_TraV,F_TraA,dsbC,F_TraC,trhF,F_TraW,F_TraU,F_TraN,ssb,bet,exo,nuc,pri,rhs,P_TrbB,int,yacC,ter,kfrA,uvrD,F_TraF,F_TraH,F_TraG,eex,acr1,F_Orf169,acaD,acaC,acr2,stbA
CP050740	Conj	MOBH,MOBC	TrwB/TraD	mobI,repA,acaD,F_Orf169,acr1,eex,F_TraG,F_TraH,F_TraF,uvrD,kfrA,ter,yacC,int,rhs,F_TraA,F_TraV,F_TraB,F_TraK,F_TraE,F_TraL,traJ,traD,traI,topB,dcm2,parB,parA,dsbA,sppA,acaC,acr2,stbA
NZ_CP017055	Conj	MOBH	TrwB/TraD	mobI,repA,sppA,dsbA,P_TrbJ,P_TrbL,parA,parB,dcm2,topB,traI,traD,traJ,F_TraL,F_TraE,F_TraK,F_TraB,F_TraV,F_TraA,dsbC,F_TraC,trhF,F_TraW,F_TraU,F_TraN,ssb,bet,exo,nuc,pri,rhs,int,yacC,ter,kfrA,uvrD,F_TraF,F_TraH,F_TraG,eex,acr1,F_Orf169,acaD,acaC,acr2,stbA
NZ_MT559999	Conj	MOBH	TrwB/TraD	mobI,repA,sppA,dsbA,parA,parB,dcm2,topB,traI,traD,traJ,F_TraL,F_TraE,F_TraK,F_TraB,F_TraV,F_TraA,dsbC,F_TraC,rhs,int,yacC,ter,kfrA,uvrD,F_TraF,F_TraH,F_TraG,eex,acr1,F_Orf169,acaD,acaC,acr2,stbA
NZ_CP098334	Conj	MOBH	TrwB/TraD	mobI,repA,sppA,dsbA,parA,parB,dcm2,topB,traI,traD,traJ,F_TraL,F_TraE,F_TraK,F_TraB,F_TraV,F_TraA,dsbC,F_TraC,trhF,F_TraW,F_TraU,F_TraN,ssb,bet,exo,nuc,pri,rhs,P_TrbB,int,yacC,ter,kfrA,uvrD,F_TraF,F_TraH,F_TraG,eex,acr1,F_Orf169,acaD,acaC,acr2,stbA
NZ_KM670336	Conj	MOBH	TrwB/TraD,TrwB/TraD	mobI,repA,sppA,dsbA,P_TrwF,P_TrwE,parA,parB,dcm2,topB,traI,traD,traJ,F_TraL,F_TraE,F_TraK,F_TraB,F_TraV,F_TraA,dsbC,F_TraC,trhF,F_TraW,F_TraU,F_TraN,ssb,bet,exo,nuc,pri,rhs,int,yacC,ter,kfrA,P_TrbB,P_TrbI,P_TrbG,P_TrbF,P_TrbL,P_TrbE,P_TrbD,uvrD,F_TraF,F_TraH,F_TraG,eex,acr1,F_Orf169,acaD,acaC,acr2,stbA
NZ_CP023274	Conj	MOBH	TrwB/TraD	mobI,repA,sppA,dsbA,parA,parB,dcm2,topB,traI,traD,traJ,F_TraL,F_TraE,F_TraK,F_TraB,F_TraV,F_TraA,dsbC,F_TraC,trhF,F_TraW,F_TraU,F_TraN,ssb,bet,exo,nuc,pri,rhs,int,yacC,ter,kfrA,uvrD,F_TraF,F_TraH,F_TraG,eex,acr1,F_Orf169,acaD,acaC,acr2,stbA
NZ_MH325469	Conj	MOBH,Other	TrwB/TraD,TrwB/TraD	mobI,repA,sppA,dsbA,F_Orf169,F_TraM,F_TraY,F_TraA,F_TraL,F_TraE,F_TraK,F_TraB,F_TraV,F_TraC,F_TraW,F_TraU,F_TrbC,F_TraN,F_TraF,F_TraQ,F_TraB,F_TraH,F_TraG,F_TraX,parA,parB,dcm2,topB,traI,traD,traJ,F_TraL,F_TraE,F_TraK,F_TraB,F_TraV,F_TraA,dsbC,F_TraC,trhF,F_TraW,F_TraU,F_TraN,bet,exo,nuc,pri,int,ter,kfrA,uvrD,F_TraF,F_TraH,F_TraG,eex,acr1,F_Orf169,acaD,acaC,acr2,stbA
KR827392	Conj	MOBH	TrwB/TraD	mobI,repA,sppA,dsbA,parA,parB,dcm2,topB,traI,traD,traJ,F_TraL,F_TraE,F_TraK,F_TraB,F_TraV,F_TraA,dsbC,F_TraC,trhF,F_TraW,F_TraU,F_TraN,ssb,bet,exo,nuc,pri,rhs,int,yacC,ter,kfrA,uvrD,F_TraF,F_TraH,F_TraG,eex,acr1,F_Orf169,acaD,acaC,acr2,stbA
NZ_CP025141	Conj	MOBH	TrwB/TraD	mobI,repA,sppA,dsbA,parA,parB,dcm2,topB,traI,traD,traJ,F_TraL,F_TraE,F_TraK,F_TraB,F_TraV,F_TraA,dsbC,F_TraC,trhF,F_TraW,F_TraU,F_TraN,ssb,bet,exo,nuc,pri,rhs,int,yacC,ter,kfrA,uvrD,F_TraF,F_TraH,F_TraG,eex,acr1,F_Orf169,acaD,acaC,acr2,stbA
NZ_CP040171	Conj	MOBH	TrwB/TraD	mobI,repA,sppA,dsbA,P_TrwF,P_TrwE,parA,parB,dcm2,topB,traI,traD,traJ,F_TraL,F_TraE,F_TraK,F_TraB,F_TraV,F_TraA,dsbC,F_TraC,trhF,F_TraW,F_TraU,F_TraN,ssb,bet,exo,nuc,pri,rhs,int,yacC,ter,kfrA,uvrD,F_TraF,F_TraH,F_TraG,eex,acr1,F_Orf169,acaD,acaC,acr2,stbA
NZ_MT559987	unmob			mobI,repA,sppA,dsbA,parA,parB,topB,traE,F_TraK,F_TraB,F_TraV,F_TraA,dsbC,F_TraC,trhF,rhs,int,yacC,ter,kfrA,uvrD,F_TraF,F_TraH,F_TraG,eex,acr1,F_Orf169,acaD,acaC,acr2,stbA
NZ_CP050727	Conj	MOBF	TrwB/TraD	mobI,repA,sppA,dsbA,F_TraH,F_TraF,uvrD,kfrA,ter,yacC,int,rhs,F_TraX,F_TraG,F_TraH,F_TraB,F_TraQ,F_TraF,F_TraN,F_TrbC,F_TraU,F_TraW,F_TraC,F_TraV,F_TraB,F_TraK,F_TraE,F_TraL,F_TraA,F_TraY,F_TraM,F_Orf169,parB,parA,F_TraG,eex,acr1,F_Orf169,acaD,acaC,acr2,stbA
NZ_MT559985	Conj	MOBH,MOBC	TrwB/TraD	mobI,repA,sppA,dsbA,parA,parB,dcm2,topB,traI,traD,traJ,F_TraL,F_TraE,F_TraK,F_TraB,F_TraV,F_TraA,dsbC,F_TraC,trhF,F_TraW,F_TraU,F_TraN,ssb,bet,exo,nuc,pri,rhs,int,yacC,ter,kfrA,uvrD,F_TraF,F_TraH,F_TraG,eex,acr1,F_Orf169,acaD,acaC,acr2,stbA
NZ_CP012168	Conj	MOBH,MOBC	TrwB/TraD	mobI,repA,sppA,dsbA,parA,parB,dcm2,P_TraF,P_TraG,P_TrbB,P_TrbC,P_TrbD,P_TrbE,P_TrbJ,P_TrbL,P_TrbF,P_TrbG,P_TrbI,topB,traI,traD,traJ,F_TraL,F_TraE,F_TraK,F_TraB,F_TraV,F_TraA,dsbC,F_TraC,trhF,F_TraW,F_TraU,F_TraN,bet,exo,nuc,pri,int,ter,kfrA,uvrD,F_TraF,F_TraH,F_TraG,eex,acr1,F_Orf169,acaD,acaC,acr2,stbA
NZ_CP023952	Conj	MOBH	TrwB/TraD	mobI,repA,sppA,dsbA,parA,parB,dcm2,topB,traI,traD,traJ,F_TraL,F_TraE,F_TraK,F_TraB,F_TraV,F_TraA,dsbC,F_TraC,trhF,F_TraW,F_TraU,F_TraN,ssb,bet,exo,nuc,pri,rhs,int,yacC,ter,kfrA,uvrD,F_TraF,F_TraH,F_TraG,eex,acr1,F_Orf169,acaD,acaC,acr2,stbA
NZ_CP050164	Conj	MOBH	TrwB/TraD	mobI,repA,sppA,dsbA,parA,parB,dcm2,topB,traI,traD,traJ,F_TraL,F_TraE,F_TraK,F_TraB,F_TraV,F_TraA,dsbC,F_TraC,trhF,F_TraW,F_TraU,F_TraN,ssb,bet,exo,nuc,pri,rhs,int,yacC,ter,kfrA,uvrD,F_TraF,F_TraH,F_TraG,eex,acr1,F_Orf169,acaD,acaC,acr2,stbA
HQ023864	Conj	MOBH	TrwB/TraD	mobI,repA,sppA,dsbA,parA,parB,dcm2,topB,traI,traD,traJ,F_TraL,F_TraE,F_TraK,F_TraB,F_TraV,F_TraA,dsbC,F_TraC,trhF,F_TraW,F_TraU,F_TraN,ssb,bet,exo,nuc,pri,P_TrbB,rhs,int,yacC,ter,kfrA,uvrD,F_TraF,F_TraH,F_TraG,eex,acr1,F_Orf169,acaD,acaC,acr2,stbA
NZ_CP070545	Conj	MOBH,MOBF	TrwB/TraD,TrwB/TraD,TrwB/TraD	mobI,repA,sppA,dsbA,parA,parB,dcm2,topB,traI,traD,traJ,F_TraL,F_TraE,F_TraK,F_TraB,F_TraV,F_TraA,P_TrwE,P_TrwF,P_TrwG,P_TrwH,P_TrwI,P_TrwJ,P_TrwK,P_TrwM,P_TrwL,P_TrwN,F_TraH,F_TraB,traF,F_TraN,F_TrbC,F_TraU,F_TraW,F_TraC,F_TraB,F_TraE,F_TraL,F_TraA,F_Orf169,ssb,acaD,acaC,acr2,stbA
NZ_MF150118	Conj	MOBH	TrwB/TraD,TrwB/TraD	mobI,repA,sppA,dsbA,P_TrwF,P_TrwE,parA,parB,dcm2,topB,traI,traD,traJ,F_TraL,F_TraE,F_TraK,F_TraB,F_TraV,F_TraA,dsbC,F_TraC,trhF,F_TraW,F_TraU,F_TraN,ssb,bet,exo,nuc,pri,rhs,int,yacC,ter,kfrA,uvrD,F_TraF,F_TraH,F_TraG,eex,acr1,F_Orf169,acaD,acaC,acr2,stbA
NZ_LC507075	mob_unconj			mobI,repA,sppA,dsbA,parA,parB,dcm2,F_TraA,traI,traD,P_TrbB,ter,kfrA,uvrD,F_TraF,F_TraH,F_TraG,eex,acr1,F_Orf169,acaD,acaC,acr2,stbA
NZ_KP345882	Conj	MOBH	TrwB/TraD	mobI,repA,sppA,dsbA,parA,parB,dcm2,topB,traI,traD,traJ,F_TraL,F_TraE,F_TraK,F_TraB,F_TraV,F_TraA,dsbC,F_TraC,trhF,F_TraW,F_TraU,F_TraN,ssb,bet,exo,nuc,pri,rhs,P_TrbB,int,yacC,ter,kfrA,uvrD,F_TraF,F_TraH,F_TraG,eex,acr1,F_Orf169,acaD,acaC,acr2,stbA
NZ_CP090430	Conj	MOBH	TrwB/TraD	mobI,repA,sppA,dsbA,parA,parB,dcm2,topB,traI,traD,traJ,F_TraL,F_TraE,F_TraK,F_TraB,F_TraV,F_TraA,dsbC,F_TraC,trhF,F_TraW,F_TraU,F_TraN,ssb,bet,exo,nuc,pri,rhs,int,yacC,ter,kfrA,uvrD,F_TraF,F_TraH,F_TraG,eex,acr1,F_Orf169,acaD,acaC,acr2,stbA
NZ_CP046773	Conj	MOBH	TrwB/TraD	mobI,repA,sppA,dsbA,parA,parB,dcm2,topB,traI,traD,traJ,F_TraL,F_TraE,F_TraK,F_TraB,F_TraV,F_TraA,dsbC,F_TraC,trhF,F_TraW,F_TraU,F_TraN,ssb,bet,exo,nuc,pri,rhs,int,yacC,ter,kfrA,uvrD,F_TraF,F_TraH,F_TraG,eex,acr1,F_Orf169,acaD,acaC,acr2,stbA
NZ_CP024564	Conj	MOBH	TrwB/TraD,TrwB/TraD	mobI,repA,sppA,dsbA,P_TrwF,P_TrwE,parA,parB,P_TrbB,dcm2,topB,traI,traD,traJ,F_TraL,F_TraE,F_TraK,F_TraB,F_TraV,F_TraA,dsbC,F_TraC,trhF,F_TraW,F_TraU,F_TraN,ssb,bet,exo,nuc,pri,rhs,int,yacC,ter,kfrA,uvrD,F_TraF,F_TraH,F_TraG,eex,acr1,F_Orf169,acaD,acaC,acr2,stbA
NZ_KC999035	Conj	MOBH	TrwB/TraD	mobI,repA,sppA,dsbA,parA,parB,dcm2,topB,traI,traD,traJ,F_TraL,F_TraE,F_TraK,F_TraB,F_TraV,F_TraA,dsbC,F_TraC,trhF,F_TraW,F_TraU,F_TraN,ssb,bet,exo,nuc,pri,int,yacC,ter,kfrA,uvrD,F_TraF,F_TraH,F_TraG,eex,acr1,F_Orf169,acaD,acaC,acr2,stbA
NZ_MN477204	Conj	MOBH	TrwB/TraD	mobI,repA,sppA,dsbA,parA,parB,dcm2,topB,traI,traD,traJ,F_TraL,F_TraE,F_TraK,F_TraB,F_TraV,F_TraA,dsbC,F_TraC,trhF,F_TraW,F_TraU,F_TraN,ssb,bet,exo,nuc,pri,P_TrbB,rhs,int,yacC,ter,kfrA,uvrD,F_TraF,F_TraH,F_TraG,eex,acr1,F_Orf169,acaD,acaC,acr2,stbA
NZ_CP041027	Conj	MOBH,MOBF	TrwB/TraD,TrwB/TraD	mobI,repA,ssb,F_Orf169,F_TraM,F_TraY,F_TraA,F_TraL,F_TraE,F_TraK,F_TraB,F_TraV,F_TraC,F_TraW,F_TraU,F_TrbC,F_TraN,F_TraF,F_TraQ,F_TraB,F_TraH,F_TraG,F_TraX,sppA,dsbA,parA,parB,dcm2,topB,traI,traD,traJ,dsbC,F_TraA,F_TraV,F_TraB,F_TraK,F_TraE,F_TraL,int,yacC,ter,kfrA,uvrD,F_TraF,F_TraH,F_TraG,eex,acr1,F_Orf169,acaD,acaC,acr2,stbA
NZ_CP032168	Conj	MOBH,MOBC	TrwB/TraD	mobI,repA,sppA,dsbA,parA,parB,dcm2,topB,traI,traD,traJ,F_TraL,F_TraE,F_TraK,F_TraB,F_TraV,F_TraA,dsbC,F_TraC,trhF,F_TraW,F_TraU,F_TraN,ssb,bet,exo,nuc,pri,rhs,int,yacC,ter,kfrA,uvrD,F_TraF,F_TraH,F_TraG,eex,acr1,F_Orf169,acaD,acaC,acr2,stbA
NZ_CP079631	Conj	MOBH	TrwB/TraD	mobI,repA,sppA,dsbA,parA,parB,dcm2,topB,traI,traD,traJ,F_TraL,F_TraE,F_TraK,F_TraB,F_TraV,F_TraA,dsbC,F_TraC,trhF,F_TraW,F_TraU,F_TraN,ssb,bet,exo,nuc,pri,rhs,int,yacC,ter,kfrA,uvrD,F_TraF,F_TraH,F_TraG,eex,acr1,F_Orf169,acaD,acaC,acr2,stbA
NZ_LN831185	Conj	MOBH	TrwB/TraD	mobI,repA,sppA,dsbA,parA,parB,dcm2,topB,traI,traD,traJ,F_TraL,F_TraE,F_TraK,F_TraB,F_TraV,F_TraA,dsbC,F_TraC,trhF,F_TraW,F_TraU,F_TraN,ssb,bet,exo,nuc,pri,rhs,int,yacC,ter,kfrA,uvrD,F_TraF,F_TraH,F_TraG,eex,acr1,F_Orf169,acaD,acaC,acr2,stbA
NZ_MH995508	Conj	MOBH	TrwB/TraD	mobI,repA,sppA,dsbA,parA,parB,dcm2,topB,traI,traD,traJ,F_TraL,F_TraE,F_TraK,F_TraB,F_TraV,F_TraA,dsbC,F_TraC,trhF,F_TraW,F_TraU,F_TraN,ssb,bet,exo,nuc,pri,rhs,int,yacC,ter,kfrA,uvrD,F_TraF,F_TraH,F_TraG,eex,acr1,F_Orf169,acaD,acaC,acr2,stbA
NZ_CP066808	Conj	MOBH,MOBC	TrwB/TraD,TrwB/TraD	mobI,repA,sppA,dsbA,P_TrwF,P_TrwE,parA,parB,dcm2,topB,traI,traD,traJ,F_TraL,F_TraE,F_TraK,F_TraB,F_TraV,F_TraA,dsbC,F_TraC,trhF,F_TraW,F_TraU,F_TraN,ssb,bet,exo,nuc,pri,rhs,F_TraX,int,yacC,ter,kfrA,uvrD,F_TraF,F_TraH,F_TraG,eex,acr1,F_Orf169,acaD,acaC,acr2,stbA
NZ_CP047308	Conj	MOBH,MOBC	TrwB/TraD	mobI,repA,sppA,dsbA,parA,parB,dcm2,topB,traI,traD,traJ,F_TraL,F_TraE,F_TraK,F_TraB,F_TraV,F_TraA,dsbC,F_TraC,trhF,F_TraW,F_TraU,F_TraN,ssb,bet,exo,nuc,pri,rhs,int,yacC,ter,kfrA,uvrD,F_TraF,F_TraH,F_TraG,eex,acr1,F_Orf169,acaD,acaC,acr2,stbA
NZ_CP025147	Conj	MOBH	TrwB/TraD	mobI,repA,sppA,dsbA,parA,parB,dcm2,topB,traI,traD,traJ,F_TraL,F_TraE,F_TraK,F_TraB,F_TraV,F_TraA,dsbC,F_TraC,trhF,F_TraW,F_TraU,F_TraN,ssb,bet,exo,nuc,pri,rhs,int,yacC,ter,kfrA,uvrD,F_TraF,F_TraH,F_TraG,eex,acr1,F_Orf169,acaD,acaC,acr2,stbA
NC_023908	Conj	MOBH	TrwB/TraD	mobI,repA,sppA,dsbA,parA,parB,dcm2,topB,traI,traD,traJ,F_TraL,F_TraE,F_TraK,F_TraB,F_TraV,F_TraA,dsbC,F_TraC,trhF,F_TraW,F_TraU,F_TraN,ssb,bet,exo,nuc,pri,rhs,int,yacC,ter,kfrA,uvrD,F_TraF,F_TraH,F_TraG,eex,acr1,F_Orf169,acaD,acaC,acr2,stbA
NZ_CP070971	unmob		TrwB/TraD	mobI,repA,sppA,dsbA,P_TrwF,P_TrwE,parA,parB,pri,rhs,int,yacC,ter,kfrA,uvrD,F_TraF,F_TraH,F_TraG,eex,acr1,F_Orf169,acaD,acaC,acr2,stbA
NZ_MK638972	Conj	MOBH	TrwB/TraD	mobI,repA,sppA,dsbA,parA,parB,dcm2,topB,traI,traD,traJ,F_TraL,F_TraE,F_TraK,F_TraB,F_TraV,F_TraA,dsbC,F_TraC,trhF,F_TraW,F_TraU,F_TraN,ssb,bet,exo,nuc,pri,rhs,P_TrbB,int,yacC,ter,kfrA,uvrD,F_TraF,F_TraH,F_TraG,eex,acr1,F_Orf169,acaD,acaC,acr2,stbA
NZ_MT559994	Conj	MOBH,Other	TrwB/TraD	mobI,repA,sppA,dsbA,parA,parB,dcm2,topB,traI,traD,traJ,F_TraL,F_TraE,F_TraK,F_TraB,F_TraV,F_TraA,dsbC,F_TraC,trhF,F_TraW,F_TraU,F_TraN,ssb,bet,exo,nuc,pri,rhs,int,yacC,ter,kfrA,uvrD,F_TraF,F_TraH,F_TraG,eex,acr1,F_Orf169,acaD,acaC,acr2,stbA
NZ_CP086666	Conj	MOBH	TrwB/TraD	mobI,repA,sppA,dsbA,parA,parB,dcm2,topB,traI,traD,traJ,F_TraL,F_TraE,F_TraK,F_TraB,F_TraV,F_TraA,dsbC,F_TraC,trhF,F_TraW,F_TraU,F_TraN,ssb,bet,exo,nuc,pri,rhs,int,yacC,ter,kfrA,uvrD,F_TraF,F_TraH,F_TraG,eex,acr1,F_Orf169,acaD,acaC,acr2,stbA
NZ_AP014939	Conj	MOBH	TrwB/TraD	mobI,repA,sppA,dsbA,parA,parB,dcm2,topB,traI,traD,traJ,F_TraL,F_TraE,F_TraK,F_TraB,F_TraV,F_TraA,dsbC,F_TraC,trhF,F_TraW,F_TraU,F_TraN,bet,exo,nuc,pri,rhs,int,yacC,ter,kfrA,uvrD,F_TraF,F_TraH,F_TraG,eex,acr1,F_Orf169,acaD,acaC,acr2,stbA
NZ_MF072965	Conj	MOBH,MOBC	TrwB/TraD,TrwB/TraD	mobI,repA,sppA,dsbA,P_TrwF,P_TrwE,parA,parB,dcm2,topB,traI,traD,traJ,F_TraL,F_TraE,F_TraK,F_TraB,F_TraV,F_TraA,dsbC,F_TraC,trhF,F_TraW,F_TraU,traN,pri,rhs,F_TraX,int,yacC,ter,kfrA
NZ_MW363918	Conj	MOBH	TrwB/TraD	mobI,repA,sppA,dsbA,parA,parB,dcm2,topB,traI,traD,traJ,F_TraL,F_TraE,F_TraK,F_TraB,F_TraV,F_TraA,dsbC,F_TraC,trhF,F_TraW,F_TraU,F_TraN,ssb,bet,exo,nuc,pri,rhs,int,yacC,ter,kfrA,uvrD,F_TraF,F_TraH,F_TraG,eex,acr1,F_Orf169,acaD,acaC,acr2,stbA
NZ_CP043904	Conj	MOBH	TrwB/TraD	mobI,repA,sppA,dsbA,parA,parB,topB,traI,traD,traJ,F_TraL,F_TraE,F_TraK,F_TraB,F_TraV,F_TraA,dsbC,F_TraC,trhF,F_TraW,F_TraU,F_TraN,bet,exo,nuc,pri,int,yacC,ter,kfrA,uvrD,F_TraF,F_TraH,F_TraG,eex,acr1,F_Orf169,acaD,acaC,acr2,stbA
NZ_AP018672	Conj	MOBH	TrwB/TraD,TrwB/TraD	mobI,repA,sppA,dsbA,P_TrwF,P_TrwE,parA,parB,dcm2,topB,traI,traD,traJ,F_TraL,F_TraE,F_TraK,F_TraB,F_TraV,F_TraA,dsbC,F_TraC,trhF,F_TraW,F_TraU,F_TraN,ssb,bet,exo,nuc,rhs,int,yacC,ter,kfrA,uvrD,F_TraF,F_TraH,F_TraG,eex,acr1,F_Orf169,acaD,acaC,acr2,stbA
NZ_CP063295	Conj	MOBH	TrwB/TraD	mobI,repA,sppA,dsbA,parA,parB,dcm2,topB,traI,traD,traJ,F_TraL,F_TraE,F_TraK,F_TraB,F_TraV,F_TraA,dsbC,F_TraC,trhF,F_TraW,F_TraU,F_TraN,ssb,bet,exo,nuc,pri,rhs,int,yacC,ter,kfrA,uvrD,F_TraF,F_TraH,F_TraG,eex,acr2,stbA
NC_022652	Conj	MOBH	TrwB/TraD	mobI,repA,sppA,dsbA,parA,parB,dcm2,topB,traI,traD,traJ,F_TraL,F_TraE,F_TraK,F_TraB,F_TraV,F_TraA,dsbC,F_TraC,trhF,F_TraW,F_TraU,F_TraN,ssb,bet,exo,nuc,pri,rhs,int,yacC,ter,kfrA,uvrD,F_TraF,F_TraH,F_TraG,eex,acr1,F_Orf169,acaD,acaC,acr2,stbA
CP063757	Conj	MOBH	TrwB/TraD	mobI,repA,sppA,dsbA,parA,parB,dcm2,topB,traI,traD,traJ,F_TraL,F_TraE,F_TraK,F_TraB,F_TraV,F_TraA,rhs,int,yacC,ter,kfrA,uvrD,F_TraF,F_TraH,F_TraG,eex,acr1,F_Orf169,acaD,acaC,acr2,stbA
NZ_AP018145	Conj	MOBH	TrwB/TraD	mobI,repA,sppA,dsbA,parA,parB,dcm2,topB,traI,traD,traJ,F_TraL,F_TraE,F_TraK,F_TraB,F_TraV,F_TraA,dsbC,F_TraC,trhF,F_TraW,F_TraU,F_TraN,ssb,bet,exo,nuc,pri,rhs,int,yacC,ter,kfrA,uvrD,F_TraF,F_TraH,F_TraG,eex,acr1,F_Orf169,acaD,acaC,acr2,stbA
NZ_CP022126	Conj	MOBH	TrwB/TraD	mobI,repA,sppA,dsbA,parA,parB,dcm2,topB,traI,traD,traJ,F_TraL,F_TraE,F_TraK,F_TraB,F_TraV,F_TraA,dsbC,F_TraC,trhF,F_TraW,F_TraU,F_TraN,ssb,bet,exo,nuc,pri,rhs,int,yacC,ter,kfrA,uvrD,F_TraF,F_TraH,F_TraG,eex,acr1,F_Orf169,acaD,acaC,acr2,stbA
NZ_CP026281	Conj	MOBH	TrwB/TraD	mobI,repA,sppA,dsbA,parA,parB,dcm2,topB,traI,traD,traJ,F_TraL,F_TraE,F_TraK,F_TraB,F_TraV,F_TraA,dsbC,F_TraC,trhF,F_TraW,F_TraU,F_TraN,ssb,bet,exo,nuc,pri,rhs,P_TrbB,ter,kfrA,uvrD,F_TraF,F_TraH,F_TraG,eex,acr1,F_Orf169,acaD,acaC,acr2,stbA
NZ_CP047345	Conj	MOBH	TrwB/TraD,TrwB/TraD	mobI,repA,sppA,dsbA,P_TrwF,P_TrwE,parA,parB,dcm2,topB,traI,traD,traJ,F_TraL,F_TraE,F_TraK,F_TraB,F_TraV,F_TraA,dsbC,F_TraC,trhF,F_TraW,F_TraU,F_TraN,ssb,bet,exo,nuc,pri,rhs,int,yacC,ter,kfrA,uvrD,F_TraF,F_TraH,F_TraG,eex,acr1,F_Orf169,acaD,acaC,acr2,stbA
NZ_MZ606383	Conj	MOBH	TrwB/TraD	mobI,repA,sppA,dsbA,parA,parB,dcm2,topB,traI,traD,traJ,F_TraL,F_TraE,F_TraK,F_TraB,F_TraV,F_TraA,dsbC,F_TraC,trhF,F_TraW,F_TraU,F_TraN,ssb,bet,exo,nuc,pri,rhs,int,yacC,ter,kfrA,uvrD,F_TraF,F_TraH,F_TraG,eex,acr1,F_Orf169,acaD,acaC,acr2,stbA
CP082173	Conj	MOBH,MOBC	TrwB/TraD	mobI,repA,sppA,dsbA,parA,parB,dcm2,topB,traI,traD,traJ,F_TraL,F_TraE,F_TraK,F_TraB,F_TraV,F_TraA,dsbC,F_TraC,trhF,F_TraW,F_TraU,traN,ssb,bet,exo,nuc,pri,rhs,int,yacC,ter,kfrA,uvrD,F_TraF,F_TraH,F_TraG,eex,acr1,F_Orf169,acaD,acaC,acr2,stbA
NZ_CP100733	Conj	MOBH,MOBC	TrwB/TraD	mobI,repA,sppA,dsbA,parA,parB,dcm2,topB,traI,traD,traJ,F_TraL,F_TraE,F_TraK,F_TraB,F_TraV,F_TraA,dsbC,F_TraC,trhF,F_TraW,F_TraU,F_TraN,ssb,bet,exo,nuc,pri,rhs,int,yacC,ter,kfrA,uvrD,F_TraF,F_TraH,F_TraG,eex,acr2,stbA
NZ_CP014295	Conj	MOBH	TrwB/TraD	mobI,repA,sppA,dsbA,parA,parB,dcm2,topB,traI,traD,traJ,F_TraL,F_TraE,F_TraK,F_TraB,F_TraV,F_TraA,dsbC,F_TraC,trhF,F_TraW,F_TraU,F_TraN,ssb,bet,exo,nuc,pri,rhs,int,yacC,ter,kfrA,uvrD,F_TraF,F_TraH,F_TraG,eex,acr1,F_Orf169,acaD,acaC,acr2,stbA
NZ_CP050732	Conj	MOBH,MOBF	TrwB/TraD,TrwB/TraD	mobI,repA,sppA,dsbA,parA,parB,dcm2,topB,traI,traD,traJ,F_TraL,F_TraE,F_TraX,F_TraG,F_TraH,F_TraB,F_TraQ,F_TraF,F_TraN,F_TrbC,F_TraU,F_TraW,F_TraC,F_TraV,F_TraB,F_TraK,F_TraE,F_TraL,F_TraA,F_TraY,F_TraM,F_Orf169,ssb,rhs,int,yacC,ter,kfrA,uvrD,F_TraF,F_TraH,F_TraG,eex,acr1,F_Orf169,acaD,acaC,acr2,stbA
NZ_CP070578	Conj	MOBH	TrwB/TraD	mobI,repA,sppA,dsbA,trhF,F_TraC,dsbC,F_TraA,F_TraV,F_TraB,F_TraK,F_TraE,F_TraL,traJ,traD,traI,topB,dcm2,parB,parA,int,yacC,ter,kfrA,uvrD,F_TraF,F_TraH,F_TraG,eex,acr1,F_Orf169,acaD,acaC,acr2,stbA
NZ_CP007137	unmob			mobI,repA,sppA,dsbA,parA,parB,dcm2,int,yacC,ter,kfrA,uvrD,F_TraF,F_TraH,F_TraG,eex,acr1,F_Orf169,acaD,acaC,acr2,stbA
NZ_CP054405	Conj	MOBH,MOBC	TrwB/TraD	mobI,repA,sppA,dsbA,parA,parB,dcm2,topB,traI,traD,traJ,F_TraL,F_TraE,F_TraK,F_TraB,F_TraV,F_TraA,dsbC,F_TraC,trhF,F_TraW,F_TraU,F_TraN,ssb,bet,exo,nuc,pri,rhs,int,yacC,ter,kfrA,uvrD,F_TraF,F_TraH,F_TraG,eex,acr1,F_Orf169,acaD,acaC,acr2,stbA
NZ_KY014466	Conj	MOBH	TrwB/TraD	mobI,repA,sppA,dsbA,parA,parB,dcm2,topB,traI,traD,traJ,F_TraL,F_TraE,F_TraK,F_TraB,F_TraV,F_TraA,dsbC,F_TraC,trhF,F_TraW,F_TraU,F_TraN,ssb,bet,exo,nuc,pri,rhs,int,yacC,ter,kfrA,uvrD,F_TraF,F_TraH,F_TraG,eex,acr1,F_Orf169,acaD,acaC,acr2,stbA
NZ_CP066542	Conj	MOBH	TrwB/TraD,TrwB/TraD	repA,sppA,dsbA,P_TrwF,P_TrwE,parA,parB,dcm2,topB,traI,traD,traJ,F_TraL,F_TraE,F_TraK,F_TraB,F_TraV,F_TraA,ter,yacC,int,rhs,pri,nuc,exo,bet,ssb,F_TraN,F_TraU,F_TraW,trhF,F_TraC,dsbC
NZ_LR890517	Conj	MOBH	TrwB/TraD	mobI,repA,sppA,dsbA,parA,parB,dcm2,topB,traI,traD,traJ,F_TraL,F_TraE,F_TraK,F_TraB,F_TraV,F_TraA,dsbC,F_TraC,trhF,F_TraW,traU,rhs,int,yacC,ter,kfrA,uvrD,F_TraF,F_TraH,F_TraG,eex,acr1,F_Orf169,acaD,acaC,acr2,stbA
NC_009140	Conj	MOBH	TrwB/TraD	mobI,repA,sppA,dsbA,parA,parB,dcm2,topB,traI,traD,traJ,F_TraL,F_TraE,F_TraK,F_TraB,F_TraV,F_TraA,F_TraC,dsbC,F_TraC,trhF,F_TraW,F_TraU,F_TraN,ssb,bet,exo,nuc,pri,P_TrbB,rhs,int,yacC,ter,kfrA,uvrD,F_TraF,F_TraH,F_TraG,eex,acr1,F_Orf169,acaD,acaC,acr2,stbA
NZ_CP025470	unmob		TrwB/TraD	mobI,repA,sppA,dsbA,P_TrwF,P_TrwE,parA,parB,pri,rhs,int,yacC,ter,kfrA,uvrD,F_TraF,F_TraH,F_TraG,eex,acr1,F_Orf169,acaD,acaC,acr2,stbA
NZ_MT810375	Conj	Other	TrwB/TraD,TrwB/TraD	mobI,repA,sppA,dsbA,P_TrwF,P_TrwE,parA,parB,pri,rhs,int,yacC,ter,ssb,F_Orf169,F_TraM,F_TraY,F_TraA,F_TraL,F_TraE,F_TraK,F_TraB,F_TraV,F_TraC,F_TraW,F_TraG,F_TraX,kfrA,uvrD,F_TraF,F_TraH,F_TraG,eex,acr1,F_Orf169,acaD,acaC,acr2,stbA
NZ_CP026207	Conj	MOBH	TrwB/TraD	mobI,repA,sppA,dsbA,parA,parB,dcm2,topB,traI,traD,traJ,F_TraL,F_TraE,F_TraK,F_TraB,F_TraV,F_TraA,dsbC,F_TraC,trhF,F_TraW,F_TraU,F_TraN,ssb,bet,exo,nuc,pri,rhs,P_TrbB,int,yacC,ter,kfrA,uvrD,F_TraF,F_TraH,F_TraG,eex,acr1,F_Orf169,acaD,acaC,acr2,stbA
NC_016974	Conj	MOBH	TrwB/TraD	mobI,repA,sppA,dsbA,parA,parB,dcm2,topB,traI,traD,traJ,F_TraL,F_TraE,F_TraK,F_TraB,F_TraV,F_TraA,dsbC,F_TraC,trhF,F_TraW,F_TraU,F_TraN,ssb,bet,exo,nuc,pri,P_TrbB,int,yacC,ter,kfrA,uvrD,F_TraF,F_TraH,F_TraG,eex,acr1,F_Orf169,acaD,acaC,acr2,stbA
NZ_KU302802	mob_unconj			mobI,repA,sppA,dsbA,parA,parB,dcm2,int,yacC,ter,kfrA,uvrD,F_TraF,F_TraH,F_TraG,eex,acr1,F_Orf169,acaD,acaC,acr2,stbA
NZ_CP084417	Conj	MOBH	TrwB/TraD	mobI,repA,sppA,dsbA,kfrA,ter,yacC,int,rhs,pri,nuc,exo,bet,ssb,F_TraN,F_TraU,F_TraW,trhF,F_TraC,dsbC,F_TraA,F_TraV,F_TraB,F_TraK,F_TraE,F_TraL,traJ,traD,traI,topB,dcm2,parB,parA,uvrD,F_TraF,F_TraH,F_TraG,eex,acr1,F_Orf169,acaD,acaC,acr2,stbA
NZ_MT560003	Conj	MOBH,MOBC	TrwB/TraD	mobI,repA,sppA,dsbA,F_TraN,F_TraU,F_TraW,trhF,F_TraC,dsbC,F_TraA,F_TraV,F_TraB,F_TraK,F_TraE,F_TraL,traJ,traD,traI,topB,dcm2,parB,parA,rhs,int,yacC,ter,kfrA,uvrD,F_TraF,F_TraH,F_TraG,eex,acr1,F_Orf169,acaD,acaC,acr2,stbA
LC613143	Conj	MOBH,MOBC	TrwB/TraD	mobI,repA,sppA,dsbA,parA,parB,dcm2,topB,traI,traD,traJ,F_TraE,F_TraK,F_TraB,F_TraV,F_TraA,dsbC,F_TraC,trhF,F_TraW,F_TraU,F_TraN,ssb,bet,exo,nuc,pri,rhs,int,yacC,ter,kfrA,uvrD,F_TraF,F_TraH,F_TraG,eex,acr1,F_Orf169,acaD,acaC,acr2,stbA
NZ_KY399978	Conj	MOBH	TrwB/TraD	mobI,repA,sppA,dsbA,parA,parB,dcm2,topB,traI,traD,traJ,F_TraL,F_TraE,F_TraK,F_TraB,F_TraV,F_TraA,dsbC,F_TraC,trhF,F_TraW,F_TraU,F_TraN,ssb,bet,exo,nuc,pri,rhs,int,yacC,ter,kfrA,uvrD,F_TraF,F_TraH,F_TraG,eex,acr1,F_Orf169,acaD,acaC,acr2,stbA
NZ_CP031549	Conj	MOBH,MOBC	TrwB/TraD	mobI,repA,sppA,dsbA,parA,parB,dcm2,topB,traI,traD,traJ,F_TraL,F_TraE,F_TraK,F_TraB,F_TraV,F_TraA,dsbC,F_TraC,trhF,F_TraW,F_TraU,F_TraN,ssb,bet,exo,nuc,pri,rhs,int,yacC,ter,kfrA,uvrD,F_TraF,F_TraH,F_TraG,eex,acr1,F_Orf169,acaD,acaC,acr2,stbA
NZ_AP018579	mob_unconj	MOBH,Other	TrwB/TraD	mobI,repA,sppA,dsbA,parA,parB,dcm2,topB,traI,traD,traJ,F_TraL,F_TraE,F_TraK,F_TraB,F_TraV,F_TraA,int,yacC,ter,kfrA,uvrD,F_TraF,F_TraH,F_TraG,eex,acr1,F_Orf169,acaD,acaC,acr2,stbA
AP025670	mob_unconj			mobI,repA,sppA,dsbA,parA,parB,dcm2,topB,F_TraA,traI,traD,P_TrbB,ter,kfrA,uvrD,F_TraF,F_TraH,F_TraG,eex,acr1,F_Orf169,acaD,acaC,acr2,stbA
NZ_MH763829	Conj	MOBH,MOBC	TrwB/TraD,TrwB/TraD	mobI,repA,sppA,dsbA,P_TrwF,P_TrwE,parA,parB,dcm2,topB,traI,traD,traJ,F_TraL,F_TraE,F_TraK,F_TraB,F_TraV,F_TraA,dsbC,F_TraC,trhF,F_TraW,F_TraU,F_TraN,pri,rhs,int,yacC,ter,kfrA,uvrD,F_TraF,F_TraH,F_TraG,eex,acr1,F_Orf169,acaD,acaC,acr2,stbA
NZ_MN310370	Conj	MOBH	TrwB/TraD	mobI,repA,sppA,dsbA,parA,parB,dcm2,topB,traI,traD,traJ,F_TraL,F_TraE,F_TraK,F_TraB,F_TraV,F_TraA,dsbC,F_TraC,trhF,F_TraW,F_TraU,F_TraN,ssb,bet,exo,nuc,pri,P_TrbB,rhs,int,yacC,ter,kfrA,uvrD,F_TraF,F_TraH,F_TraG,eex,acr1,F_Orf169,acaD,acaC,acr2,stbA
NZ_KJ802404	Conj	MOBH	TrwB/TraD	mobI,repA,sppA,dsbA,parA,parB,dcm2,topB,traI,traD,traJ,F_TraL,F_TraE,F_TraK,F_TraB,F_TraV,F_TraA,dsbC,F_TraC,trhF,F_TraW,F_TraU,F_TraN,ssb,bet,exo,nuc,pri,rhs,int,yacC,ter,kfrA,uvrD,F_TraF,F_TraH,F_TraG,eex,acr1,F_Orf169,acaD,acaC,acr2,stbA
NZ_CP095763	Conj	MOBH,MOBC	TrwB/TraD	mobI,repA,sppA,dsbA,parA,parB,dcm2,topB,traI,traD,traJ,F_TraL,F_TraE,F_TraK,F_TraB,F_TraV,F_TraA,dsbC,F_TraC,trhF,F_TraW,F_TraU,F_TraN,ssb,bet,exo,nuc,pri,rhs,int,yacC,ter,kfrA,uvrD,F_TraF,F_TraH,F_TraG,eex,acr1,F_Orf169,acaD,acaC,acr2,stbA
NZ_CP047711	Conj	MOBH	TrwB/TraD	mobI,repA,sppA,dsbA,parA,parB,dcm2,topB,traI,traD,traJ,F_TraL,F_TraE,F_TraK,F_TraB,F_TraV,F_TraA,dsbC,F_TraC,trhF,F_TraW,F_TraU,F_TraN,bet,exo,nuc,pri,int,ter,kfrA,uvrD,F_TraF,F_TraH,F_TraG,eex,acr1,F_Orf169,acaD,acaC,acr2,stbA
NZ_LC055503	Conj	MOBH	TrwB/TraD,TrwB/TraD	mobI,repA,sppA,dsbA,P_TrwF,P_TrwE,parA,parB,dcm2,topB,traI,traD,traJ,F_TraL,F_TraE,F_TraK,F_TraB,F_TraV,F_TraA,dsbC,F_TraC,trhF,F_TraW,F_TraU,F_TraN,pri,rhs,int,yacC,ter,kfrA,uvrD,F_TraF,F_TraH,F_TraG,eex,acr1,F_Orf169,acaD,acaC,acr2,stbA
NZ_CP095620	Conj	MOBH	TrwB/TraD	mobI,repA,sppA,dsbA,pri,nuc,exo,bet,ssb,F_TraN,F_TraC,dsbC,F_TraA,F_TraV,F_TraB,F_TraK,F_TraE,F_TraL,traJ,traD,traI,topB,dcm2,parB,parA,rhs,int,yacC,ter,kfrA,uvrD,F_TraF,F_TraH,F_TraG,eex,acr1,F_Orf169,acaD,acaC,acr2,stbA
NZ_CP096170	Conj	MOBH,MOBC	TrwB/TraD	mobI,repA,sppA,dsbA,parA,parB,dcm2,topB,traI,traD,traJ,F_TraL,F_TraE,F_TraK,F_TraB,F_TraV,F_TraA,dsbC,F_TraC,trhF,F_TraW,F_TraU,F_TraN,ssb,bet,exo,nuc,pri,rhs,int,yacC,ter,kfrA,uvrD,F_TraF,F_TraH,F_TraG,eex,acr1,F_Orf169,acaD,acaC,acr2,stbA
NZ_CP029718	Conj	MOBH,MOBC	TrwB/TraD	mobI,repA,sppA,dsbA,parA,parB,dcm2,topB,traI,traD,traJ,F_TraL,F_TraE,F_TraK,F_TraB,F_TraV,F_TraA,dsbC,F_TraC,trhF,F_TraW,F_TraU,F_TraN,ssb,bet,exo,nuc,pri,rhs,int,yacC,ter,kfrA,uvrD,F_TraF,F_TraH,F_TraG,eex,acr1,F_Orf169,acaD,acaC,acr2,stbA
NZ_CP068573	Conj	MOBH	TrwB/TraD	mobI,repA,sppA,dsbA,parA,parB,dcm2,topB,traI,traD,traJ,F_TraL,F_TraE,F_TraK,F_TraB,F_TraV,F_TraA,dsbC,F_TraC,trhF,F_TraW,F_TraU,F_TraN,ssb,bet,exo,nuc,pri,P_TrbB,rhs,int,yacC,ter,kfrA,uvrD,F_TraF,F_TraH,F_TraG,eex,acr1,F_Orf169,acaD,acaC,acr2,stbA
NZ_MZ465534	Conj	MOBH	TrwB/TraD	mobI,repA,sppA,dsbA,parA,parB,dcm2,topB,traI,traD,traJ,F_TraL,F_TraE,F_TraK,F_TraB,F_TraV,F_TraA,dsbC,F_TraC,trhF,F_TraW,F_TraU,F_TraN,bet,exo,nuc,pri,P_TrbB,int,ter,kfrA,uvrD,F_TraF,F_TraH,F_TraG,eex,acr1,F_Orf169,acaD,acaC,acr2,stbA
NZ_CP080264	Conj	MOBH	TrwB/TraD	mobI,repA,sppA,dsbA,parA,parB,dcm2,topB,traI,traD,traJ,F_TraL,F_TraE,F_TraK,F_TraB,F_TraV,F_TraA,dsbC,F_TraC,rhs,int,yacC,ter,kfrA,uvrD,F_TraF,F_TraH,F_TraG,eex,acr1,F_Orf169,acaD,acaC,acr2,stbA
NZ_CP020524	Conj	MOBH	TrwB/TraD	mobI,repA,sppA,dsbA,parA,parB,dcm2,topB,traI,traD,traJ,F_TraL,F_TraE,F_TraK,F_TraB,F_TraV,F_TraA,dsbC,F_TraC,trhF,F_TraW,F_TraU,F_TraN,ssb,bet,exo,nuc,pri,rhs,int,yacC,ter,kfrA,uvrD,F_TraF,F_TraH,F_TraG,eex,acr1,F_Orf169,acaD,acaC,acr2,stbA
NZ_AP014611	Conj	MOBH	TrwB/TraD	mobI,repA,sppA,dsbA,parA,parB,dcm2,topB,traI,traD,traJ,F_TraL,F_TraE,F_TraK,F_TraB,F_TraV,F_TraA,dsbC,F_TraC,trhF,F_TraW,F_TraU,F_TraN,ssb,bet,exo,nuc,pri,rhs,int,yacC,ter,kfrA,P_TrbB,F_TraF,F_TraH,F_TraG,eex,acr1,F_Orf169,acaD,acaC,acr2,stbA
NZ_CP026233	Conj	MOBH	TrwB/TraD	mobI,repA,sppA,dsbA,parA,parB,dcm2,topB,traI,traD,traJ,F_TraL,F_TraE,F_TraK,F_TraB,F_TraV,F_TraA,dsbC,F_TraC,trhF,F_TraW,F_TraU,F_TraN,ssb,bet,exo,nuc,pri,rhs,P_TrbB,int,yacC,ter,kfrA,uvrD,F_TraF,F_TraH,F_TraG,eex,acr1,F_Orf169,acaD,acaC,acr2,stbA
NZ_CP051451	Conj	MOBH	TrwB/TraD	mobI,repA,sppA,dsbA,P_TrbB,pri,nuc,exo,bet,ssb,F_TraN,F_TraU,F_TraW,trhF,F_TraC,dsbC,F_TraA,F_TraV,F_TraB,F_TraK,F_TraE,F_TraL,traJ,traD,traI,topB,dcm2,parB,parA,rhs,int,yacC,ter,kfrA,uvrD,F_TraF,F_TraH,F_TraG,eex
NZ_CP024536	Conj	MOBH	TrwB/TraD,TrwB/TraD	mobI,repA,sppA,dsbA,P_TrwF,P_TrwE,parA,parB,P_TrbB,dcm2,topB,traI,traD,traJ,F_TraL,F_TraE,F_TraK,F_TraB,F_TraV,F_TraA,dsbC,F_TraC,trhF,F_TraW,F_TraU,F_TraN,ssb,bet,exo,nuc,pri,rhs,int,yacC,ter,kfrA,uvrD,F_TraF,F_TraH,F_TraG,eex,acr1,F_Orf169,acaD,acaC,acr2,stbA
NZ_LT985244	unmob			mobI,repA,parA,parB,pri,rhs,int,yacC,ter,kfrA,uvrD,F_TraF,eex,acr1,F_Orf169,acaD,acaC,acr2,stbA
NZ_CP011540	Conj	MOBH	TrwB/TraD	mobI,repA,sppA,dsbA,P_TraG,parA,parB,dcm2,topB,traI,traD,traJ,F_TraL,F_TraE,F_TraK,F_TraB,F_TraV,F_TraA,dsbC,F_TraC,trhF,F_TraW,F_TraU,F_TraN,ssb,bet,exo,nuc,pri,rhs,int,yacC,P_TrbB,ter,kfrA,uvrD,F_TraF,F_TraH,F_TraG,eex,acr1,F_Orf169,acaD,acaC,acr2,stbA
NC_012886	unmob
NZ_CP045459	unmob			mobI,repA,sppA,dsbA,parA,parB,dcm2,int,yacC,ter,kfrA,uvrD,F_TraF,F_TraH,F_TraG,eex,acr1,F_Orf169,acaD,acaC,acr2,stbA
NC_014170	mob_unconj			mobI,repA,sppA,dsbA,parA,parB,topB,traI,traD,traJ,traE,F_TraK,F_TraB,F_TraV,F_TraA,dsbC,F_TraC,trhF,F_TraW,F_TraU,F_TraN,bet,exo,nuc,pri,yacC,ter,kfrA,acr2,stbA
NZ_MN310375	Conj	MOBH	TrwB/TraD	mobI,repA,sppA,dsbA,parA,parB,dcm2,topB,traI,traD,traJ,F_TraL,F_TraE,F_TraK,F_TraB,F_TraV,F_TraA,dsbC,F_TraC,trhF,F_TraW,F_TraU,F_TraN,ssb,bet,exo,nuc,pri,rhs,int,yacC,ter,kfrA,uvrD,F_TraF,F_TraH,F_TraG,eex,acr1,F_Orf169,acaD,acaC,acr2,stbA
NZ_MN604268	Conj	MOBH,MOBC	TrwB/TraD	mobI,repA,sppA,dsbA,parA,parB,dcm2,topB,traI,traD,traJ,F_TraL,F_TraE,F_TraK,F_TraB,F_TraV,F_TraA,dsbC,F_TraC,trhF,F_TraW,F_TraU,F_TraN,ssb,bet,exo,nuc,pri,rhs,int,yacC,ter,kfrA,uvrD,F_TraF,F_TraH,F_TraG,eex,acr1,F_Orf169,acaD,acaC,acr2,stbA
NZ_CP051316	Conj	MOBH	TrwB/TraD	mobI,repA,sppA,dsbA,parA,parB,dcm2,topB,traI,traD,traJ,F_TraL,F_TraE,F_TraK,F_TraB,F_TraV,F_TraA,dsbC,F_TraC,trhF,F_TraW,F_TraU,F_TraN,ssb,bet,exo,nuc,pri,P_TrbB,rhs,int,yacC,ter,kfrA,uvrD,F_TraF,F_TraH,F_TraG,eex,acr1,F_Orf169,acaD,acaC,acr2,stbA
NZ_CP079116	Conj	MOBH	TrwB/TraD	mobI,repA,sppA,dsbA,parA,parB,dcm2,topB,traI,traD,traJ,F_TraL,F_TraE,F_TraK,F_TraB,F_TraV,F_TraA,dsbC,F_TraC,trhF,F_TraW,F_TraU,F_TraN,ssb,bet,exo,nuc,pri,rhs,int,yacC,ter,kfrA,uvrD,F_TraF,F_TraH,F_TraG,eex,acr1,F_Orf169,acaD,acaC,acr2,stbA
NZ_CP039562	Conj	MOBH,MOBF	TrwB/TraD,TrwB/TraD	mobI,repA,sppA,dsbA,parA,parB,dcm2,topB,traI,traD,traJ,F_TraL,F_TraE,ssb,F_Orf169,F_TraM,F_TraY,F_TraA,F_TraL,F_TraE,F_TraK,F_TraB,F_TraV,F_TraC,F_TraW,F_TraU,F_TrbC,F_TraN,F_TraF,F_TraQ,F_TraB,F_TraH,F_TraG,F_TraX,rhs,int,yacC,ter,kfrA,uvrD,F_TraF,F_TraH,F_TraG,eex,acr1,F_Orf169,acaD,acaC,acr2,stbA
NZ_CP097701	unmob			mobI,repA,sppA,dsbA,P_TrwF,rhs,int,yacC,ter,kfrA,uvrD,F_TraF,F_TraH,F_TraG,eex,acr1,F_Orf169,acaD,acaC,acr2,stbA
NZ_CP029802	unmob			mobI,repA,sppA,dsbA,parA,parB,dcm2,int,yacC,ter,kfrA,uvrD,F_TraF,F_TraH,F_TraG,eex,acr1,F_Orf169,acaD,acaC,acr2,stbA
NC_019118	Conj	MOBH	TrwB/TraD	mobI,repA,sppA,dsbA,parA,parB,dcm2,topB,traI,traD,traJ,F_TraL,F_TraE,F_TraK,F_TraB,F_TraV,F_TraA,F_TraC,dsbC,F_TraC,F_TraA,F_TraV,F_TraB,rhs,int,yacC,ter,kfrA,uvrD,F_TraF,F_TraH,F_TraG,eex,acr1,F_Orf169,acaD,acaC,acr2,stbA
NZ_KY887592	Conj	MOBH,MOBC	TrwB/TraD,TrwB/TraD	mobI,repA,sppA,dsbA,P_TrwF,P_TrwE,parA,parB,dcm2,topB,traI,traD,traJ,F_TraL,F_TraE,F_TraK,F_TraB,F_TraV,F_TraA,dsbC,F_TraC,trhF,F_TraW,F_TraU,F_TraN,ssb,bet,exo,nuc,pri,rhs,int,yacC,ter,kfrA,uvrD,F_TraF,F_TraH,F_TraG,eex,acr1,F_Orf169,acaD,acaC,acr2,stbA
NZ_MZ465533	unmob			mobI,repA,sppA,dsbA,parA,parB,dcm2,P_TrbB,int,yacC,ter,kfrA,uvrD,F_TraF,F_TraH,F_TraG,eex,acr1,F_Orf169,acaD,acaC,acr2,stbA
NZ_MH220284	Conj	MOBH	TrwB/TraD	mobI,repA,sppA,dsbA,parA,parB,dcm2,topB,traI,traD,traJ,F_TraL,F_TraE,F_TraK,F_TraB,F_TraV,F_TraA,dsbC,F_TraC,trhF,F_TraW,F_TraU,F_TraN,bet,exo,nuc,pri,int,ter,kfrA,uvrD,F_TraF,F_TraH,F_TraG,eex,acr1,F_Orf169,acaD,acaC,acr2,stbA
NZ_CP003998	mob_unconj	MOBH	TrwB/TraD	mobI,repA,sppA,dsbA,parA,parB,dcm2,topB,traI,traD,traJ,yacC,int,ter,kfrA,uvrD,F_TraF,F_TraH,F_TraG,eex,acr1,F_Orf169,acaD,acaC,acr2,stbA
NZ_CP020056	Conj	MOBH	TrwB/TraD	mobI,repA,sppA,dsbA,parA,parB,dcm2,topB,traI,traD,traJ,F_TraL,F_TraE,F_TraK,F_TraB,F_TraV,F_TraA,dsbC,F_TraC,trhF,F_TraW,F_TraU,F_TraN,ssb,bet,exo,nuc,pri,rhs,int,yacC,ter,kfrA,uvrD,F_TraF,F_TraH,F_TraG,eex,acr1,F_Orf169,acaD,acaC,acr2,stbA
NZ_CP071071	Conj	MOBH	TrwB/TraD	mobI,repA,sppA,dsbA,parA,parB,dcm2,topB,traI,traD,traJ,F_TraL,F_TraE,F_TraK,F_TraB,F_TraV,F_TraA,dsbC,F_TraC,trhF,F_TraW,F_TraU,F_TraN,ssb,bet,exo,nuc,pri,rhs,int,yacC,ter,kfrA,uvrD,F_TraF,F_TraH,F_TraG,eex,acr1,F_Orf169,acaD,acaC,acr2,stbA
NZ_CP047274	Conj	MOBH,MOBF	TrwB/TraD,TrwB/TraD	mobI,repA,sppA,dsbA,ssb,F_Orf169,F_TraA,F_TraL,F_TraE,F_TraB,F_TraC,F_TraW,F_TraU,F_TrbC,F_TraN,F_TraB,F_TraH,parA,parB,dcm2,topB,traI,traD,traJ,F_TraL,F_TraE,F_TraK,F_TraB,F_TraV,F_TraA,dsbC,F_TraC,trhF,F_TraW,rhs,int,yacC,ter,kfrA,uvrD,F_TraF,F_TraH,F_TraG,eex,acr1,F_Orf169,acaD,acaC,acr2,stbA
NZ_MH909327	Conj	MOBH	TrwB/TraD	mobI,repA,sppA,dsbA,parA,parB,dcm2,topB,traI,traD,traJ,F_TraL,F_TraE,F_TraK,F_TraB,F_TraV,F_TraA,dsbC,F_TraC,trhF,F_TraW,F_TraU,pri,nuc,exo,bet,ssb,F_TraN,P_TrbB,rhs,int,yacC,ter,kfrA,uvrD,F_TraF,F_TraH,F_TraG,eex,acr1,F_Orf169,acaD,acaC,acr2,stbA
NZ_MH594477	Conj	MOBH	TrwB/TraD	mobI,repA,sppA,dsbA,parA,parB,dcm2,topB,traI,traD,traJ,F_TraL,F_TraE,F_TraK,F_TraB,F_TraV,F_TraA,dsbC,F_TraC,trhF,F_TraW,F_TraU,F_TraN,bet,exo,nuc,pri,int,kfrA,uvrD,F_TraF,F_TraH,F_TraG,eex,acr1,F_Orf169,acaD,acaC,acr2,stbA
NZ_MZ836799	Conj	MOBH,MOBC	TrwB/TraD,TrwB/TraD	mobI,repA,sppA,dsbA,P_TrwF,P_TrwE,parA,parB,dcm2,topB,traI,traD,traJ,F_TraL,F_TraE,F_TraK,F_TraB,F_TraV,F_TraA,dsbC,F_TraC,trhF,F_TraW,F_TraU,F_TraN,ssb,bet,exo,nuc,pri,rhs,F_TraX,int,yacC,ter,kfrA,uvrD,F_TraF,F_TraH,F_TraG,eex,acr1,F_Orf169,acaD,acaC,acr2,stbA
NZ_LR890256	Conj	MOBH	TrwB/TraD	mobI,repA,sppA,dsbA,parA,parB,dcm2,topB,traI,traD,traJ,F_TraL,F_TraE,F_TraK,F_TraB,F_TraV,F_TraA,dsbC,F_TraC,trhF,F_TraW,traU,rhs,int,yacC,ter,kfrA,uvrD,F_TraF,F_TraH,F_TraG,eex,acr1,F_Orf169,acaD,acaC,acr2,stbA
NZ_CP009414	Conj	MOBH	TrwB/TraD	mobI,repA,sppA,dsbA,parA,parB,dcm2,topB,traI,traD,traJ,F_TraL,F_TraE,F_TraK,F_TraB,F_TraV,F_TraA,dsbC,F_TraC,trhF,F_TraW,F_TraU,F_TraN,ssb,bet,exo,nuc,pri,rhs,int,yacC,ter,kfrA,uvrD,F_TraF,F_TraH,F_TraG,eex,acr1,F_Orf169,acaD,acaC,acr2,stbA
NZ_CP055249	Conj	MOBH	TrwB/TraD	mobI,repA,sppA,dsbA,parA,parB,dcm2,topB,traI,traD,traJ,F_TraL,F_TraE,F_TraK,F_TraB,F_TraV,F_TraA,dsbC,F_TraC,trhF,F_TraW,F_TraU,F_TraN,ssb,bet,exo,nuc,pri,rhs,int,yacC,ter,kfrA,uvrD,F_TraF,F_TraH,F_TraG,eex,acr1,F_Orf169,acaD,acaC,acr2,stbA
NZ_MN065773	Conj	MOBH	TrwB/TraD	mobI,repA,sppA,dsbA,parA,parB,dcm2,topB,traI,traD,traJ,F_TraL,F_TraE,F_TraK,F_TraB,F_TraV,F_TraA,dsbC,F_TraC,trhF,F_TraW,F_TraU,F_TraN,ssb,bet,exo,nuc,pri,rhs,int,yacC,ter,kfrA,uvrD,F_TraF,F_TraH,F_TraG,eex,acr1,F_Orf169,acaD,acaC,acr2,stbA
NZ_CP031570	Conj	MOBH,MOBC	TrwB/TraD	mobI,repA,sppA,dsbA,parA,parB,dcm2,topB,traI,traD,traJ,F_TraL,F_TraE,F_TraK,F_TraB,F_TraV,F_TraA,dsbC,F_TraC,trhF,F_TraW,F_TraU,F_TraN,ssb,bet,exo,nuc,pri,rhs,int,yacC,ter,kfrA,uvrD,F_TraF,F_TraH,F_TraG,eex,acr1,F_Orf169,acaD,acaC,acr2,stbA
NZ_CP030304	Conj	MOBH	TrwB/TraD	mobI,repA,sppA,dsbA,parA,parB,dcm2,topB,traI,traD,traJ,F_TraL,F_TraE,F_TraK,F_TraB,F_TraV,F_TraA,dsbC,F_TraC,trhF,F_TraW,F_TraU,F_TraN,ssb,bet,exo,nuc,pri,P_TrbB,rhs,int,yacC,ter,kfrA,uvrD,F_TraF,F_TraH,F_TraG,eex,acr1,F_Orf169,acaD,acaC,acr2,stbA
NZ_KU726616	Conj	MOBH	TrwB/TraD	mobI,repA,sppA,dsbA,parA,parB,dcm2,topB,traI,traD,traJ,F_TraL,F_TraE,F_TraK,F_TraB,F_TraV,F_TraA,dsbC,F_TraC,trhF,F_TraW,F_TraU,F_TraN,ssb,bet,exo,nuc,pri,rhs,int,yacC,ter,kfrA,uvrD,F_TraF,F_TraH,F_TraG,eex,acr1,F_Orf169,acaD,acaC,acr2,stbA
NZ_LR890704	Conj	MOBH	TrwB/TraD	mobI,repA,sppA,dsbA,parA,parB,dcm2,topB,traI,traD,traJ,F_TraL,F_TraE,F_TraK,F_TraB,F_TraV,F_TraA,dsbC,F_TraC,trhF,F_TraW,traU,rhs,int,yacC,ter,kfrA,uvrD,F_TraF,F_TraH,F_TraG,eex,acr1,F_Orf169,acaD,acaC,acr2,stbA
NZ_CP041209	Conj	MOBH	TrwB/TraD	mobI,repA,sppA,dsbA,parA,parB,dcm2,topB,traI,traD,traJ,F_TraL,F_TraE,F_TraK,F_TraB,F_TraV,F_TraA,F_TraC,dsbC,F_TraC,trhF,F_TraW,F_TraU,F_TraN,ssb,bet,exo,nuc,pri,rhs,int,yacC,ter,kfrA,uvrD,F_TraF,F_TraH,F_TraG,eex,acr1,F_Orf169,acaD,acaC,acr2,stbA
NZ_CP009409	Conj	MOBH	TrwB/TraD	mobI,repA,sppA,dsbA,parA,parB,dcm2,topB,traI,traD,traJ,F_TraL,F_TraE,F_TraK,F_TraB,F_TraV,F_TraA,F_TraC,dsbC,F_TraC,trhF,F_TraW,F_TraU,F_TraN,ssb,bet,exo,nuc,pri,P_TrbB,rhs,int,yacC,ter,kfrA,uvrD,F_TraF,F_TraH,F_TraG,eex,acr1,F_Orf169,acaD,acaC,acr2,stbA
NZ_CP043215	Conj	MOBH	TrwB/TraD	mobI,repA,sppA,dsbA,exo,bet,ssb,F_TraN,F_TraU,F_TraW,trhF,F_TraC,dsbC,F_TraA,F_TraV,F_TraB,F_TraK,F_TraE,F_TraL,traJ,traD,traI,topB,dcm2,parB,parA,nuc,pri,P_TrbB,rhs,int,yacC,ter,kfrA,uvrD,F_TraF,F_TraH,F_TraG,eex,acr1,F_Orf169,acaD,acaC,acr2,stbA
NZ_LC556212	Conj	MOBH	TrwB/TraD	mobI,repA,sppA,dsbA,parA,parB,dcm2,topB,traI,traD,traJ,F_TraL,F_TraE,F_TraK,F_TraB,F_TraV,F_TraA,dsbC,F_TraC,trhF,F_TraW,F_TraU,F_TraN,ssb,bet,exo,nuc,pri,rhs,int,yacC,ter,kfrA,uvrD,F_TraF,F_TraH,F_TraG,eex,acr1,F_Orf169,acaD,acaC,acr2,stbA
NZ_CP095591	Conj	MOBH	TrwB/TraD	mobI,repA,sppA,dsbA,parA,parB,dcm2,topB,traI,traJ,F_TraL,F_TraE,F_TraK,F_TraB,F_TraV,F_TraA,dsbC,F_TraC,trhF,F_TraW,F_TraU,F_TraN,ssb,bet,exo,nuc,pri,F_TraA,F_TraL,F_TraC,F_TraU,F_Orf169,rhs,int,yacC,ter,kfrA,uvrD,F_TraF,F_TraH,F_TraG,eex,acr1,F_Orf169,acaD,acaC,acr2,stbA
NZ_AP025336	Conj	MOBH	TrwB/TraD,TrwB/TraD	mobI,repA,sppA,dsbA,P_TrwF,P_TrwE,parA,parB,dcm2,topB,traI,traD,traJ,F_TraL,F_TraE,F_TraK,F_TraB,F_TraV,F_TraA,dsbC,F_TraC,trhF,F_TraW,F_TraU,F_TraN,ssb,bet,exo,nuc,pri,rhs,int,yacC,ter,kfrA,uvrD,F_TraF,F_TraH,F_TraG,eex,acr1,F_Orf169,acaD,acaC,acr2,stbA
NZ_CP009570	Conj	MOBH	TrwB/TraD	mobI,repA,sppA,dsbA,parA,parB,dcm2,topB,traI,traD,traJ,F_TraL,F_TraE,F_TraK,F_TraB,F_TraV,F_TraA,F_TraC,dsbC,F_TraC,trhF,rhs,int,yacC,ter,kfrA,uvrD,F_TraF,F_TraH,F_TraG,eex,acr1,F_Orf169,acaD,acaC,acr2,stbA
NZ_KY014465	Conj	MOBH	TrwB/TraD	mobI,repA,sppA,dsbA,parA,parB,dcm2,topB,traI,traD,traJ,F_TraL,F_TraE,F_TraK,F_TraB,F_TraV,F_TraA,dsbC,F_TraC,trhF,F_TraW,F_TraU,F_TraN,ssb,bet,exo,nuc,rhs,int,yacC,ter,kfrA,uvrD,F_TraF,F_TraH,F_TraG,eex,acr1,F_Orf169,acaD,acaC,acr2,stbA
NZ_CP041083	Conj	MOBH	TrwB/TraD	mobI,repA,sppA,dsbA,parA,parB,dcm2,topB,traI,traD,traJ,F_TraL,F_TraE,F_TraK,F_TraB,F_TraV,F_TraA,dsbC,F_TraC,trhF,F_TraW,F_TraU,F_TraN,ssb,bet,exo,nuc,pri,rhs,int,yacC,ter,kfrA,uvrD,F_TraF,F_TraH,F_TraG,eex,acr1,F_Orf169,acaD,acaC,acr2,stbA
NZ_CP027038	Conj	MOBH	TrwB/TraD	mobI,repA,sppA,dsbA,parA,parB,dcm2,topB,traI,traD,traJ,F_TraL,F_TraE,F_TraK,F_TraB,F_TraV,F_TraA,dsbC,F_TraC,trhF,F_TraW,F_TraU,F_TraN,ssb,bet,exo,nuc,pri,rhs,int,yacC,ter,kfrA,uvrD,F_TraF,F_TraH,F_TraG,eex,acr1,F_Orf169,acaD,acaC,acr2,stbA
NZ_AP022145	unmob			mobI,repA,sppA,dsbA,ter,int,parB,parA,kfrA,uvrD,F_TraF,F_TraH,F_TraG,eex,acr1,F_Orf169,acaD,acaC,acr2,stbA
NZ_CP016013	Conj	MOBH	TrwB/TraD	mobI,repA,sppA,dsbA,parA,parB,dcm2,topB,traI,traD,traJ,F_TraL,F_TraE,F_TraK,F_TraB,F_TraV,F_TraA,F_TraC,dsbC,F_TraC,trhF,F_TraW,F_TraU,F_TraN,rhs,int,yacC,ter,kfrA,uvrD,F_TraF,F_TraH,F_TraG,eex,acr1,F_Orf169,acaD,acaC,acr2,stbA
NZ_CP009560	Conj	MOBH	TrwB/TraD	mobI,repA,sppA,dsbA,parA,parB,dcm2,topB,traI,traD,traJ,F_TraL,F_TraE,F_TraK,F_TraB,F_TraV,F_TraA,F_TraC,dsbC,F_TraC,trhF,F_TraW,F_TraU,F_TraN,ssb,bet,exo,nuc,pri,rhs,int,yacC,ter,kfrA,uvrD,F_TraF,F_TraH,F_TraG,eex,acr1,F_Orf169,acaD,acaC,acr2,stbA
NZ_MT559996	Conj	MOBH	TrwB/TraD	mobI,repA,sppA,dsbA,parA,parB,dcm2,topB,traI,traD,traJ,F_TraL,F_TraE,F_TraK,F_TraB,F_TraV,F_TraA,int,yacC,ter,kfrA,uvrD,F_TraF,F_TraH,F_TraG,eex,acr1,F_Orf169,acaD,acaC,acr2,stbA
NZ_CP020913	Conj	MOBH	TrwB/TraD	mobI,repA,sppA,dsbA,parA,parB,dcm2,topB,traI,traD,traJ,F_TraL,F_TraE,F_TraK,F_TraB,F_TraV,F_TraA,dsbC,F_TraC,trhF,F_TraW,F_TraU,F_TraN,ssb,bet,exo,pri,rhs,int,yacC,ter,kfrA,uvrD,F_TraF,F_TraH,F_TraG,eex,acr1,F_Orf169,acaD,acaC,acr2,stbA
NZ_MH113855	Conj	MOBH	TrwB/TraD	mobI,repA,sppA,dsbA,parA,parB,dcm2,topB,traI,traD,traJ,F_TraL,F_TraE,F_TraK,F_TraB,F_TraV,F_TraA,dsbC,F_TraC,trhF,F_TraW,F_TraU,F_TraN,ssb,bet,exo,nuc,pri,rhs,int,yacC,ter,kfrA,uvrD,F_TraF,F_TraH,F_TraG,eex,acr1,F_Orf169,acaD,acaC,acr2,stbA
NZ_CP044075	Conj	MOBH	TrwB/TraD,TrwB/TraD	mobI,repA,sppA,dsbA,P_TrwF,P_TrwE,parA,parB,dcm2,topB,traI,traD,traJ,F_TraL,F_TraE,F_TraK,F_TraB,F_TraV,F_TraA,dsbC,F_TraC,trhF,F_TraW,F_TraU,F_TraN,ssb,bet,exo,nuc,pri,rhs,int,yacC,ter,kfrA,uvrD,F_TraF,F_TraH,F_TraG,eex,acr1,F_Orf169,acaD,acaC,acr2,stbA
NZ_MT559995	unmob			mobI,repA,sppA,dsbA,parA,parB,rhs,int,yacC,ter,kfrA,uvrD,F_TraF,F_TraH,F_TraG,eex,acr1,F_Orf169,acaD,acaC,acr2,stbA
NZ_CP017084	Conj	MOBH	TrwB/TraD,TrwB/TraD	mobI,repA,sppA,dsbA,P_TrwF,P_TrwE,ter,yacC,int,rhs,pri,nuc,exo,bet,ssb,F_TraN,F_TraU,F_TraW,trhF,F_TraC,dsbC,F_TraA,F_TraV,F_TraB,F_TraK,F_TraE,F_TraL,traJ,traD,traI,topB,dcm2,parB,parA,kfrA,uvrD,F_TraF,F_TraH,F_TraG,eex,acr1,F_Orf169,acaD,acaC,acr2,stbA
NZ_CP031576	Conj	MOBH,MOBC	TrwB/TraD	mobI,repA,sppA,dsbA,parA,parB,dcm2,topB,traI,traD,traJ,F_TraL,F_TraE,F_TraK,F_TraB,F_TraV,F_TraA,dsbC,F_TraC,trhF,F_TraW,F_TraU,F_TraN,ssb,bet,exo,nuc,pri,rhs,int,yacC,ter,kfrA,uvrD,F_TraF,F_TraH,F_TraG,eex,acr1,F_Orf169,acaD,acaC,acr2,stbA
NZ_CP040029	Conj	MOBH	TrwB/TraD,TrwB/TraD	mobI,repA,sppA,dsbA,P_TrwF,P_TrwE,parA,parB,dcm2,topB,traI,traD,traJ,F_TraL,F_TraE,F_TraK,F_TraB,F_TraV,F_TraA,dsbC,F_TraC,trhF,F_TraW,F_TraU,F_TraN,ssb,bet,exo,nuc,pri,rhs,int,yacC,ter,kfrA,uvrD,F_TraF,F_TraH,F_TraG,eex,acr1,acaD,acaC,acr2,stbA
NZ_CP010391	Conj	MOBH,MOBQ	TrwB/TraD	mobI,repA,sppA,dsbA,parA,parB,dcm2,topB,traI,traD,traJ,F_TraL,F_TraE,F_TraK,F_TraB,F_TraV,F_TraA,dsbC,F_TraC,trhF,F_TraW,F_TraU,F_TraN,ssb,bet,exo,nuc,pri,rhs,int,yacC,ter,kfrA,uvrD,F_TraF,F_TraH,F_TraG,eex,acr1,F_Orf169,acaD,acaC,acr2,stbA
NZ_CP051395	Conj	MOBH	TrwB/TraD	mobI,repA,sppA,dsbA,acaD,F_Orf169,acr1,eex,F_TraG,F_TraH,F_TraF,uvrD,kfrA,ter,yacC,int,rhs,P_TrbB,pri,nuc,exo,bet,ssb,F_TraN,F_TraU,F_TraW,trhF,F_TraC,dsbC,F_TraA,F_TraV,F_TraB,F_TraK,F_TraE,F_TraL,traJ,traD,traI,topB,dcm2,parB,parA,acaC,acr2,stbA
CP028419	Conj	MOBH,Other	TrwB/TraD	mobI,repA,sppA,dsbA,parA,parB,dcm2,topB,traI,traD,traJ,F_TraL,F_TraE,F_TraK,F_TraB,F_TraV,F_TraA,dsbC,F_TraC,trhF,F_TraW,F_TraU,F_TraN,ssb,bet,exo,nuc,pri,rhs,int,yacC,ter,kfrA,uvrD,F_TraF,F_TraH,F_TraG,eex,acr1,F_Orf169,acaD,acaC,acr2,stbA
NZ_CP022063	mob_unconj	MOBH	TrwB/TraD	mobI,repA,sppA,dsbA,parA,parB,dcm2,topB,traI,traD,traJ,F_TraL,F_TraE,F_TraK,pri,rhs,int,yacC,ter,kfrA,uvrD,F_TraF,F_TraH,F_TraG,eex,acr1,F_Orf169,acaD,acaC,acr2,stbA
NC_022377	Conj	MOBH	TrwB/TraD	mobI,repA,sppA,dsbA,parA,parB,dcm2,topB,traI,traD,traJ,F_TraL,F_TraE,F_TraK,F_TraB,F_TraV,F_TraA,dsbC,F_TraC,trhF,F_TraW,F_TraU,F_TraN,ssb,bet,exo,nuc,pri,rhs,int,yacC,ter,kfrA,uvrD,F_TraF,F_TraH,F_TraG,eex,acr1,F_Orf169,acaD,acaC,acr2,stbA
NC_012885	Conj	MOBH	TrwB/TraD	mobI,repA,sppA,dsbA,parA,parB,dcm2,topB,traI,traD,traJ,F_TraL,F_TraE,F_TraK,F_TraB,F_TraV,F_TraA,dsbC,F_TraC,trhF,F_TraW,F_TraU,F_TraN,bet,exo,nuc,pri,int,ter,kfrA,uvrD,F_TraF,F_TraH,F_TraG,eex,acr1,F_Orf169,acaD,acaC,acr2,stbA
NZ_CP045742	mob_unconj	MOBP,MOBP	VirD4/TraG	mobI,repA,pri,nuc,parB,parA,rhs,yacC,ter,kfrA,uvrD,dsbA,sppA,I_TraU,I_TraV,I_TraW,I_TraX,I_TraY,I_TrbA,I_TrbB,acaC,acr2,stbA
NZ_AP019688	Conj	MOBH	TrwB/TraD	mobI,repA,sppA,dsbA,parA,parB,dcm2,topB,traI,traD,traJ,F_TraL,F_TraE,F_TraK,F_TraB,F_TraV,F_TraA,dsbC,F_TraC,trhF,F_TraW,F_TraU,F_TraN,ssb,bet,exo,nuc,rhs,int,yacC,ter,kfrA,uvrD,F_TraF,F_TraH,F_TraG,eex,acr1,F_Orf169,acaD,acaC,acr2,stbA
NZ_CP028814	Conj	MOBH	TrwB/TraD	mobI,repA,sppA,dsbA,parA,parB,dcm2,topB,traI,traD,traJ,F_TraL,F_TraE,F_TraK,F_TraB,F_TraV,F_TraA,dsbC,F_TraC,trhF,F_TraW,F_TraU,F_TraN,ssb,bet,exo,nuc,pri,rhs,int,yacC,ter,kfrA,uvrD,F_TraF,F_TraH,F_TraG,eex,acr1,F_Orf169,acaD,acaC,acr2,stbA
NZ_LR890658	Conj	MOBH	TrwB/TraD,TrwB/TraD	mobI,repA,sppA,dsbA,P_TrwF,P_TrwE,parA,parB,dcm2,topB,traI,traD,traJ,F_TraL,F_TraE,F_TraK,F_TraB,F_TraV,F_TraA,dsbC,F_TraC,trhF,F_TraW,F_TraU,F_TraN,ssb,bet,exo,nuc,pri,rhs,int,yacC,ter,kfrA,uvrD,F_TraF,F_TraH,F_TraG,eex,acr1,F_Orf169,acaD,acaC,acr2,stbA
NZ_CP009410	Conj	MOBH	TrwB/TraD	mobI,repA,sppA,dsbA,parA,parB,dcm2,topB,traI,traD,traJ,F_TraL,F_TraE,F_TraK,F_TraB,F_TraV,F_TraA,F_TraC,dsbC,F_TraC,F_TraA,F_TraV,F_TraB,rhs,int,yacC,ter,kfrA,uvrD,F_TraF,F_TraH,F_TraG,eex,acr1,F_Orf169,acaD,acaC,acr2,stbA
NZ_LT882699	Conj	MOBH	TrwB/TraD	mobI,repA,sppA,dsbA,parA,parB,dcm2,topB,traI,traD,traJ,F_TraL,F_TraE,F_TraK,F_TraB,F_TraV,F_TraA,dsbC,F_TraC,trhF,F_TraW,F_TraU,F_TraN,ssb,bet,exo,nuc,pri,rhs,int,yacC,P_TrbB,ter,kfrA,uvrD,F_TraF,F_TraH,F_TraG,eex,acr1,F_Orf169,acaD,acaC,acr2,stbA
NZ_KX636095	Conj	MOBH,Other	TrwB/TraD,TrwB/TraD	mobI,repA,sppA,dsbA,parA,parB,dcm2,topB,traI,traD,traJ,F_TraL,F_TraE,F_TraK,F_TraB,F_TraV,F_TraA,dsbC,F_TraC,trhF,F_TraW,F_TraU,F_TraN,ssb,bet,exo,nuc,pri,F_TraX,F_TraG,F_TraH,F_TraB,F_TraQ,F_TraF,F_TraN,F_TrbC,F_TraU,F_TraW,F_TraC,F_TraV,F_TraB,F_TraK,F_TraE,F_TraL,F_TraA,F_TraY,F_TraM,F_Orf169,rhs,int,yacC,ter,kfrA,uvrD,F_TraF,F_TraH,F_TraG,eex,acr1,F_Orf169,acaD,acaC,acr2,stbA
NZ_MF497432	Conj	MOBH	TrwB/TraD	mobI,repA,sppA,dsbA,parA,parB,dcm2,topB,traI,traD,traJ,F_TraL,F_TraE,F_TraK,F_TraB,F_TraV,F_TraA,dsbC,F_TraC,trhF,F_TraW,F_TraU,F_TraN,ssb,bet,exo,nuc,pri,rhs,int,yacC,ter,kfrA,uvrD,F_TraF,F_TraH,F_TraG,eex,acr1,F_Orf169,acaD,acaC,acr2,stbA
NZ_MG764534	Conj	MOBH	TrwB/TraD	mobI,repA,sppA,dsbA,parA,parB,dcm2,topB,traI,traD,traJ,F_TraL,F_TraE,F_TraK,F_TraB,F_TraV,F_TraA,dsbC,F_TraC,trhF,F_TraW,F_TraU,F_TraN,ssb,bet,exo,nuc,pri,rhs,int,yacC,P_TrbB,ter,kfrA,uvrD,F_TraF,F_TraH,F_TraG,eex,acr1,F_Orf169,acaD,acaC,acr2,stbA
NZ_CP025242	Conj	MOBH	TrwB/TraD	mobI,repA,sppA,dsbA,parA,parB,dcm2,topB,traI,traD,traJ,F_TraL,F_TraE,F_TraK,F_TraB,F_TraV,F_TraA,F_TraC,dsbC,rhs,int,yacC,ter,kfrA,uvrD,F_TraF,F_TraH,F_TraG,eex,acr1,F_Orf169,acaD,acaC,acr2,stbA
NZ_CP018698	Conj	MOBH	TrwB/TraD	mobI,repA,sppA,dsbA,parA,parB,dcm2,topB,traI,traD,traJ,F_TraL,F_TraE,F_TraK,F_TraB,F_TraV,F_TraA,rhs,int,yacC,ter,kfrA,uvrD,F_TraF,F_TraH,F_TraG,eex,acr1,F_Orf169,acaD,acaC,acr2,stbA
NZ_MK439959	Conj	MOBH	TrwB/TraD	mobI,repA,sppA,dsbA,parA,parB,dcm2,topB,traI,traD,traJ,F_TraL,F_TraE,F_TraK,F_TraB,F_TraV,F_TraA,dsbC,F_TraC,trhF,F_TraW,F_TraU,F_TraN,ssb,bet,exo,nuc,pri,rhs,int,yacC,ter,kfrA,uvrD,F_TraF,F_TraH,F_TraG,eex,acr1,F_Orf169,acaD,acaC,acr2,stbA
NZ_CP084543	Conj	MOBH	TrwB/TraD	mobI,repA,sppA,dsbA,kfrA,ter,yacC,int,rhs,pri,nuc,exo,bet,ssb,F_TraN,F_TraU,F_TraW,trhF,F_TraC,dsbC,F_TraA,F_TraV,F_TraB,F_TraK,F_TraE,F_TraL,traJ,traD,traI,topB,dcm2,parB,parA,uvrD,F_TraF,F_TraH,F_TraG,eex,acr1,F_Orf169,acaD,acaC,acr2,stbA
NZ_MZ836805	Conj	MOBH	TrwB/TraD,TrwB/TraD	mobI,repA,sppA,dsbA,P_TrwF,P_TrwE,parA,parB,dcm2,topB,traI,traD,traJ,F_TraL,F_TraE,F_TraK,F_TraB,F_TraV,F_TraA,dsbC,F_TraC,trhF,F_TraW,F_TraU,F_TraN,ssb,bet,exo,nuc,pri,rhs,int,yacC,ter,kfrA,uvrD,F_TraF,F_TraH,F_TraG,eex,acr1,F_Orf169,acaD,acaC,acr2,stbA
NZ_LC633285	Conj	MOBH,MOBP	TrwB/TraD,VirD4/TraG	mobI,repA,sppA,dsbA,parA,parB,dcm2,topB,traI,traD,traJ,F_TraL,F_TraE,F_TraK,F_TraB,F_TraV,F_TraA,dsbC,F_TraC,trhF,F_TraW,F_TraU,F_TraN,ssb,bet,exo,nuc,pri,rhs,P_VirB11,P_VirB10,P_VirB9,P_VirB8,P_VirB6,P_VirB5,P_VirB4,P_VirB2,P_VirB1,int,yacC,ter,kfrA,uvrD,F_TraF,F_TraH,F_TraG,eex,acr1,F_Orf169,acaD,acaC,acr2,stbA
NZ_CP014775	Conj	MOBH,MOBC	TrwB/TraD,TrwB/TraD	mobI,repA,sppA,dsbA,P_TrwF,P_TrwE,parA,parB,dcm2,topB,traI,traD,traJ,F_TraL,F_TraE,F_TraK,F_TraB,F_TraV,F_TraA,dsbC,F_TraC,trhF,F_TraW,F_TraU,F_TraN,ssb,bet,exo,nuc,pri,rhs,int,yacC,ter,kfrA,uvrD,F_TraF,F_TraH,F_TraG,eex,acr1,F_Orf169,acaD,acaC,acr2,stbA
NZ_CP049969	Conj	MOBH	TrwB/TraD	mobI,repA,sppA,dsbA,parA,parB,dcm2,topB,traI,traD,traJ,F_TraL,F_TraE,F_TraK,F_TraB,F_TraV,F_TraA,dsbC,F_TraC,trhF,F_TraW,F_TraU,F_TraN,pri,rhs,int,yacC,ter,kfrA,uvrD,F_TraF,F_TraH,F_TraG,eex,acr1,F_Orf169,acaD,acaC,acr2,stbA
NZ_AP023051	Conj	MOBH	TrwB/TraD	mobI,repA,sppA,dsbA,parA,parB,dcm2,topB,traI,traD,traJ,F_TraL,F_TraE,F_TraK,F_TraB,F_TraV,F_TraA,dsbC,F_TraC,trhF,F_TraW,F_TraU,F_TraN,ssb,bet,exo,nuc,pri,rhs,int,yacC,ter,kfrA,uvrD,F_TraF,F_TraH,F_TraG,eex,acr1,F_Orf169,acaD,acaC,acr2,stbA
NZ_AP024125	unmob			mobI,repA,sppA,dsbA,parB,parA,rhs,ter,yacC,int,kfrA,uvrD,F_TraF,F_TraH,F_TraG,eex,acr1,F_Orf169,acaD,acaC,acr2,stbA
NZ_KM083064	Conj	MOBH	TrwB/TraD,TrwB/TraD	mobI,repA,sppA,dsbA,P_TrwF,P_TrwE,parA,parB,dcm2,topB,traI,traD,traJ,F_TraL,F_TraE,F_TraK,F_TraB,F_TraV,F_TraA,dsbC,F_TraC,trhF,F_TraW,F_TraU,F_TraN,ssb,bet,exo,nuc,pri,rhs,int,yacC,ter,kfrA,uvrD,F_TraF,F_TraH,F_TraG,eex,acr1,F_Orf169,acaD,acaC,acr2,stbA
NZ_CP028316	mob_unconj	MOBH	TrwB/TraD	mobI,repA,sppA,dsbA,parA,parB,dcm2,topB,traI,traD,traJ,nuc,pri,rhs,int,yacC,ter,kfrA,uvrD,F_TraF,F_TraH,F_TraG,eex,acr1,F_Orf169,acaD,acaC,acr2,stbA
NC_012690	mob_unconj			mobI,repA,sppA,dsbA,parA,parB,dcm2,topB,F_TraK,F_TraB,F_TraV,F_TraA,dsbC,F_TraC,nuc,pri,P_TrbB,rhs,int,yacC,ter,kfrA,uvrD,F_TraF,F_TraH,F_TraG,eex,acr1,F_Orf169,acaD,acaC,acr2,stbA
NZ_CP026225	Conj	MOBH	TrwB/TraD	mobI,repA,sppA,dsbA,parA,parB,dcm2,topB,traI,traD,traJ,F_TraL,F_TraE,F_TraK,F_TraB,F_TraV,F_TraA,dsbC,F_TraC,trhF,F_TraW,F_TraU,F_TraN,ssb,bet,exo,nuc,pri,rhs,int,yacC,ter,kfrA,uvrD,F_TraF,F_TraH,F_TraG,eex,acr1,F_Orf169,acaD,acaC,acr2,stbA
NZ_CP039976	Conj	MOBH	TrwB/TraD	mobI,repA,sppA,dsbA,parA,parB,dcm2,topB,traI,traD,traJ,F_TraL,F_TraE,F_TraK,F_TraB,F_TraV,F_TraA,dsbC,F_TraC,trhF,F_TraW,F_TraU,F_TraN,ssb,bet,exo,nuc,pri,rhs,int,yacC,ter,kfrA,uvrD,F_TraF,F_TraH,F_TraG,eex,acr1,F_Orf169,acaD,acaC,acr2,stbA
NZ_MN550958	Conj	MOBH	TrwB/TraD	mobI,repA,sppA,dsbA,parA,parB,dcm2,topB,traI,traD,traJ,F_TraL,F_TraE,F_TraK,F_TraB,F_TraV,F_TraA,dsbC,F_TraC,trhF,F_TraW,F_TraU,F_TraN,ssb,bet,exo,nuc,pri,rhs,int,yacC,ter,kfrA,uvrD,F_TraF,F_TraH,F_TraG,eex,acr1,F_Orf169,acaD,acaC,acr2,stbA
NZ_CP047421	Conj	MOBH	TrwB/TraD	mobI,repA,sppA,dsbA,parA,parB,dcm2,topB,traI,traD,traJ,F_TraL,F_TraE,F_TraK,F_TraB,F_TraV,F_TraA,dsbC,F_TraC,trhF,F_TraW,F_TraU,F_TraN,ssb,bet,exo,nuc,pri,rhs,int,yacC,ter,kfrA,uvrD,F_TraF,F_TraH,F_TraG,eex,acr1,F_Orf169,acaD,acaC,acr2,stbA
NZ_KX458222	Conj	MOBH	TrwB/TraD	mobI,repA,sppA,dsbA,parA,parB,dcm2,topB,traI,traD,traJ,F_TraL,F_TraE,F_TraK,F_TraB,F_TraV,F_TraA,dsbC,F_TraC,trhF,F_TraW,F_TraU,F_TraN,ssb,bet,exo,nuc,pri,rhs,int,yacC,ter,kfrA,uvrD,F_TraF,F_TraH,F_TraG,eex,acr1,F_Orf169,acaD,acaC,acr2,stbA
CP071911	Conj	MOBH	TrwB/TraD	mobI,repA,sppA,dsbA,parA,parB,dcm2,topB,traI,traD,traJ,F_TraL,F_TraE,F_TraK,F_TraB,F_TraV,F_TraA,dsbC,F_TraC,trhF,F_TraW,F_TraU,F_TraN,bet,exo,nuc,pri,int,kfrA,uvrD,F_TraF,F_TraH,F_TraG,eex,acr1,F_Orf169,acaD,acaC,acr2,stbA
NZ_CP047282	Conj	MOBH	TrwB/TraD	mobI,repA,sppA,dsbA,P_VirB1,ssb,parA,parB,dcm2,topB,traI,traD,traJ,F_TraL,F_TraE,F_TraK,F_TraB,F_TraV,F_TraA,dsbC,F_TraC,trhF,F_TraW,rhs,int,yacC,ter,kfrA,uvrD,F_TraF,F_TraH,F_TraG,eex,acr1,F_Orf169,acaD,acaC,acr2,stbA
NZ_OL389795	Conj	MOBH	TrwB/TraD	mobI,repA,sppA,dsbA,parA,parB,dcm2,topB,traI,traD,traJ,F_TraL,F_TraE,F_TraK,F_TraB,F_TraV,F_TraA,dsbC,F_TraC,trhF,F_TraW,F_TraU,F_TraN,ssb,bet,exo,nuc,pri,rhs,int,yacC,ter,kfrA,uvrD,F_TraF,F_TraH,F_TraG,eex,acr1,F_Orf169,acaD,acaC,acr2,stbA
NZ_OL908906	Conj	MOBH	TrwB/TraD,TrwB/TraD	mobI,repA,sppA,dsbA,P_TrwF,P_TrwE,F_Orf169,F_TraN,traF,F_TraU,F_TraC,F_TraL,F_TraA,parA,parB,dcm2,topB,traI,traJ,F_TraL,F_TraE,F_TraK,F_TraB,F_TraV,F_TraA,dsbC,F_TraC,trhF,F_TraW,F_TraU,F_TraN,eex,acr1,F_Orf169,acaD,acaC,acr2,stbA
NZ_CP080515	unmob			mobI,repA,sppA,dsbA,int,yacC,ter,kfrA,uvrD,F_TraF,F_TraH,F_TraG,eex,acr1,F_Orf169,acaD,acaC,acr2,stbA
NZ_KY887593	Conj	MOBH,MOBC	TrwB/TraD,TrwB/TraD	mobI,repA,sppA,dsbA,P_TrwF,P_TrwE,parA,parB,dcm2,topB,traI,traD,traJ,F_TraL,F_TraE,F_TraK,F_TraB,F_TraV,F_TraA,dsbC,F_TraC,trhF,F_TraW,F_TraU,F_TraN,ssb,bet,exo,nuc,pri,rhs,int,yacC,ter,kfrA,uvrD,F_TraF,F_TraH,F_TraG,eex,acr1,F_Orf169,acaD,acaC,acr2,stbA
MN657252	Conj	MOBH	TrwB/TraD	mobI,repA,sppA,dsbA,parA,parB,dcm2,topB,traI,traD,traJ,F_TraL,F_TraE,F_TraK,F_TraB,F_TraV,F_TraA,dsbC,F_TraC,trhF,F_TraW,F_TraU,F_TraN,ssb,bet,exo,nuc,pri,rhs,int,yacC,ter,kfrA,uvrD,F_TraF,F_TraH,F_TraG,eex,acr1,acr2,stbA
NZ_CP049291	unmob	MOBC		mobI,repA,dsbC,F_TraX,rhs,int,yacC,ter,kfrA,uvrD,F_TraF,F_TraH,F_TraG,eex,acr1,F_Orf169,acaD,acaC,acr2,stbA
NZ_AP022390	Conj	MOBH	TrwB/TraD	mobI,repA,sppA,dsbA,parA,parB,dcm2,topB,traI,traD,traJ,F_TraL,F_TraE,F_TraK,F_TraB,F_TraV,F_TraA,dsbC,F_TraC,trhF,F_TraW,F_TraU,F_TraN,ssb,bet,exo,nuc,pri,rhs,int,yacC,ter,kfrA,uvrD,F_TraF,F_TraH,F_TraG,eex,acr1,F_Orf169,acaD,acaC,acr2,stbA
NZ_CP101380	Conj	MOBH,MOBF	TrwB/TraD,TrwB/TraD	mobI,repA,sppA,dsbA,parA,parB,dcm2,topB,traI,traD,traJ,F_TraL,F_TraE,F_TraX,F_TraG,F_TraH,F_TraB,F_TraQ,F_TraF,F_TraN,F_TrbC,F_TraU,F_TraW,F_TraC,F_TraV,F_TraB,F_TraK,F_TraE,F_TraL,F_TraA,F_TraY,F_TraM,F_Orf169,rhs,int,yacC,ter,kfrA,F_Orf169,acaD,acaC,acr2,stbA
NZ_LR890548	Conj	MOBH	TrwB/TraD,TrwB/TraD	mobI,repA,sppA,dsbA,P_TrwF,P_TrwE,parA,parB,P_TrbB,dcm2,topB,traI,traD,traJ,F_TraL,F_TraE,F_TraK,F_TraB,F_TraV,F_TraA,dsbC,F_TraC,trhF,F_TraW,F_TraU,F_TraN,ssb,bet,exo,nuc,pri,rhs,int,yacC,ter,kfrA,uvrD,F_TraF,F_TraH,F_TraG,eex,acr1,F_Orf169,acaD,acaC,acr2,stbA
NZ_CP040034	Conj	MOBH	TrwB/TraD,TrwB/TraD	mobI,repA,sppA,dsbA,P_TrwF,P_TrwE,parA,parB,dcm2,topB,traI,traD,traJ,F_TraL,F_TraE,F_TraK,F_TraB,F_TraV,F_TraA,dsbC,F_TraC,trhF,F_TraW,F_TraU,F_TraN,ssb,bet,exo,nuc,pri,rhs,int,yacC,ter,kfrA,uvrD,F_TraF,F_TraH,F_TraG,eex,acr1,acaD,acaC,acr2,stbA
NZ_MN254970	Conj	MOBH	TrwB/TraD	mobI,repA,sppA,dsbA,parA,parB,dcm2,topB,traI,traD,traJ,F_TraL,F_TraE,F_TraK,F_TraB,F_TraV,F_TraA,dsbC,F_TraC,trhF,F_TraW,F_TraU,F_TraN,ssb,bet,exo,nuc,pri,P_TrbB,rhs,int,yacC,ter,kfrA,uvrD,F_TraF,F_TraH,F_TraG,eex,acr1,F_Orf169,acaD,acaC,acr2,stbA
NZ_CP025236	Conj	MOBH	TrwB/TraD	mobI,repA,sppA,dsbA,parA,parB,dcm2,topB,traI,traD,traJ,F_TraL,F_TraE,F_TraK,F_TraB,F_TraV,F_TraA,F_TraC,dsbC,F_TraC,trhF,F_TraW,F_TraU,rhs,int,yacC,ter,kfrA,uvrD,F_TraF,F_TraH,F_TraG,eex,acr1,F_Orf169,acaD,acaC,acr2,stbA
NZ_CP009412	Conj	MOBH	TrwB/TraD	mobI,repA,sppA,dsbA,parA,parB,dcm2,topB,traI,traD,traJ,F_TraL,F_TraE,F_TraK,F_TraB,F_TraV,F_TraA,dsbC,F_TraC,trhF,F_TraW,F_TraU,F_TraN,rhs,int,yacC,ter,kfrA,uvrD,F_TraF,F_TraH,F_TraG,eex,acr1,F_Orf169,acaD,acaC,acr2,stbA
NZ_MK101346	Conj	MOBH	TrwB/TraD	mobI,repA,sppA,dsbA,parA,parB,dcm2,topB,traI,traD,traJ,F_TraL,F_TraE,F_TraK,F_TraB,F_TraV,F_TraA,dsbC,F_TraC,trhF,F_TraW,F_TraU,F_TraN,ssb,bet,exo,nuc,pri,rhs,int,yacC,ter,kfrA,uvrD,F_TraF,F_TraH,F_TraG,eex,acr1,F_Orf169,acaD,acaC,acr2,stbA
NZ_CP079646	Conj	MOBH	TrwB/TraD	mobI,repA,sppA,dsbA,parA,parB,dcm2,topB,traI,traD,traJ,F_TraL,F_TraE,F_TraK,F_TraB,F_TraV,F_TraA,dsbC,F_TraC,trhF,F_TraW,F_TraU,F_TraN,ssb,bet,exo,nuc,F_TraF,F_TraH,F_TraG,eex,acr1,F_Orf169,acaD,acaC,acr2,stbA
NZ_KR091911	Conj	MOBH,MOBC	TrwB/TraD	mobI,repA,sppA,dsbA,parA,parB,dcm2,topB,traI,traD,traJ,F_TraL,F_TraE,F_TraK,F_TraB,F_TraV,F_TraA,dsbC,F_TraC,trhF,F_TraW,F_TraU,traN,ssb,bet,exo,nuc,pri,rhs,int,yacC,ter,kfrA,uvrD,F_TraF,F_TraH,F_TraG,eex,acr1,F_Orf169,acaD,acaC,acr2,stbA
NZ_CP048384	Conj	MOBH	TrwB/TraD	mobI,repA,sppA,dsbA,parA,parB,dcm2,topB,traI,traD,traJ,F_TraL,F_TraE,F_TraK,F_TraB,F_TraV,F_TraA,dsbC,F_TraC,trhF,F_TraW,F_TraU,F_TraN,ssb,bet,exo,nuc,pri,rhs,int,yacC,ter,kfrA,uvrD,F_TraF,F_TraH,F_TraG,eex,acr1,F_Orf169,acaD,acaC,acr2,stbA
CP042646	Conj			mobI,repA,sppA,dsbA,P_TrwF,P_TrwE,parA,parB,dcm2,topB,traI,traD,traJ,F_TraL,F_TraE,F_TraK,F_TraB,traV,F_TraA,dsbC,traC,trhF,F_TraW,F_TraU,traN,ssb,bet,exo,rhs,int,yacC,ter,kfrA,uvrD,traF,traH,traG,eex,acr1,F_Orf169,acaD,acaC,acr2,stbA
NZ_MN604267	Conj	MOBH,MOBC	TrwB/TraD	mobI,repA,sppA,dsbA,parA,parB,dcm2,topB,traI,traD,traJ,F_TraL,F_TraE,F_TraK,F_TraB,F_TraV,F_TraA,dsbC,F_TraC,trhF,F_TraW,F_TraU,F_TraN,ssb,bet,exo,nuc,pri,P_VirB1,P_VirB2,P_VirB4,P_VirB5,P_VirB6,P_VirB7,P_VirB8,P_VirB9,P_VirB10,P_VirB11,P_VirD4,rhs,int,yacC,ter,kfrA,uvrD,F_TraF,F_TraH,F_TraG,eex,acr1,F_Orf169,acaD,acaC,acr2,stbA
NZ_MF150121	Conj	MOBH	TrwB/TraD,TrwB/TraD	mobI,repA,sppA,dsbA,P_TrwF,P_TrwE,parA,parB,dcm2,topB,traI,traD,traJ,F_TraL,F_TraE,F_TraK,F_TraB,F_TraV,F_TraA,dsbC,F_TraC,trhF,F_TraW,F_TraU,F_TraN,ssb,bet,exo,nuc,pri,rhs,int,yacC,ter,kfrA,uvrD,F_TraF,F_TraH,F_TraG,eex,acr1,F_Orf169,acaD,acaC,acr2,stbA
NZ_CP023948	Conj	MOBH,Other,Other	TrwB/TraD,TrwB/TraD	mobI,repA,sppA,dsbA,parA,parB,dcm2,topB,traI,traD,traJ,ssb,bet,exo,nuc,pri,F_Orf169,F_TraM,F_TraY,F_TraA,F_TraL,F_TraE,F_TraK,F_TraB,F_TraV,F_TraC,F_TraW,F_TraU,F_TrbC,F_TraN,F_TraF,F_TraQ,F_TraB,F_TraH,F_TraG,F_TraX,rhs,int,yacC,ter,kfrA,uvrD,F_TraF,F_TraH,F_TraG,eex,acr1,F_Orf169,acaD,acaC,acr2,stbA
NZ_CP053192	Conj	MOBH	TrwB/TraD	mobI,repA,sppA,dsbA,parA,parB,dcm2,topB,traI,traD,traJ,F_TraL,F_TraE,F_TraK,F_TraB,F_TraV,F_TraA,dsbC,F_TraC,trhF,F_TraW,F_TraU,F_TraN,ssb,bet,exo,nuc,pri,rhs,int,yacC,ter,kfrA,uvrD,F_TraF,F_TraH,F_TraG,eex,acr1,F_Orf169,acaD,acaC,acr2,stbA
NZ_CP045467	Conj	MOBP,MOBP,MOBQ	VirD4/TraG	mobI,repA,sppA,dsbA,I_TraH,I_TraI,I_TraJ,I_TraK,I_TraL,I_TraM,I_TraN,I_TraO,I_TraP,I_TraQ,I_TraR,I_TraS,I_TraT,I_TraU,I_TraV,I_TraW,I_TraX,I_TraY,I_TrbA,I_TrbB,ssb,parA,parB,dcm2,int,yacC,ter,kfrA,uvrD,F_TraF,F_TraH,F_TraG,eex,acr1,F_Orf169,acaD,acaC,acr2,stbA
NZ_KR559888	Conj	MOBH	TrwB/TraD	mobI,repA,sppA,dsbA,parA,parB,dcm2,topB,traI,traD,traJ,F_TraL,F_TraE,F_TraK,F_TraB,F_TraV,F_TraA,dsbC,F_TraC,trhF,F_TraW,F_TraU,F_TraN,ssb,bet,exo,nuc,pri,rhs,int,yacC,ter,kfrA,uvrD,F_TraF,F_TraH,F_TraG,eex,acr1,F_Orf169,acaD,acaC,acr2,stbA
NC_008613	Conj	MOBH	TrwB/TraD	mobI,repA,sppA,dsbA,parA,parB,dcm2,topB,traI,traD,traJ,F_TraL,F_TraE,F_TraK,F_TraB,F_TraV,F_TraA,dsbC,F_TraC,trhF,F_TraW,F_TraU,F_TraN,ssb,bet,exo,nuc,pri,rhs,int,yacC,ter,kfrA,uvrD,F_TraF,F_TraH,F_TraG,eex,acr1,F_Orf169,acaD,acaC,acr2,stbA
NZ_CP014966	Conj	MOBH,MOBP,MOBP,MOBQ	TrwB/TraD,VirD4/TraG	mobI,repA,sppA,dsbA,parA,parB,dcm2,topB,traI,traD,traJ,F_TraL,F_TraE,F_TraK,F_TraB,F_TraV,F_TraA,dsbC,F_TraC,trhF,F_TraW,F_TraU,F_TraN,yacC,I_TraH,I_TraI,I_TraJ,I_TraK,I_TraL,I_TraM,I_TraN,I_TraO,I_TraP,I_TraQ,I_TraR,I_TraS,I_TraT,I_TraU,I_TraV,I_TraW,I_TraX,I_TraY,I_TrbA,I_TrbB,ssb,bet,exo,acr2,stbA
NZ_MK770642	Conj	MOBH	TrwB/TraD	mobI,repA,sppA,dsbA,parA,parB,dcm2,topB,traI,traD,traJ,F_TraL,F_TraE,F_TraK,F_TraB,F_TraV,F_TraA,dsbC,F_TraC,trhF,F_TraW,F_TraU,F_TraN,ssb,bet,exo,pri,rhs,int,yacC,ter,kfrA,uvrD,F_TraF,F_TraH,F_TraG,eex,acr1,F_Orf169,acaD,acaC,acr2,stbA
NZ_CP009563	unmob			mobI,repA,sppA,dsbA,parA,parB,dcm2,topB,rhs,int,yacC,ter,kfrA,uvrD,F_TraF,F_TraH,F_TraG,eex,acr1,F_Orf169,acaD,acaC,acr2,stbA
KJ817377	Conj	MOBH	TrwB/TraD	mobI,repA,sppA,dsbA,parA,parB,dcm2,topB,traI,traD,traJ,F_TraL,F_TraE,F_TraK,F_TraB,F_TraV,F_TraA,dsbC,F_TraC,trhF,F_TraW,F_TraU,F_TraN,ssb,bet,exo,nuc,pri,rhs,int,yacC,ter,kfrA,uvrD,F_TraF,F_TraH,F_TraG,eex,acr1,F_Orf169,acaD,acaC,acr2,stbA
NZ_LC536682	Conj	MOBH	TrwB/TraD	mobI,repA,sppA,dsbA,parA,parB,dcm2,topB,traI,traD,traJ,F_TraL,F_TraE,F_TraK,F_TraB,F_TraV,F_TraA,dsbC,F_TraC,trhF,F_TraW,F_TraU,F_TraN,ssb,bet,exo,nuc,pri,rhs,int,yacC,ter,kfrA,uvrD,F_TraF,F_TraH,F_TraG,eex,acr1,F_Orf169,acaD,acaC,acr2,stbA
MN657244	Conj	MOBH	TrwB/TraD	mobI,repA,sppA,dsbA,parA,parB,dcm2,topB,traI,traD,traJ,F_TraL,F_TraE,F_TraK,F_TraB,F_TraV,F_TraA,dsbC,F_TraC,trhF,F_TraW,rhs,int,yacC,ter,kfrA,uvrD,F_TraF,F_TraH,F_TraG,eex,acr1,F_Orf169,acaD,acaC,acr2,stbA
NZ_CP053105	unmob			mobI,repA,sppA,dsbA,P_TrbB,parA,parB,int,yacC,ter,kfrA,uvrD,F_TraF,F_TraH,F_TraG,eex,acr1,F_Orf169,acaD,acaC,acr2,stbA
NZ_CP031297	Conj	MOBH,MOBC	TrwB/TraD	mobI,repA,sppA,dsbA,parA,parB,dcm2,topB,traI,traD,traJ,F_TraL,F_TraE,F_TraK,F_TraB,F_TraV,F_TraA,dsbC,F_TraC,trhF,F_TraW,F_TraU,F_TraN,ssb,bet,exo,nuc,pri,rhs,int,yacC,ter,kfrA,uvrD,F_TraF,F_TraH,F_TraG,eex,acr1,F_Orf169,acaD,acaC,acr2,stbA
NZ_MN310378	Conj	MOBH	TrwB/TraD,TrwB/TraD	mobI,repA,sppA,dsbA,P_TrwF,P_TrwE,parA,parB,dcm2,topB,traI,traD,traJ,F_TraL,F_TraE,F_TraK,F_TraB,F_TraV,F_TraA,dsbC,F_TraC,trhF,F_TraW,F_TraU,F_TraN,ssb,bet,exo,nuc,pri,rhs,int,yacC,ter,kfrA,uvrD,F_TraF,F_TraH,F_TraG,eex,acr1,F_Orf169,acaD,acaC,acr2,stbA
NZ_LC556213	Conj	MOBH	TrwB/TraD	mobI,repA,sppA,dsbA,parA,parB,dcm2,topB,traI,traD,traJ,F_TraL,F_TraE,F_TraK,F_TraB,F_TraV,F_TraA,dsbC,F_TraC,trhF,F_TraW,F_TraU,F_TraN,ssb,bet,exo,nuc,pri,rhs,int,yacC,ter,kfrA,uvrD,F_TraF,F_TraH,F_TraG,eex,acr1,F_Orf169,acaD,acaC,acr2,stbA
NZ_MK733575	Conj	MOBH	TrwB/TraD	mobI,repA,sppA,dsbA,parA,parB,dcm2,topB,traI,traD,traJ,F_TraL,F_TraE,F_TraK,F_TraB,F_TraV,F_TraA,dsbC,F_TraC,trhF,F_TraW,F_TraU,F_TraN,ssb,bet,exo,nuc,pri,rhs,P_TrbB,int,yacC,ter,kfrA,uvrD,F_TraF,F_TraH,F_TraG,eex,acr1,F_Orf169,acaD,acaC,acr2,stbA
NZ_CP051357	Conj	MOBH	TrwB/TraD	mobI,repA,sppA,dsbA,parA,parB,dcm2,topB,traI,traD,traJ,F_TraL,F_TraE,F_TraK,F_TraB,F_TraV,F_TraA,dsbC,F_TraC,trhF,F_TraW,F_TraU,F_TraN,ssb,bet,exo,nuc,pri,P_TrbB,rhs,int,yacC,ter,kfrA,uvrD,F_TraF,F_TraH,F_TraG,eex,acr1,F_Orf169,acaD,acaC,acr2,stbA
NZ_KR559890	Conj	MOBH	TrwB/TraD	mobI,repA,sppA,dsbA,parA,parB,dcm2,topB,traI,traD,traJ,F_TraL,F_TraE,F_TraK,F_TraB,F_TraV,F_TraA,dsbC,F_TraC,trhF,F_TraW,F_TraU,F_TraN,ssb,bet,exo,nuc,pri,rhs,P_TrbB,int,yacC,ter,kfrA,uvrD,F_TraF,F_TraH,F_TraG,eex,acr1,F_Orf169,acaD,acaC,acr2,stbA
NZ_CP054305	Conj	MOBH,MOBC	TrwB/TraD,TrwB/TraD	mobI,repA,sppA,dsbA,P_TrwF,P_TrwE,parA,parB,dcm2,topB,traI,traD,traJ,F_TraL,F_TraE,F_TraK,F_TraB,F_TraV,traA,rhs,int,yacC,ter,kfrA,uvrD,F_TraF,F_TraH,F_TraG,eex,acr1,F_Orf169,acaD,acaC,acr2,stbA
NZ_CP086448	Conj	MOBH	TrwB/TraD	mobI,repA,sppA,dsbA,parA,parB,dcm2,topB,traI,traD,traJ,F_TraL,F_TraE,F_TraK,F_TraB,F_TraV,F_TraA,dsbC,F_TraC,trhF,F_TraW,F_TraU,F_TraN,ssb,bet,exo,nuc,pri,rhs,int,yacC,ter,kfrA,uvrD,F_TraF,F_TraH,F_TraG,eex,acr1,F_Orf169,acaD,acaC,acr2,stbA
NZ_LR822059	Conj	MOBH	TrwB/TraD	mobI,repA,sppA,dsbA,parA,parB,dcm2,topB,traI,traJ,F_TraL,F_TraE,F_TraK,F_TraB,F_TraV,F_TraA,dsbC,F_TraC,trhF,F_TraW,F_TraU,F_TraN,ssb,bet,exo,nuc,pri,F_Orf169,F_TraH,F_TraF,F_TraA,F_TraL,F_TraK,F_TraB,F_TraC,F_TraW,F_TraU,F_TraN,rhs,int,yacC,ter,kfrA,uvrD,F_TraF,F_TraH,F_TraG,eex,acr1,F_Orf169,acaD,acaC,acr2,stbA
NZ_MN101853	Conj	MOBH,MOBC	TrwB/TraD,TrwB/TraD	mobI,repA,sppA,dsbA,P_TrwF,P_TrwE,parA,parB,dcm2,topB,traI,traD,traJ,F_TraL,F_TraE,F_TraK,F_TraB,F_TraV,F_TraA,dsbC,F_TraC,trhF,F_TraW,F_TraU,F_TraN,ssb,bet,exo,nuc,pri,rhs,F_TraX,int,yacC,ter,kfrA,uvrD,F_TraF,F_TraH,F_TraG,eex,acr1,F_Orf169,acaD,acaC,acr2,stbA
NZ_CP079656	Conj	MOBH	TrwB/TraD	mobI,repA,sppA,dsbA,parA,parB,dcm2,topB,traI,traD,traJ,F_TraL,F_TraE,F_TraK,F_TraB,F_TraV,F_TraA,dsbC,F_TraC,trhF,F_TraW,F_TraU,F_TraN,ssb,bet,exo,nuc,pri,rhs,int,yacC,ter,kfrA,uvrD,F_TraF,F_TraH,F_TraG,eex,acr1,F_Orf169,acaD,acaC,acr2,stbA
NC_022522	Conj	MOBH	TrwB/TraD	mobI,repA,sppA,dsbA,parA,parB,dcm2,topB,traI,traD,traJ,F_TraL,F_TraE,F_TraK,F_TraB,F_TraV,F_TraA,dsbC,F_TraC,trhF,F_TraW,F_TraU,F_TraN,ssb,bet,exo,nuc,pri,rhs,int,yacC,ter,kfrA,uvrD,F_TraF,F_TraH,F_TraG,eex,acr1,F_Orf169,acaD,acaC,acr2,stbA
NZ_OL804390	Conj	MOBH,Other	TrwB/TraD,TrwB/TraD	mobI,repA,sppA,dsbA,F_TraX,F_TraG,F_TraH,F_TraB,F_TraQ,F_TraF,F_TraN,F_TrbC,F_TraU,F_TraW,F_TraC,F_TraV,F_TraB,F_TraK,F_TraE,F_TraL,F_TraA,F_TraY,F_TraM,F_Orf169,parA,parB,dcm2,topB,traI,traD,traJ,F_TraL,F_TraE,F_TraK,F_TraB,F_TraV,F_TraA,dsbC,F_TraC,trhF,F_TraW,F_TraU,F_TraN,ssb,bet,exo,nuc,pri,rhs,int,yacC,ter,kfrA,uvrD,F_TraF,F_TraH,F_TraG,eex,acr1,F_Orf169,acaD,acaC,acr2,stbA
NZ_CP079618	Conj	MOBH	TrwB/TraD	mobI,repA,sppA,dsbA,parA,parB,dcm2,topB,traI,traD,traJ,F_TraL,F_TraE,F_TraK,F_TraB,F_TraV,F_TraA,dsbC,F_TraC,trhF,F_TraW,F_TraU,F_TraN,ssb,bet,exo,nuc,pri,rhs,int,yacC,ter,kfrA,uvrD,F_TraF,F_TraH,F_TraG,eex,acr1,F_Orf169,acaD,acaC,acr2,stbA
NZ_CP079626	Conj	MOBH	TrwB/TraD	mobI,repA,sppA,dsbA,parA,parB,dcm2,topB,traI,traD,traJ,F_TraL,F_TraE,F_TraK,F_TraB,F_TraV,F_TraA,dsbC,F_TraC,trhF,F_TraW,F_TraU,F_TraN,ssb,bet,exo,nuc,pri,rhs,int,yacC,ter,kfrA,uvrD,F_TraF,F_TraH,F_TraG,eex,acr1,F_Orf169,acaD,acaC,acr2,stbA
NZ_CP006661	Conj	MOBH	TrwB/TraD	mobI,repA,sppA,dsbA,parA,parB,dcm2,topB,traI,traD,traJ,F_TraL,F_TraE,F_TraK,F_TraB,F_TraV,F_TraA,dsbC,F_TraC,trhF,F_TraW,F_TraU,F_TraN,ssb,bet,exo,nuc,pri,rhs,int,yacC,ter,kfrA,uvrD,F_TraF,F_TraH,F_TraG,eex,acr1,F_Orf169,acaD,acaC,acr2,stbA
NZ_CP020049	mob_unconj			mobI,repA,sppA,dsbA,parA,parB,dcm2,topB,traI,F_TraL,F_TraE,F_TraK,F_TraB,F_TraV,F_TraA,dsbC,traC,ssb,bet,exo,nuc,pri,rhs,int,yacC,ter,kfrA,uvrD,F_TraF,F_TraH,F_TraG,eex,acr1,F_Orf169,acaD,acaC,acr2,stbA
NZ_AP022377	Conj	MOBH	TrwB/TraD	mobI,repA,sppA,dsbA,parA,parB,dcm2,topB,traI,traD,traJ,F_TraL,F_TraE,F_TraK,F_TraB,F_TraV,F_TraA,dsbC,F_TraC,trhF,F_TraW,F_TraU,F_TraN,ssb,bet,exo,nuc,pri,rhs,int,yacC,P_TrbB,ter,kfrA,uvrD,F_TraF,F_TraH,F_TraG,eex,acr1,F_Orf169,acaD,acaC,acr2,stbA
NC_019116	Conj	MOBH	TrwB/TraD	mobI,repA,sppA,dsbA,parA,parB,dcm2,topB,traI,traD,traJ,F_TraL,F_TraE,F_TraK,F_TraB,F_TraV,F_TraA,F_TraC,dsbC,F_TraC,F_TraA,F_TraV,F_TraB,rhs,int,yacC,ter,kfrA,uvrD,F_TraF,F_TraH,F_TraG,eex,acr1,F_Orf169,acaD,acaC,acr2,stbA
NZ_LC225353	Conj	MOBH	TrwB/TraD,TrwB/TraD	mobI,repA,sppA,dsbA,P_TrwF,P_TrwE,parA,parB,dcm2,topB,traI,traD,traJ,F_TraL,F_TraE,F_TraK,F_TraB,F_TraV,F_TraA,dsbC,F_TraC,trhF,F_TraW,F_TraU,F_TraN,ssb,bet,exo,nuc,pri,rhs,int,yacC,ter,kfrA,uvrD,F_TraF,F_TraH,F_TraG,eex,acr1,F_Orf169,acaD,acaC,acr2,stbA
NZ_CP029743	Conj	MOBH	TrwB/TraD	mobI,repA,sppA,dsbA,parA,parB,dcm2,topB,traI,traD,traJ,F_TraL,F_TraE,F_TraK,F_TraB,F_TraV,F_TraA,int,yacC,ter,kfrA,uvrD,F_TraF,F_TraH,F_TraG,eex,acr1,F_Orf169,acaD,acaC,acr2,stbA
NZ_CP051360	Conj	MOBH	TrwB/TraD	mobI,repA,sppA,dsbA,parA,parB,dcm2,topB,traI,traD,traJ,F_TraL,F_TraE,F_TraK,F_TraB,F_TraV,F_TraA,dsbC,F_TraC,trhF,F_TraW,F_TraU,F_TraN,ssb,bet,exo,nuc,pri,P_TrbB,rhs,int,yacC,ter,kfrA,uvrD,F_TraF,F_TraH,F_TraG,eex,acr1,F_Orf169,acaD,acaC,acr2,stbA
NZ_CP095164	Conj	MOBH	TrwB/TraD,TrwB/TraD	mobI,repA,sppA,dsbA,P_TrwF,P_TrwE,parA,parB,dcm2,topB,traI,traD,traJ,F_TraL,F_TraE,F_TraK,F_TraB,F_TraV,F_TraA,dsbC,F_TraC,trhF,F_TraW,pri,rhs,int,yacC,ter,kfrA,uvrD,F_TraF,F_TraH,F_TraG,eex,acr1,F_Orf169,acaD,acaC,acr2,stbA
NZ_CP055012	Conj	MOBH	TrwB/TraD	mobI,repA,sppA,dsbA,parA,parB,dcm2,topB,traI,traD,traJ,F_TraL,F_TraE,F_TraK,F_TraB,F_TraV,F_TraA,dsbC,F_TraC,trhF,F_TraW,F_TraU,F_TraN,bet,exo,nuc,pri,int,ter,kfrA,uvrD,F_TraF,F_TraH,F_TraG,eex,acr1,F_Orf169,acaD,acaC,acr2,stbA
NZ_CP034402	Conj	MOBH	TrwB/TraD	mobI,repA,sppA,dsbA,parA,parB,dcm2,topB,traI,traD,traJ,F_TraL,F_TraE,F_TraK,F_TraB,F_TraV,F_TraA,int,yacC,ter,kfrA,uvrD,F_TraF,F_TraH,F_TraG,eex,acr1,F_Orf169,acaD,acaC,acr2,stbA
NZ_CP076553	Conj	MOBH	TrwB/TraD,TrwB/TraD	mobI,repA,sppA,dsbA,P_TrwF,P_TrwE,parA,parB,dcm2,topB,traI,traD,traJ,F_TraL,F_TraE,F_TraK,F_TraB,F_TraV,F_TraA,dsbC,F_TraC,trhF,F_TraW,F_TraU,F_TraN,ssb,bet,exo,nuc,pri,rhs,int,ter,kfrA,uvrD,F_TraF,F_TraH,F_TraG,eex,acr1,F_Orf169,acaD,acaC,acr2,stbA
CP018457	Conj	MOBH	TrwB/TraD	mobI,repA,sppA,dsbA,parA,parB,dcm2,topB,traI,traD,traJ,F_TraL,F_TraE,F_TraK,F_TraB,F_TraV,F_TraA,dsbC,F_TraC,trhF,F_TraW,F_TraU,F_TraN,ssb,bet,exo,nuc,pri,rhs,int,yacC,ter,kfrA,uvrD,F_TraF,F_TraH,F_TraG,eex,acr1,F_Orf169,acaD,acaC,acr2,stbA
NZ_MN647789	Conj	MOBF	TrwB/TraD	mobI,repA,sppA,dsbA,parA,parB,dcm2,F_Orf169,F_TraM,F_TraY,F_TraA,F_TraL,F_TraE,F_TraK,F_TraB,F_TraV,F_TraC,F_TraW,F_TraU,F_TrbC,F_TraN,F_TraF,F_TraQ,F_TraB,F_TraH,F_TraG,F_TraX,rhs,int,yacC,ter,kfrA,stbA
NZ_CP070557	Conj	MOBH	TrwB/TraD	mobI,repA,sppA,dsbA,F_TraU,F_TraN,ssb,bet,exo,nuc,pri,rhs,int,yacC,ter,kfrA,uvrD,F_TraW,trhF,F_TraC,dsbC,F_TraA,F_TraV,F_TraB,F_TraK,F_TraE,F_TraL,traJ,traD,traI,topB,dcm2,parB,parA,F_TraF,F_TraH,F_TraG,eex,acr1,F_Orf169,acaD,acaC,acr2,stbA
NZ_CP021936	Conj	MOBH	TrwB/TraD	mobI,repA,sppA,dsbA,parA,parB,dcm2,topB,traI,traD,traJ,F_TraL,F_TraE,F_TraK,F_TraB,F_TraV,F_TraA,dsbC,F_TraC,trhF,F_TraW,F_TraU,F_TraN,ssb,bet,exo,nuc,pri,rhs,int,yacC,ter,kfrA,uvrD,F_TraF,F_TraH,F_TraG,eex,acr1,F_Orf169,acaD,acaC,acr2,stbA
NZ_CP089604	Conj	MOBH	TrwB/TraD,TrwB/TraD	mobI,repA,sppA,dsbA,P_TrwF,P_TrwE,parA,parB,dcm2,topB,traI,traD,traJ,F_TraL,F_TraE,F_TraK,F_TraB,F_TraV,F_TraA,dsbC,F_TraC,trhF,F_TraW,F_TraU,F_TraN,ssb,bet,exo,nuc,pri,rhs,int,yacC,ter,kfrA,uvrD,F_TraF,F_TraH,F_TraG,eex,acr1,F_Orf169,acaD,acaC,acr2,stbA
NZ_CP045016	unmob		TrwB/TraD	mobI,repA,sppA,dsbA,P_TrwF,P_TrwE,parA,parB,rhs,int,yacC,ter,kfrA,uvrD,F_TraF,F_TraH,F_TraG,eex,acr1,F_Orf169,acaD,acaC,acr2,stbA
NC_019153	Conj	MOBH	TrwB/TraD	mobI,repA,sppA,dsbA,parA,parB,dcm2,topB,traI,traD,traJ,F_TraL,F_TraE,F_TraK,F_TraB,F_TraV,F_TraA,dsbC,F_TraC,trhF,F_TraW,F_TraU,F_TraN,ssb,bet,exo,nuc,pri,rhs,int,yacC,ter,kfrA,uvrD,F_TraF,F_TraH,F_TraG,eex,acr1,F_Orf169,acaD,acaC,acr2,stbA
NZ_AP022487	Conj	MOBH	TrwB/TraD	mobI,repA,sppA,dsbA,parA,parB,dcm2,topB,traI,traD,traJ,F_TraL,F_TraE,F_TraK,F_TraB,F_TraV,F_TraA,dsbC,F_TraC,trhF,F_TraW,F_TraU,F_TraN,ssb,bet,exo,nuc,pri,rhs,int,yacC,ter,kfrA,uvrD,F_TraF,F_TraH,F_TraG,eex,acr1,F_Orf169,acaD,acaC,acr2,stbA
NZ_CP051397	Conj	MOBH	TrwB/TraD	mobI,repA,sppA,dsbA,parA,parB,dcm2,topB,traI,traD,traJ,F_TraL,F_TraE,F_TraK,F_TraB,F_TraV,kfrA,ter,yacC,int,rhs,pri,nuc,exo,bet,ssb,F_TraN,F_TraU,F_TraW,trhF,F_TraC,dsbC,F_TraA,uvrD,F_TraF,F_TraH,F_TraG,eex,acr1,F_Orf169,acaD,acaC,acr2,stbA
NZ_CP095658	unmob			mobI,repA,sppA,dsbA,parA,parB,int,yacC,ter,kfrA,uvrD,F_TraF,F_TraH,F_TraG,eex,acr1,F_Orf169,acaD,acaC,acr2,stbA
NZ_CP095777	Conj	MOBH,MOBF	TrwB/TraD,TrwB/TraD	mobI,repA,sppA,dsbA,parA,parB,dcm2,topB,traI,traD,traJ,F_TraL,F_TraE,F_TraK,F_TraB,F_TraV,F_TraA,dsbC,F_TraC,trhF,F_TraW,F_TraU,F_TraN,ssb,bet,exo,nuc,pri,F_Orf169,F_TraM,F_TraY,F_TraA,F_TraL,F_TraE,F_TraK,F_TraB,F_TraV,F_TraC,F_TraW,F_TraU,F_TrbC,F_TraN,F_TraF,F_TraQ,F_TraB,F_TraH,F_TraG,F_TraX,rhs,int,yacC,ter,kfrA,uvrD,F_TraF,F_TraH,F_TraG,eex,acr1,F_Orf169,acaD,acaC,acr2,stbA
NZ_CP047272	Conj	MOBH,MOBF	TrwB/TraD,TrwB/TraD	mobI,repA,sppA,dsbA,ssb,F_Orf169,F_TraA,F_TraL,F_TraE,F_TraB,F_TraC,F_TraW,F_TraU,F_TrbC,F_TraN,F_TraB,F_TraH,parA,parB,dcm2,topB,traI,traD,traJ,F_TraL,F_TraE,F_TraK,F_TraB,F_TraV,F_TraA,dsbC,F_TraC,trhF,F_TraW,rhs,int,yacC,ter,kfrA,uvrD,F_TraF,F_TraH,F_TraG,eex,acr1,F_Orf169,acaD,acaC,acr2,stbA
NC_021815	Conj	MOBH	TrwB/TraD	mobI,repA,sppA,dsbA,parA,parB,dcm2,topB,traI,traD,traJ,F_TraL,F_TraE,F_TraK,F_TraB,F_TraV,F_TraA,dsbC,F_TraC,trhF,F_TraW,F_TraU,F_TraN,ssb,bet,exo,nuc,pri,rhs,int,yacC,ter,kfrA,uvrD,F_TraF,F_TraH,F_TraG,eex,acr1,F_Orf169,acaD,acaC,acr2,stbA
NZ_CP063685	Conj	MOBH	TrwB/TraD	mobI,repA,sppA,dsbA,parA,parB,dcm2,topB,traI,traD,traJ,F_TraL,F_TraE,F_TraK,F_TraB,F_TraV,F_TraA,dsbC,traC,trhF,F_TraW,F_TraU,F_TraN,ssb,bet,exo,nuc,pri,rhs,int,yacC,ter,kfrA,uvrD,F_TraF,F_TraH,F_TraG,eex,acr1,F_Orf169,acaD,acaC,acr2,stbA
NZ_CP041048	Conj	MOBH,MOBP	TrwB/TraD,VirD4/TraG	mobI,repA,sppA,dsbA,parA,parB,dcm2,traI,traD,traJ,F_TraL,F_TraE,pri,int,ter,P_VirB1,P_VirB2,P_VirB4,P_VirB5,P_VirB6,P_VirB8,P_VirB9,P_VirB10,P_VirB11,topB,kfrA,uvrD,F_TraF,F_TraH,F_TraG,eex,acr1,F_Orf169,acaD,acaC,acr2,stbA
MN657241	Conj	MOBH,Other	TrwB/TraD	mobI,repA,sppA,dsbA,parA,parB,dcm2,topB,traI,traD,traJ,F_TraL,F_TraE,F_TraK,F_TraB,F_TraV,traA,rhs,int,yacC,ter,kfrA,uvrD,F_TraF,F_TraH,F_TraG,eex,acr1,F_Orf169,acaD,acaC,acr2,stbA
NZ_MT559993	Conj	MOBH	TrwB/TraD	mobI,repA,sppA,dsbA,parA,parB,dcm2,topB,traI,traD,traJ,F_TraL,F_TraE,F_TraK,F_TraB,F_TraV,F_TraA,rhs,int,yacC,ter,kfrA,uvrD,F_TraF,F_TraH,F_TraG,eex,acr1,F_Orf169,acaD,acaC,acr2,stbA
NZ_CP024529	Conj	MOBH,MOBC	TrwB/TraD,TrwB/TraD	mobI,repA,sppA,dsbA,P_TrwF,P_TrwE,parA,parB,P_TrbB,dcm2,topB,traI,traD,traJ,F_TraL,F_TraE,F_TraK,F_TraB,F_TraV,F_TraA,dsbC,F_TraC,trhF,F_TraW,F_TraU,F_TraN,ssb,bet,exo,nuc,pri,rhs,int,yacC,ter,kfrA,uvrD,F_TraF,F_TraH,F_TraG,eex,acr1,F_Orf169,acaD,acaC,acr2,stbA
MN657243	mob_unconj	Other		mobI,repA,sppA,dsbA,parA,parB,rhs,int,yacC,ter,kfrA,uvrD,F_TraF,F_TraH,F_TraG,eex,acr1,F_Orf169,acaD,acaC,acr2,stbA
NZ_CP031802	Conj	MOBH	TrwB/TraD	mobI,repA,sppA,dsbA,parA,parB,dcm2,topB,traI,traD,traJ,F_TraL,F_TraE,F_TraK,F_TraB,F_TraV,F_TraA,dsbC,F_TraC,trhF,F_TraW,traU,rhs,int,yacC,ter,kfrA,uvrD,F_TraF,F_TraH,F_TraG,eex,acr1,F_Orf169,acaD,acaC,acr2,stbA
NZ_MW540821	Conj	MOBH	TrwB/TraD	mobI,repA,sppA,dsbA,parA,parB,dcm2,topB,traI,traD,traJ,F_TraL,F_TraE,F_TraK,F_TraB,F_TraV,F_TraA,dsbC,F_TraC,trhF,F_TraW,F_TraU,F_TraN,ssb,bet,exo,P_TrbB
NZ_CP051403	mob_unconj	MOBH	TrwB/TraD	mobI,repA,sppA,dsbA,parA,parB,dcm2,topB,traI,traD,traJ,rhs,int,yacC,ter,kfrA,uvrD,F_TraF,F_TraH,F_TraG,eex,acr1,F_Orf169,acaD,acaC,acr2,stbA
NZ_MK041212	Conj	MOBH	TrwB/TraD	mobI,repA,sppA,dsbA,parA,parB,dcm2,topB,traI,traD,traJ,F_TraL,F_TraE,F_TraK,F_TraB,F_TraV,F_TraA,dsbC,F_TraC,trhF,F_TraW,F_TraU,F_TraN,ssb,bet,exo,nuc,pri,rhs,int,yacC,ter,kfrA,uvrD,F_TraF,F_TraH,F_TraG,eex,acr1,F_Orf169,acaD,acaC,acr2,stbA
NZ_CP054408	Conj	MOBH,MOBC	TrwB/TraD	mobI,repA,sppA,dsbA,parA,parB,dcm2,topB,traI,traD,traJ,F_TraL,F_TraE,F_TraK,F_TraB,F_TraV,F_TraA,dsbC,F_TraC,trhF,F_TraW,F_TraU,F_TraN,ssb,bet,exo,nuc,pri,rhs,int,yacC,ter,kfrA,uvrD,F_TraF,F_TraH,F_TraG,eex,acr1,F_Orf169,acaD,acaC,acr2,stbA
NZ_CP035548	Conj	MOBH	TrwB/TraD	mobI,repA,sppA,dsbA,parA,parB,dcm2,topB,traI,traD,traJ,F_TraL,F_TraE,F_TraK,F_TraB,F_TraV,F_TraA,dsbC,F_TraC,trhF,F_TraW,F_TraU,F_TraN,ssb,bet,exo,rhs,int,yacC,ter,kfrA,uvrD,F_TraF,F_TraH,F_TraG,eex,acr1,F_Orf169,acaD,acaC,acr2,stbA
NZ_CP032388	Conj	MOBH,MOBF	TrwB/TraD	mobI,repA,sppA,dsbA,parA,parB,dcm2,topB,traI,traD,traJ,F_TraL,F_TraE,F_TraK,F_TraB,F_TraV,F_TraA,F_TraX,int,yacC,ter,kfrA,uvrD,F_TraF,F_TraH,F_TraG,eex,acr1,F_Orf169,acaD,acaC,acr2,stbA
NZ_CP044189	mob_unconj	MOBH	TrwB/TraD	mobI,repA,sppA,dsbA,parA,parB,dcm2,topB,traI,traD,traJ,F_TraL,F_TraE,F_TraK,F_TraB,F_TraV,F_TraA,dsbC,F_TraC,F_TraA,F_TraV,F_TraB,int,yacC,ter,kfrA,uvrD,acr1,F_Orf169,acaD,acaC,acr2,stbA
NZ_CP011622	Conj	MOBH	TrwB/TraD	mobI,repA,sppA,dsbA,parA,parB,dcm2,topB,traI,traD,traJ,F_TraL,F_TraE,F_TraK,F_TraB,F_TraV,F_TraA,dsbC,F_TraC,trhF,F_TraW,F_TraU,F_TraN,ssb,bet,exo,nuc,pri,rhs,int,yacC,ter,kfrA,uvrD,F_TraF,F_TraH,F_TraG,eex,acr1,F_Orf169,acaD,acaC,acr2,stbA
NZ_MK388209	Conj	MOBH	TrwB/TraD	mobI,repA,sppA,dsbA,parA,parB,dcm2,topB,traI,traD,traJ,F_TraL,F_TraE,F_TraK,F_TraB,F_TraV,F_TraA,dsbC,F_TraC,trhF,F_TraW,F_TraU,F_TraN,ssb,bet,exo,nuc,pri,rhs,int,yacC,ter,kfrA,uvrD,F_TraF,F_TraH,F_TraG,eex,acr1,F_Orf169,acaD,acaC,acr2,stbA
NZ_CP054402	Conj	MOBH,MOBC	TrwB/TraD	mobI,repA,sppA,dsbA,parA,parB,dcm2,topB,traI,traD,traJ,F_TraL,F_TraE,F_TraK,F_TraB,F_TraV,F_TraA,dsbC,F_TraC,trhF,F_TraW,F_TraU,F_TraN,ssb,bet,exo,nuc,pri,rhs,int,yacC,ter,kfrA,uvrD,F_TraF,F_TraH,F_TraG,eex,acr1,F_Orf169,acaD,acaC,acr2,stbA
NZ_MT560000	Conj	MOBH	TrwB/TraD	mobI,repA,sppA,dsbA,parA,parB,dcm2,topB,traI,traD,traJ,F_TraL,F_TraE,F_TraK,F_TraB,F_TraV,F_TraA,dsbC,F_TraC,rhs,int,yacC,ter,kfrA,uvrD,F_TraF,F_TraH,F_TraG,eex,acr1,F_Orf169,acaD,acaC,acr2,stbA
NZ_CP041103	Conj	MOBH	TrwB/TraD	mobI,repA,sppA,dsbA,parA,parB,dcm2,topB,traI,traD,traJ,F_TraL,F_TraE,F_TraK,F_TraB,F_TraV,F_TraA,int,yacC,ter,kfrA,uvrD,F_TraF,F_TraH,F_TraG,eex,acr1,F_Orf169,acaD,acaC,acr2,stbA
NZ_LR890183	Conj	MOBH	TrwB/TraD	mobI,repA,sppA,dsbA,parA,parB,dcm2,topB,traI,traD,traJ,F_TraL,F_TraE,F_TraK,F_TraB,F_TraV,F_TraA,dsbC,F_TraC,trhF,F_TraW,F_TraU,F_TraN,bet,exo,nuc,pri,int,ter,kfrA,uvrD,F_TraF,F_TraH,F_TraG,eex,acr1,F_Orf169,acaD,acaC,acr2,stbA
NZ_MT151380	Conj	MOBH	TrwB/TraD	mobI,repA,sppA,dsbA,parA,parB,dcm2,topB,traI,traD,traJ,F_TraL,F_TraE,F_TraK,F_TraB,F_TraV,F_TraA,dsbC,F_TraC,trhF,F_TraW,F_TraU,F_TraN,ssb,bet,exo,nuc,pri,rhs,int,yacC,ter,kfrA,uvrD,F_TraF,F_TraH,F_TraG,eex,acr1,F_Orf169,acaD,acaC,acr2,stbA
KU605240	Conj	MOBH	TrwB/TraD	mobI,repA,sppA,dsbA,parA,parB,dcm2,topB,traI,traD,traJ,F_TraL,F_TraE,F_TraK,F_TraB,F_TraV,F_TraA,dsbC,F_TraC,trhF,F_TraW,F_TraU,F_TraN,ssb,bet,exo,nuc,pri,rhs,int,yacC,ter,kfrA,uvrD,F_TraF,F_TraH,F_TraG,eex,acr1,F_Orf169,acaD,acaC,acr2,stbA
NC_008612	Conj	MOBH	TrwB/TraD,TrwB/TraD	mobI,repA,sppA,dsbA,P_TrwF,P_TrwE,parA,parB,dcm2,topB,traI,traD,traJ,F_TraL,F_TraE,F_TraK,F_TraB,F_TraV,F_TraA,dsbC,F_TraC,trhF,F_TraW,F_TraU,F_TraN,ssb,bet,exo,nuc,pri,rhs,int,yacC,ter,kfrA,uvrD,F_TraF,F_TraH,F_TraG,eex,acr1,F_Orf169,acaD,acaC,acr2,stbA
NZ_CP017387	Conj	MOBH	TrwB/TraD,TrwB/TraD	mobI,repA,sppA,dsbA,P_TrwF,P_TrwE,parA,parB,dcm2,topB,traI,traD,traJ,F_TraL,F_TraE,F_TraK,F_TraB,F_TraV,F_TraA,dsbC,F_TraC,trhF,F_TraW,traU,rhs,int,yacC,ter,kfrA,uvrD,F_TraF,F_TraH,F_TraG,eex,acr1,F_Orf169,acaD,acaC,acr2,stbA
NZ_MG764552	mob_unconj	MOBH	TrwB/TraD	mobI,repA,sppA,dsbA,P_TrwF,P_TrwE,traI,topB,dcm2,parB,parA,rhs,int,yacC,ter,kfrA,uvrD,F_TraF,F_TraH,F_TraG,eex,acr1,F_Orf169,acaD,acaC,acr2,stbA
NZ_CP009567	Conj	MOBH	TrwB/TraD	mobI,repA,sppA,dsbA,parA,parB,dcm2,topB,traI,traD,traJ,F_TraL,F_TraE,F_TraK,F_TraB,F_TraV,F_TraA,F_TraC,dsbC,F_TraC,trhF,F_TraW,F_TraU,F_TraN,ssb,bet,exo,nuc,pri,rhs,int,yacC,ter,kfrA,uvrD,F_TraF,F_TraH,F_TraG,eex,acr1,F_Orf169,acaD,acaC,acr2,stbA
NZ_CP033514	Conj	MOBH	TrwB/TraD	mobI,repA,sppA,dsbA,parA,parB,dcm2,topB,traI,traD,traJ,F_TraL,F_TraE,F_TraK,F_TraB,F_TraV,F_TraA,dsbC,F_TraC,trhF,F_TraW,F_TraU,F_TraN,ssb,bet,exo,nuc,pri,rhs,int,yacC,ter,kfrA,uvrD,F_TraF,F_TraH,F_TraG,eex,acr1,F_Orf169,acaD,acaC,acr2,stbA
NZ_CP050162	unmob			mobI,repA,sppA,dsbA,parA,parB,pri,rhs,int,yacC,ter,kfrA,uvrD,F_TraF,F_TraH,F_TraG,eex,acr1,F_Orf169,acaD,acaC,acr2,stbA
NZ_MZ465532	Conj	MOBH	TrwB/TraD	mobI,repA,sppA,dsbA,parA,parB,dcm2,topB,traI,traD,traJ,F_TraL,F_TraE,F_TraK,F_TraB,F_TraV,F_TraA,dsbC,F_TraC,trhF,F_TraW,F_TraU,acaC,acaD,F_Orf169,acr1,eex,F_TraG,F_TraH,F_TraF,uvrD,kfrA,ter,yacC,int,P_TrbB,pri,nuc,exo,bet,ssb,F_TraN,acr2,stbA
NZ_KT997783	Conj	MOBH	TrwB/TraD	mobI,repA,sppA,dsbA,parA,parB,dcm2,topB,traI,traD,traJ,F_TraL,F_TraE,F_TraK,F_TraB,F_TraV,F_TraA,dsbC,F_TraC,trhF,F_TraW,F_TraU,F_TraN,ssb,bet,exo,nuc,pri,rhs,int,yacC,ter,kfrA,uvrD,F_TraF,F_TraH,F_TraG,eex,acr1,F_Orf169,acaD,acaC,acr2,stbA
NZ_CP021956	Conj	MOBH	TrwB/TraD	mobI,repA,sppA,dsbA,parA,parB,dcm2,topB,traI,traD,traJ,F_TraL,F_TraE,F_TraK,F_TraB,F_TraV,F_TraA,dsbC,F_TraC,trhF,F_TraW,F_TraU,F_TraN,ssb,bet,exo,nuc,pri,rhs,int,yacC,ter,kfrA,uvrD,F_TraF,F_TraH,F_TraG,eex,acr1,F_Orf169,acaD,acaC,acr2,stbA
NZ_CP046506	unmob			mobI,repA,sppA,dsbA,parA,parB,int,yacC,ter,kfrA,uvrD,F_TraF,F_TraH,F_TraG,eex,acr1,F_Orf169,acaD,acaC,acr2,stbA
NZ_CP014658	Conj	MOBH	TrwB/TraD	mobI,repA,sppA,dsbA,parA,parB,dcm2,topB,traI,traD,traJ,F_TraL,F_TraE,F_TraK,F_TraB,F_TraV,F_TraA,dsbC,F_TraC,trhF,F_TraW,F_TraU,F_TraN,ssb,bet,exo,nuc,pri,P_TrbB,rhs,int,yacC,ter,kfrA,uvrD,F_TraF,F_TraH,F_TraG,eex,acr1,F_Orf169,acaD,acaC,acr2,stbA
NZ_CP009413	Conj	MOBH	TrwB/TraD	mobI,repA,sppA,dsbA,P_TrbB,pri,nuc,exo,bet,ssb,F_TraN,F_TraU,F_TraW,trhF,F_TraC,dsbC,F_TraA,F_TraV,F_TraB,F_TraK,F_TraE,F_TraL,traJ,traD,traI,topB,dcm2,parB,parA,rhs,int,yacC,ter,kfrA,uvrD,F_TraF,F_TraH,F_TraG,eex,acr1,F_Orf169,acaD,acaC,acr2,stbA
NZ_CP095593	Conj	MOBH	TrwB/TraD	mobI,repA,sppA,dsbA,parA,parB,dcm2,topB,traI,traJ,F_TraL,F_TraE,F_TraK,F_TraB,F_TraV,F_TraA,dsbC,F_TraC,trhF,F_TraW,F_TraU,F_TraN,ssb,bet,exo,nuc,pri,F_TraA,F_TraL,F_TraC,F_TraU,F_Orf169,rhs,int,yacC,ter,kfrA,uvrD,F_TraF,F_TraH,F_TraG,eex,acr1,F_Orf169,acaD,acaC,acr2,stbA
NZ_MZ670000	Conj	MOBH,MOBC	TrwB/TraD	mobI,repA,sppA,dsbA,parA,parB,dcm2,topB,traI,traD,traJ,F_TraL,F_TraE,F_TraK,F_TraB,F_TraV,F_TraA,dsbC,F_TraC,trhF,F_TraW,F_TraU,F_TraN,pri,nuc,ssb,bet,exo,rhs,int,yacC,ter,kfrA,uvrD,F_TraF,F_TraH,F_TraG,eex,acr1,F_Orf169,acaD,acaC,acr2,stbA
NZ_CP018817	Conj	MOBH	TrwB/TraD	mobI,repA,sppA,dsbA,parA,parB,dcm2,topB,traI,traD,traJ,F_TraL,F_TraE,F_TraK,F_TraB,F_TraV,F_TraA,dsbC,F_TraC,trhF,F_TraW,F_TraU,F_TraN,ssb,bet,exo,nuc,pri,rhs,int,yacC,ter,kfrA,uvrD,F_TraF,F_TraH,F_TraG,eex,acr1,F_Orf169,acaD,acaC,acr2,stbA
AP022385	Conj	MOBH	TrwB/TraD	mobI,repA,sppA,dsbA,parA,parB,dcm2,topB,traI,traD,traJ,F_TraL,F_TraE,F_TraK,F_TraB,F_TraV,F_TraA,dsbC,F_TraC,trhF,F_TraW,F_TraU,F_TraN,ssb,bet,exo,nuc,pri,rhs,int,yacC,ter,kfrA,uvrD,F_TraF,F_TraH,F_TraG,eex,acr1,F_Orf169,acaD,acaC,acr2,stbA
NZ_MH061195	Conj	MOBH,MOBC	TrwB/TraD	mobI,repA,sppA,dsbA,parA,parB,dcm2,topB,traI,traD,traJ,F_TraL,F_TraE,F_TraK,F_TraB,F_TraV,F_TraA,dsbC,F_TraC,trhF,F_TraW,F_TraU,F_TraN,ssb,bet,exo,nuc,pri,rhs,int,yacC,ter,kfrA,uvrD,F_TraF,F_TraH,F_TraG,eex,acr1,F_Orf169,acaD,acaC,acr2,stbA
CP071789	Conj	MOBH	TrwB/TraD	mobI,repA,sppA,dsbA,parA,parB,dcm2,topB,traI,traD,traJ,F_TraL,F_TraE,F_TraK,F_TraB,F_TraV,F_TraA,dsbC,F_TraC,trhF,F_TraW,F_TraU,F_TraN,bet,exo,nuc,pri,int,kfrA,uvrD,F_TraF,F_TraH,F_TraG,eex,acr1,F_Orf169,acaD,acaC,acr2,stbA
NZ_CP022359	Conj	MOBH	TrwB/TraD	mobI,repA,sppA,dsbA,parA,parB,dcm2,topB,traI,traD,traJ,F_TraL,F_TraE,F_TraK,F_TraB,F_TraV,F_TraA,dsbC,F_TraC,trhF,F_TraW,F_TraU,F_TraN,ssb,bet,exo,nuc,pri,rhs,int,yacC,ter,kfrA,uvrD,F_TraF,F_TraH,F_TraG,eex,acr1,F_Orf169,acaD,acaC,acr2,stbA
NZ_MH263652	Conj	MOBH	TrwB/TraD	mobI,repA,sppA,dsbA,parA,parB,dcm2,topB,traI,traD,traJ,F_TraL,F_TraE,F_TraK,F_TraB,F_TraV,F_TraA,dsbC,F_TraC,trhF,F_TraW,F_TraU,F_TraN,ssb,bet,exo,nuc,pri,rhs,int,yacC,ter,kfrA,uvrD,F_TraF,F_TraH,F_TraG,eex,acr1,F_Orf169,acaD,acaC,acr2,stbA
NC_016839	unmob		TrwB/TraD	mobI,repA,sppA,dsbA,P_TrwF,P_TrwE,parA,parB,pri,rhs,int,yacC,ter,kfrA,uvrD,F_TraF,F_TraH,F_TraG,eex,acr1,F_Orf169,acaD,acaC,acr2,stbA
NZ_CP032385	Conj	MOBH	TrwB/TraD	mobI,repA,sppA,dsbA,parA,parB,dcm2,topB,traI,traD,traJ,F_TraL,F_TraE,F_TraK,F_TraB,F_TraV,F_TraA,rhs,int,yacC,ter,kfrA,uvrD,F_TraF,F_TraH,F_TraG,eex,acr1,F_Orf169,acaD,acaC,acr2,stbA
NC_023291	Conj	MOBH	TrwB/TraD	mobI,repA,sppA,dsbA,parA,parB,dcm2,topB,traI,traD,traJ,F_TraL,F_TraE,F_TraK,F_TraB,F_TraV,F_TraA,dsbC,F_TraC,trhF,F_TraW,F_TraU,F_TraN,ssb,bet,exo,nuc,pri,rhs,int,yacC,ter,kfrA,uvrD,F_TraF,F_TraH,F_TraG,eex,acr1,F_Orf169,acaD,acaC,acr2,stbA
NZ_MT559992	Conj	MOBH	TrwB/TraD	mobI,repA,sppA,dsbA,parA,parB,dcm2,topB,traI,traD,traJ,F_TraL,F_TraE,F_TraK,F_TraB,F_TraV,F_TraA,dsbC,F_TraC,nuc,pri,rhs,int,yacC,ter,kfrA,uvrD,F_TraF,F_TraH,F_TraG,eex,acr1,F_Orf169,acaD,acaC,acr2,stbA
NZ_CP086424	Conj	MOBH	TrwB/TraD	mobI,repA,sppA,dsbA,parA,parB,dcm2,topB,traI,traD,traJ,F_TraL,F_TraE,F_TraK,F_TraB,F_TraV,F_TraA,dsbC,F_TraC,trhF,F_TraW,F_TraU,F_TraN,ssb,bet,exo,nuc,pri,rhs,int,yacC,ter,kfrA,uvrD,F_TraF,F_TraH,F_TraG,eex,acr1,F_Orf169,acaD,acaC,acr2,stbA
NZ_KJ588779	Conj	MOBH	TrwB/TraD	mobI,repA,sppA,dsbA,parA,parB,dcm2,topB,traI,traD,traJ,F_TraL,F_TraE,F_TraK,F_TraB,F_TraV,F_TraA,dsbC,F_TraC,trhF,F_TraW,F_TraU,F_TraN,ssb,bet,exo,nuc,pri,rhs,int,yacC,ter,kfrA,uvrD,F_TraF,F_TraH,F_TraG,eex,acr1,F_Orf169,acaD,acaC,acr2,stbA
NZ_MF344572	Conj	MOBH,MOBC	TrwB/TraD,TrwB/TraD	mobI,repA,sppA,dsbA,P_TrwF,P_TrwE,parA,parB,dcm2,topB,traI,traD,traJ,F_TraL,F_TraE,F_TraK,F_TraB,F_TraV,F_TraA,dsbC,F_TraC,trhF,F_TraW,F_TraU,F_TraN,int,yacC,ter,kfrA,uvrD,F_TraF,F_TraH,F_TraG,eex,acr1,F_Orf169,acaD,acaC,acr2,stbA
NZ_CP095781	Conj	MOBH,MOBC,Other	TrwB/TraD,TrwB/TraD	mobI,repA,sppA,dsbA,parA,parB,dcm2,topB,traI,traD,traJ,F_TraL,F_TraE,F_TraK,F_TraB,F_TraV,F_TraA,dsbC,F_TraC,trhF,F_TraW,F_TraU,F_TraN,ssb,bet,exo,nuc,pri,F_TraX,F_TraG,F_TraH,F_TraB,F_TraQ,F_TraF,F_TraN,F_TrbC,F_TraU,F_TraW,F_TraC,F_TraV,F_TraB,F_TraK,F_TraE,F_TraL,F_TraA,F_TraY,F_TraM,F_Orf169,rhs,int,yacC,ter,kfrA,uvrD,F_TraF,F_TraH,F_TraG,eex,acr1,F_Orf169,acaD,acaC,acr2,stbA
NC_018994	Conj	MOBH	TrwB/TraD	mobI,repA,sppA,dsbA,parA,parB,dcm2,topB,traI,traD,traJ,F_TraL,F_TraE,F_TraK,F_TraB,F_TraV,F_TraA,dsbC,F_TraC,trhF,F_TraW,F_TraU,F_TraN,ssb,bet,exo,nuc,pri,rhs,int,yacC,ter,kfrA,uvrD,F_TraF,F_TraH,F_TraG,eex,acr1,F_Orf169,acaD,acaC,acr2,stbA
NZ_MH844629	Conj	MOBH,MOBC	TrwB/TraD,TrwB/TraD	mobI,repA,sppA,dsbA,P_TrwF,P_TrwE,parA,parB,dcm2,topB,traI,traD,traJ,F_TraL,F_TraE,F_TraK,F_TraB,F_TraV,F_TraA,dsbC,F_TraC,trhF,F_TraW,F_TraU,F_TraN,ssb,bet,exo,nuc,pri,rhs,F_TraX,int,yacC,ter,kfrA,uvrD,F_TraF,F_TraH,F_TraG,eex,acr1,F_Orf169,acaD,acaC,acr2,stbA
NZ_CP085731	Conj	MOBH,Other	TrwB/TraD	mobI,repA,sppA,dsbA,parA,parB,dcm2,topB,traI,traD,int,yacC,ter,dsbC,ssb,F_Orf169,F_TraM,F_TraY,F_TraA,F_TraL,F_TraE,F_TraK,F_TraB,F_TraV,F_TraC,F_TraW,F_TraU,F_TrbC,F_TraN,F_TraF,F_TraQ,F_TraB,F_TraH,F_TraG,F_TraX,kfrA,uvrD,F_TraF,F_TraH,F_TraG,eex,acr1,F_Orf169,acaD,acaC,acr2,stbA
NZ_LT985250	Conj	MOBH,MOBF	TrwB/TraD,TrwB/TraD	mobI,repA,sppA,dsbA,parA,parB,dcm2,topB,traI,traD,traJ,F_TraL,F_TraE,F_TraK,F_TraB,F_TraV,F_TraA,dsbC,F_TraC,trhF,F_TraW,F_TraU,F_TraN,ssb,bet,exo,nuc,pri,rhs,P_TrbB,int,yacC,ter,kfrA,uvrD,F_TraF,F_TraH,F_TraG,eex,acr1,F_Orf169,acaD,acaC,acr2,stbA
NZ_CP071074	Conj	MOBH	TrwB/TraD	mobI,repA,sppA,dsbA,parA,parB,dcm2,topB,traI,traD,traJ,F_TraL,F_TraE,F_TraK,F_TraB,F_TraV,F_TraA,dsbC,F_TraC,trhF,F_TraW,F_TraU,F_TraN,ssb,bet,exo,nuc,pri,rhs,int,yacC,ter,kfrA,uvrD,F_TraF,F_TraH,F_TraG,eex,acr1,F_Orf169,acaD,acaC,acr2,stbA
NZ_CP095588	Conj	MOBH,MOBF	TrwB/TraD,TrwB/TraD	mobI,repA,sppA,dsbA,parA,parB,dcm2,topB,traI,traD,traJ,F_TraL,F_TraE,F_TraK,F_TraB,F_TraV,F_TraA,dsbC,F_TraC,trhF,F_TraW,F_TraU,F_TraN,ssb,bet,exo,nuc,pri,F_TraX,F_TraG,F_TraH,F_TraB,F_TraQ,F_TraF,F_TraN,F_TrbC,F_TraU,F_TraW,F_TraC,F_TraV,F_TraB,F_TraK,F_TraE,F_TraL,F_TraA,F_TraY,F_TraM,F_Orf169,rhs,int,yacC,ter,kfrA,uvrD,F_TraF,F_TraH,F_TraG,eex,acr1,F_Orf169,acaD,acaC,acr2,stbA
NZ_CP079693	Conj	MOBH	TrwB/TraD	mobI,repA,sppA,dsbA,parA,parB,dcm2,topB,traI,traD,traJ,F_TraL,F_TraE,F_TraK,F_TraB,F_TraV,F_TraA,dsbC,F_TraC,trhF,F_TraW,F_TraU,F_TraN,ssb,bet,exo,nuc,pri,rhs,int,yacC,ter,kfrA,uvrD,F_TraF,F_TraH,F_TraG,eex,acr1,F_Orf169,acaD,acaC,acr2,stbA
NZ_CP031573	Conj	MOBH,MOBC	TrwB/TraD	mobI,repA,sppA,dsbA,parA,parB,dcm2,topB,traI,traD,traJ,F_TraL,F_TraE,F_TraK,F_TraB,F_TraV,F_TraA,dsbC,F_TraC,trhF,F_TraW,F_TraU,F_TraN,ssb,bet,exo,nuc,pri,rhs,int,yacC,ter,kfrA,uvrD,F_TraF,F_TraH,F_TraG,eex,acr1,F_Orf169,acaD,acaC,acr2,stbA
NZ_KY887594	Conj	MOBH,MOBC	TrwB/TraD,TrwB/TraD	mobI,repA,sppA,dsbA,P_TrwF,P_TrwE,parA,parB,dcm2,topB,traI,traD,traJ,F_TraL,F_TraE,F_TraK,F_TraB,F_TraV,F_TraA,dsbC,F_TraC,trhF,F_TraW,F_TraU,F_TraN,ssb,bet,exo,nuc,pri,rhs,int,yacC,ter,kfrA,uvrD,F_TraF,F_TraH,F_TraG,eex,acr1,F_Orf169,acaD,acaC,acr2,stbA
NZ_CP018956	Conj	MOBH	TrwB/TraD	mobI,repA,sppA,dsbA,P_TraG,parA,parB,ter,yacC,int,rhs,pri,nuc,exo,bet,ssb,F_TraN,F_TraU,F_TraW,trhF,F_TraC,dsbC,F_TraA,F_TraV,F_TraB,F_TraK,F_TraE,F_TraL,traJ,traD,traI,topB,dcm2,kfrA,uvrD,F_TraF,F_TraH,F_TraG,eex,acr1,F_Orf169,acaD,acaC,acr2,stbA
NZ_CP058224	Conj	MOBH	TrwB/TraD	mobI,repA,sppA,dsbA,parA,parB,dcm2,topB,traI,traD,traJ,F_TraL,F_TraE,F_TraK,F_TraB,F_TraV,F_TraA,dsbC,F_TraC,trhF,F_TraW,F_TraU,F_TraN,bet,exo,nuc,pri,int,ter,kfrA,uvrD,F_TraF,F_TraH,F_TraG,eex,acr1,F_Orf169,acaD,acaC,acr2,stbA
NZ_CP029123	unmob			mobI,repA,sppA,dsbA,parA,parB,P_TrbB,rhs,int,yacC,ter,kfrA,F_TraG,eex,acr1,F_Orf169,acaD,acaC,acr2,stbA
NZ_CP024571	Conj	MOBH	TrwB/TraD,TrwB/TraD	mobI,repA,sppA,dsbA,P_TrwF,P_TrwE,parA,parB,P_TrbB,dcm2,topB,traI,traD,traJ,F_TraL,F_TraE,F_TraK,F_TraB,F_TraV,F_TraA,dsbC,F_TraC,trhF,F_TraW,F_TraU,F_TraN,ssb,bet,exo,nuc,pri,rhs,int,yacC,ter,kfrA,uvrD,F_TraF,F_TraH,F_TraG,eex,acr1,F_Orf169,acaD,acaC,acr2,stbA
NZ_CP012682	mob_unconj	MOBH	TrwB/TraD	mobI,repA,sppA,dsbA,F_TraE,F_TraL,traJ,traD,traI,topB,dcm2,parB,parA,rhs,int,yacC,ter,kfrA,uvrD,F_TraF,F_TraH,F_TraG,eex,acr1,F_Orf169,acaD,acaC,acr2,stbA
NZ_MH594478	Conj	MOBH,MOBP	TrwB/TraD,VirD4/TraG	mobI,repA,sppA,dsbA,parA,parB,dcm2,topB,traI,traD,traJ,F_TraL,F_TraE,F_TraK,F_TraB,F_TraV,F_TraA,dsbC,F_TraC,trhF,F_TraW,F_TraU,F_TraN,bet,exo,nuc,pri,int,P_VirB11,P_VirB10,P_VirB9,P_VirB8,P_VirB6,P_VirB5,P_VirB4,P_VirB2,P_VirB1,ter,kfrA,uvrD,F_TraF,F_TraH,F_TraG,eex,acr1,F_Orf169,acaD,acaC,acr2,stbA
NZ_CP009562	Conj	MOBH	TrwB/TraD	mobI,repA,sppA,dsbA,parA,parB,dcm2,topB,traI,traD,traJ,F_TraL,F_TraE,F_TraK,F_TraB,F_TraV,F_TraA,F_TraC,dsbC,F_TraC,trhF,rhs,int,yacC,ter,kfrA,uvrD,F_TraF,F_TraH,F_TraG,eex,acr1,F_Orf169,acaD,acaC,acr2,stbA
NZ_CP038466	Conj	MOBH	TrwB/TraD	mobI,repA,sppA,dsbA,parA,parB,dcm2,topB,traI,traD,traJ,F_TraL,F_TraE,F_TraK,F_TraB,F_TraV,F_TraA,dsbC,F_TraC,trhF,F_TraW,F_TraU,F_TraN,ssb,bet,exo,nuc,pri,rhs,int,yacC,ter,kfrA,uvrD,F_TraF,F_TraH,F_TraG,eex,acr1,F_Orf169,acaD,acaC,acr2,stbA
NZ_CP095572	Conj	MOBH	TrwB/TraD	mobI,repA,sppA,dsbA,parA,parB,dcm2,topB,traI,traD,traJ,F_TraL,F_TraE,F_TraK,F_TraB,F_TraV,F_TraA,dsbC,F_TraC,trhF,F_TraW,F_TraU,F_TraN,ssb,bet,exo,nuc,pri,rhs,int,yacC,ter,kfrA,uvrD,F_TraF,F_TraH,F_TraG,eex,acr1,F_Orf169,acaD,acaC,acr2,stbA
NZ_LN681228	mob_unconj			mobI,repA,sppA,dsbA,parA,parB,topB,traI,traD,traJ,traE,F_TraK,F_TraB,F_TraV,F_TraA,dsbC,F_TraC,trhF,F_TraW,F_TraU,F_TraN,bet,exo,nuc,pri,yacC,ter,kfrA,acr2,stbA
NZ_CP018710	Conj	MOBH	TrwB/TraD	mobI,repA,sppA,dsbA,parA,parB,dcm2,topB,traI,traD,traJ,F_TraL,F_TraE,F_TraK,F_TraB,F_TraV,F_TraA,rhs,int,yacC,ter,kfrA,uvrD,F_TraF,F_TraH,F_TraG,eex,acr1,F_Orf169,acaD,acaC,acr2,stbA
NZ_CP014978	Conj	MOBH	TrwB/TraD	mobI,repA,sppA,dsbA,parA,parB,dcm2,topB,traI,traD,traJ,F_TraL,F_TraE,F_TraK,F_TraB,F_TraV,F_TraA,dsbC,F_TraC,trhF,F_TraW,F_TraU,F_TraN,ssb,bet,exo,nuc,pri,rhs,int,yacC,ter,kfrA,uvrD,F_TraF,F_TraH,F_TraG,eex,acr1,F_Orf169,acaD,acaC,acr2,stbA
NZ_CP094993	Conj	MOBH	TrwB/TraD	mobI,repA,sppA,dsbA,parA,parB,dcm2,topB,traI,traD,traJ,F_TraL,F_TraE,F_TraK,F_TraB,F_TraV,F_TraA,dsbC,F_TraC,trhF,F_TraW,F_TraU,F_TraN,ssb,bet,exo,nuc,pri,rhs,int,yacC,ter,kfrA,uvrD,F_TraF,F_TraH,F_TraG,eex,acr1,F_Orf169,acaD,acaC,acr2,stbA
NZ_CP009411	Conj	MOBH	TrwB/TraD	mobI,repA,sppA,dsbA,parA,parB,dcm2,topB,traI,traD,traJ,F_TraL,F_TraE,F_TraK,F_TraB,F_TraV,F_TraA,F_TraC,dsbC,F_TraC,trhF,F_TraW,F_TraU,F_TraN,ssb,bet,exo,nuc,pri,rhs,int,yacC,ter,kfrA,uvrD,F_TraF,F_TraH,F_TraG,eex,acr1,F_Orf169,acaD,acaC,acr2,stbA
NZ_CP008824	Conj	MOBH,MOBF,Other	TrwB/TraD,TrwB/TraD	mobI,repA,sppA,dsbA,parA,parB,dcm2,topB,traI,traD,traJ,F_TraL,F_TraE,F_TraK,F_TraB,F_TraV,F_TraA,dsbC,F_TraC,trhF,F_TraW,F_TraU,F_TraN,ssb,bet,exo,nuc,pri,rhs,P_TrbB,int,yacC,ter,kfrA,uvrD,F_TraF,F_TraH,F_TraG,eex,acr1,F_Orf169,acaD,acaC,acr2,stbA
NZ_KU997026	Conj	MOBH	TrwB/TraD	mobI,repA,sppA,dsbA,parA,parB,dcm2,topB,traI,traD,traJ,F_TraL,F_TraE,F_TraK,F_TraB,F_TraV,F_TraA,dsbC,F_TraC,trhF,F_TraW,F_TraU,F_TraN,ssb,bet,exo,nuc,pri,P_TrbB,rhs,int,yacC,ter,kfrA,uvrD,F_TraF,F_TraH,F_TraG,eex,acr1,F_Orf169,acaD,acaC,acr2,stbA
NC_016976	Conj	MOBH	TrwB/TraD	mobI,repA,sppA,dsbA,P_TraG,parA,parB,dcm2,topB,traI,traD,traJ,F_TraL,F_TraE,F_TraK,F_TraB,F_TraV,F_TraA,dsbC,F_TraC,trhF,F_TraW,F_TraU,F_TraN,ssb,bet,exo,nuc,pri,rhs,int,yacC,P_TrbB,ter,kfrA,uvrD,F_TraF,F_TraH,F_TraG,eex,acr1,F_Orf169,acaD,acaC,acr2,stbA
NZ_CP006029	unmob			mobI,repA,sppA,dsbA,parA,parB,dcm2,int,yacC,ter,kfrA,uvrD,F_TraF,F_TraH,F_TraG,eex,acr1,F_Orf169,acaD,acaC,acr2,stbA
NZ_AP019818	Conj	MOBH	TrwB/TraD	mobI,repA,sppA,dsbA,parA,parB,dcm2,topB,traI,traD,traJ,F_TraL,F_TraE,F_TraK,F_TraB,F_TraV,F_TraA,dsbC,F_TraC,trhF,F_TraW,F_TraU,F_TraN,rhs,int,yacC,ter,kfrA,uvrD,F_TraF,F_TraH,F_TraG,eex,acr1,F_Orf169,acaD,acaC,acr2,stbA
NZ_CP015835	Conj	MOBH	TrwB/TraD	mobI,repA,sppA,dsbA,parA,parB,dcm2,topB,traI,traD,traJ,F_TraL,F_TraE,F_TraK,F_TraB,F_TraV,F_TraA,dsbC,F_TraC,trhF,F_TraW,F_TraU,F_TraN,ssb,bet,exo,nuc,pri,rhs,int,yacC,ter,kfrA,uvrD,F_TraF,F_TraH,F_TraG,eex,acr1,F_Orf169,acaD,acaC,acr2,stbA
NZ_CP021536	Conj	MOBF	TrwB/TraD	mobI,repA,sppA,dsbA,parA,parB,dcm2,topB,traI,F_TraL,F_TraE,F_TraK,F_TraB,F_TraV,F_TraA,F_TraX,F_TraX,F_TraG,F_TraH,F_TraB,F_TraQ,F_TraF,F_TraN,F_TrbC,F_TraU,F_TraW,F_TraC,F_TraC,F_TraV,F_TraB,F_TraK,F_TraE,F_TraL,F_TraA,F_TraY,F_TraM,F_Orf169,dsbC,F_TraC,nuc,pri,rhs,int,yacC,ter,kfrA,uvrD,F_TraF,F_TraH,F_TraG,eex,acr1,F_Orf169,acaD,acaC,acr2,stbA
NC_019158	Conj	MOBH	TrwB/TraD	mobI,repA,sppA,dsbA,parA,parB,dcm2,topB,traI,traD,traJ,F_TraL,F_TraE,F_TraK,F_TraB,F_TraV,F_TraA,dsbC,F_TraC,trhF,F_TraW,F_TraU,F_TraN,ssb,bet,exo,nuc,pri,rhs,int,yacC,ter,kfrA,uvrD,F_TraF,F_TraH,F_TraG,eex,acr1,F_Orf169,acaD,acaC,acr2,stbA
NZ_CP031362	Conj	MOBH	TrwB/TraD	mobI,repA,sppA,dsbA,parA,parB,dcm2,topB,traI,traD,traJ,F_TraL,F_TraE,F_TraK,F_TraB,F_TraV,F_TraA,dsbC,F_TraC,trhF,F_TraW,F_TraU,F_TraN,int,yacC,ter,kfrA,uvrD,F_TraF,F_TraH,F_TraG,eex,acr1,F_Orf169,acaD,acaC,acr2,stbA
NZ_CP029737	Conj	MOBH	TrwB/TraD	mobI,repA,sppA,dsbA,parA,parB,dcm2,topB,traI,traD,traJ,F_TraL,F_TraE,F_TraK,F_TraB,F_TraV,F_TraA,dsbC,F_TraC,trhF,F_TraW,F_TraU,F_TraN,ssb,bet,exo,nuc,pri,int,yacC,ter,kfrA,uvrD,F_TraF,F_TraH,F_TraG,eex,acr1,F_Orf169,acaD,acaC,acr2,stbA
NZ_CP041641	Conj	MOBH	TrwB/TraD	mobI,repA,sppA,dsbA,parA,parB,dcm2,topB,traI,traD,traJ,F_TraL,F_TraE,F_TraK,F_TraB,F_TraV,F_TraA,dsbC,F_TraC,trhF,F_TraW,F_TraU,F_TraN,ssb,bet,exo,nuc,pri,rhs,int,yacC,ter,kfrA,uvrD,F_TraF,F_TraH,F_TraG,eex,acr1,F_Orf169,acaD,acaC,acr2,stbA
NZ_AP018143	Conj	MOBH	TrwB/TraD	mobI,repA,sppA,dsbA,parA,parB,dcm2,topB,traI,traD,traJ,F_TraL,F_TraE,F_TraK,F_TraB,F_TraV,F_TraA,dsbC,F_TraC,trhF,F_TraW,F_TraU,F_TraN,ssb,bet,exo,nuc,pri,rhs,int,yacC,ter,kfrA,uvrD,F_TraF,F_TraH,F_TraG,eex,acr1,F_Orf169,acaD,acaC,acr2,stbA
NZ_CP010373	Conj	MOBH	TrwB/TraD	mobI,repA,sppA,dsbA,parA,parB,dcm2,topB,traI,traD,traJ,F_TraL,F_TraE,F_TraK,F_TraB,F_TraV,F_TraA,dsbC,F_TraC,trhF,F_TraW,F_TraU,F_TraN,ssb,bet,exo,nuc,pri,rhs,int,yacC,ter,kfrA,uvrD,F_TraF,F_TraH,F_TraG,eex,acr1,F_Orf169,acaD,acaC,acr2,stbA
NZ_MH476540	Conj	MOBH	TrwB/TraD,TrwB/TraD	mobI,repA,sppA,dsbA,P_TrwF,P_TrwE,parA,parB,dcm2,topB,traI,traD,traJ,F_TraL,F_TraE,F_TraK,F_TraB,F_TraV,F_TraA,dsbC,F_TraC,trhF,F_TraW,F_TraU,F_TraN,ssb,bet,exo,nuc,pri,rhs,int,F_TraH,yacC,ter,kfrA,uvrD,F_TraF,F_TraH,F_TraG,eex,acr1,F_Orf169,acaD,acaC,acr2,stbA
CP064854	Conj	MOBH,MOBC	TrwB/TraD	mobI,repA,sppA,dsbA,parA,parB,dcm2,topB,traI,traD,traJ,F_TraL,F_TraE,F_TraK,F_TraB,F_TraV,F_TraA,dsbC,F_TraC,trhF,F_TraW,F_TraU,F_TraN,ssb,bet,exo,nuc,pri,int,yacC,ter,kfrA,uvrD,F_TraF,F_TraH,F_TraG,eex,acr1,F_Orf169,acaD,acaC,acr2,stbA
NZ_LT985228	Conj	MOBH	TrwB/TraD	mobI,repA,sppA,dsbA,parA,parB,dcm2,topB,traI,traD,traJ,F_TraL,F_TraE,F_TraK,F_TraB,F_TraV,F_TraA,dsbC,F_TraC,trhF,F_TraW,F_TraU,F_TraN,ssb,bet,exo,nuc,pri,rhs,int,yacC,ter,kfrA,uvrD,F_TraF,F_TraH,F_TraG,eex,acr1,F_Orf169,acaD,acaC,acr2,stbA
NZ_KJ187752	mob_unconj			mobI,repA,sppA,dsbA,parA,parB,kfrA,uvrD,F_TraF,F_TraH,F_TraG,eex,acr1,F_Orf169,acaD,acaC,acr2,stbA
NZ_CP048305	Conj	MOBH	TrwB/TraD	mobI,repA,sppA,dsbA,parA,parB,dcm2,topB,traI,traD,traJ,F_TraL,F_TraE,F_TraK,F_TraB,F_TraV,F_TraA,dsbC,F_TraC,trhF,F_TraW,F_TraU,F_TraN,ssb,bet,exo,nuc,pri,rhs,int,yacC,ter,kfrA,uvrD,F_TraF,F_TraH,F_TraG,eex,acr1,F_Orf169,acaD,acaC,acr2,stbA
NZ_MT559991	Conj	MOBH,MOBC	TrwB/TraD	mobI,repA,sppA,dsbA,parA,parB,dcm2,topB,traI,traD,traJ,F_TraL,F_TraE,F_TraK,F_TraB,F_TraV,F_TraA,dsbC,F_TraC,trhF,F_TraW,F_TraU,F_TraN,ssb,bet,exo,nuc,pri,rhs,int,yacC,ter,kfrA,uvrD,F_TraF,F_TraH,F_TraG,eex,acr1,F_Orf169,acaD,acaC,acr2,stbA
NZ_CP032391	Conj	MOBH	TrwB/TraD	mobI,repA,sppA,dsbA,parA,parB,dcm2,topB,traI,traD,traJ,F_TraL,F_TraE,F_TraK,F_TraB,F_TraV,F_TraA,dsbC,F_TraC,trhF,F_TraW,F_TraU,F_TraN,ssb,bet,exo,nuc,pri,rhs,int,yacC,ter,kfrA,uvrD,F_TraF,F_TraH,F_TraG,eex,acr1,F_Orf169,acaD,acaC,acr2,stbA
NZ_KX156772	Conj	MOBH	TrwB/TraD	mobI,repA,sppA,dsbA,P_TrbJ,P_TrbL,parA,parB,dcm2,topB,traI,traD,traJ,F_TraL,F_TraE,F_TraK,F_TraB,F_TraV,F_TraA,dsbC,F_TraC,trhF,F_TraW,F_TraU,F_TraN,ssb,bet,exo,nuc,pri,rhs,int,yacC,ter,kfrA,uvrD,F_TraF,F_TraH,F_TraG,eex,acr1,F_Orf169,acaD,acaC,acr2,stbA
CP098445	Conj	MOBH	TrwB/TraD	mobI,repA,sppA,dsbA,parA,parB,dcm2,topB,traI,traD,traJ,F_TraL,F_TraE,F_TraK,F_TraB,F_TraV,F_TraA,dsbC,F_TraC,trhF,F_TraW,F_TraU,F_TraN,ssb,bet,exo,nuc,pri,int,yacC,ter,kfrA,uvrD,F_TraF,F_TraH,F_TraG,eex,acr1,F_Orf169,acaD,acaC,acr2,stbA
NZ_MT559990	Conj	MOBH	TrwB/TraD	mobI,repA,sppA,dsbA,parA,parB,dcm2,topB,traI,traD,traJ,F_TraL,F_TraE,F_TraK,F_TraB,F_TraV,F_TraA,rhs,int,yacC,ter,kfrA,uvrD,F_TraF,F_TraH,F_TraG,eex,acr1,F_Orf169,acaD,acaC,acr2,stbA
NZ_MF627444	Conj	MOBH	TrwB/TraD	mobI,repA,sppA,dsbA,parA,parB,dcm2,topB,traI,traD,traJ,F_TraL,F_TraE,F_TraK,F_TraB,F_TraV,F_TraA,dsbC,F_TraC,trhF,F_TraW,F_TraU,F_TraN,ssb,bet,exo,nuc,pri,rhs,int,yacC,ter,kfrA,uvrD,F_TraF,F_TraH,F_TraG,eex,acr1,F_Orf169,acaD,acaC,acr2,stbA
NZ_CP047280	Conj	MOBH,MOBF	TrwB/TraD,TrwB/TraD	mobI,repA,sppA,dsbA,ssb,F_Orf169,F_TraA,F_TraL,F_TraE,F_TraB,F_TraC,F_TraW,F_TraU,F_TrbC,F_TraN,F_TraB,F_TraH,parA,parB,dcm2,topB,traI,traD,traJ,F_TraL,F_TraE,F_TraK,F_TraB,F_TraV,F_TraA,dsbC,F_TraC,trhF,F_TraW,rhs,int,yacC,ter,kfrA,uvrD,F_TraF,F_TraH,F_TraG,eex,acr1,F_Orf169,acaD,acaC,acr2,stbA
NZ_CP021853	Conj	MOBH	TrwB/TraD	mobI,repA,sppA,dsbA,parA,parB,dcm2,topB,traI,traD,traJ,F_TraL,F_TraE,F_TraK,F_TraB,F_TraV,F_TraA,dsbC,F_TraC,trhF,F_TraW,F_TraU,F_TraN,ssb,bet,exo,nuc,pri,rhs,int,yacC,ter,kfrA,uvrD,F_TraF,F_TraH,F_TraG,eex,acr1,F_Orf169,acaD,acaC,acr2,stbA
NZ_MG450360	Conj	MOBH	TrwB/TraD	mobI,repA,sppA,dsbA,parA,parB,dcm2,topB,traI,traD,traJ,F_TraL,F_TraE,F_TraK,F_TraB,F_TraV,F_TraA,dsbC,F_TraC,trhF,F_TraW,F_TraU,F_TraN,ssb,bet,exo,nuc,pri,rhs,int,yacC,ter,kfrA,uvrD,F_TraF,F_TraH,F_TraG,eex,acr1,F_Orf169,acaD,acaC,acr2,stbA
NZ_KP276584	Conj	MOBH	TrwB/TraD	mobI,repA,sppA,dsbA,P_TraG,int,pri,nuc,exo,bet,ssb,F_TraN,F_TraU,F_TraW,trhF,F_TraC,dsbC,F_TraA,F_TraV,F_TraB,F_TraK,F_TraE,F_TraL,traJ,traD,traI,topB,dcm2,parB,parA,ter,kfrA,uvrD,F_TraF,F_TraH,F_TraG,eex,acr1,F_Orf169,acaD,acaC,acr2,stbA
NZ_CP060954	Conj	MOBH	TrwB/TraD,TrwB/TraD	mobI,repA,sppA,dsbA,P_TrwF,P_TrwE,parA,parB,dcm2,topB,traI,traD,traJ,F_TraL,F_TraE,F_TraK,F_TraB,F_TraV,F_TraA,dsbC,F_TraC,trhF,F_TraW,F_TraU,F_TraN,ssb,bet,exo,nuc,pri,rhs,int,yacC,ter,kfrA,uvrD,F_TraF,F_TraH,F_TraG,eex,acr1,F_Orf169,acaD,acaC,acr2,stbA
NZ_CP044142	Conj	MOBH	TrwB/TraD	mobI,repA,sppA,dsbA,parA,parB,dcm2,topB,traI,traD,traJ,F_TraL,F_TraE,F_TraK,F_TraB,F_TraV,F_TraA,dsbC,F_TraC,trhF,F_TraW,F_TraU,F_TraN,ssb,bet,exo,nuc,pri,rhs,int,yacC,ter,kfrA,uvrD,F_TraF,F_TraH,F_TraG,eex,acr1,F_Orf169,acaD,acaC,acr2,stbA
NZ_CP032450	Conj	MOBF,MOBP	VirD4/TraG	mobI,repA,sppA,dsbA,F_TraX,P_VirB11,P_VirB10,P_VirB9,P_VirB8,P_VirB7,P_VirB6,P_VirB5,P_VirB4,P_VirB2,P_VirB1,int,yacC,ter,kfrA,uvrD,F_TraF,F_TraH,F_TraG,eex,acr1,F_Orf169,acaD,acaC,acr2,stbA
NZ_CP061931	Conj	MOBH,MOBC,MOBC	TrwB/TraD	mobI,repA,sppA,dsbA,parA,parB,dcm2,topB,traI,traD,traJ,F_TraL,F_TraE,F_TraK,F_TraB,F_TraV,F_TraA,dsbC,F_TraC,trhF,F_TraW,F_TraU,F_TraN,ssb,bet,exo,nuc,pri,rhs,int,yacC,ter,kfrA,uvrD,F_TraF,F_TraH,F_TraG,eex,acr1,F_Orf169,acaD,acaC,acr2,stbA
NZ_CP032192	Conj	MOBH	TrwB/TraD	mobI,repA,sppA,dsbA,parA,parB,dcm2,topB,traI,traD,traJ,F_TraL,F_TraE,F_TraK,F_TraB,F_TraV,F_TraA,dsbC,F_TraC,trhF,F_TraW,F_TraU,F_TraN,ssb,bet,exo,nuc,pri,rhs,int,yacC,ter,kfrA,uvrD,F_TraF,F_TraH,F_TraG,eex,acr1,F_Orf169,acaD,acaC,acr2,stbA
NZ_CP090205	Conj	MOBH	TrwB/TraD	mobI,repA,sppA,dsbA,parA,parB,dcm2,topB,traI,traD,traJ,F_TraL,F_TraE,F_TraK,F_TraB,F_TraV,F_TraA,dsbC,F_TraC,trhF,F_TraW,F_TraU,F_TraN,ssb,bet,exo,nuc,pri,rhs,int,yacC,ter,kfrA,uvrD,F_TraF,F_TraH,F_TraG,eex,acr1,F_Orf169,acaD,acaC,acr2,stbA
NZ_KJ802405	Conj	MOBH	TrwB/TraD	mobI,repA,sppA,dsbA,parA,parB,dcm2,topB,traI,traD,traJ,F_TraL,F_TraE,F_TraK,F_TraB,F_TraV,F_TraA,dsbC,F_TraC,trhF,F_TraW,F_TraU,F_TraN,ssb,bet,exo,nuc,pri,rhs,int,yacC,ter,kfrA,uvrD,F_TraF,F_TraH,F_TraG,eex,acr1,F_Orf169,acaD,acaC,acr2,stbA
NZ_CP018716	Conj	MOBH	TrwB/TraD	mobI,repA,sppA,dsbA,parA,parB,dcm2,topB,traI,traD,traJ,F_TraL,F_TraE,F_TraK,F_TraB,F_TraV,F_TraA,rhs,int,yacC,ter,kfrA,uvrD,F_TraF,F_TraH,F_TraG,eex,acr1,F_Orf169,acaD,acaC,acr2,stbA
NZ_CP012668	Conj	MOBH	TrwB/TraD,TrwB/TraD	mobI,repA,sppA,P_TrwF,P_TrwE,parA,parB,dcm2,topB,traI,traD,traJ,F_TraL,F_TraE,F_TraK,F_TraB,F_TraV,traA,dsbC,F_TraC,trhF,F_TraW,F_TraU,F_TraN,ssb,bet,exo,nuc,pri,rhs,int,yacC,ter,kfrA,uvrD,F_TraF,F_TraH,F_TraG,eex,acr1,F_Orf169,acaD,acaC,acr2,stbA
NZ_AP022395	Conj	MOBH,MOBC	TrwB/TraD	mobI,repA,sppA,dsbA,parA,parB,dcm2,topB,traI,traD,traJ,F_TraL,F_TraE,F_TraK,F_TraB,F_TraV,F_TraA,dsbC,F_TraC,trhF,F_TraW,F_TraU,F_TraN,ssb,bet,exo,nuc,pri,yacC,int,rhs,ter,kfrA,uvrD,F_TraF,F_TraH,F_TraG,eex,acr1,F_Orf169,acaD,acaC,acr2,stbA
NZ_CP059480	Conj	MOBH	TrwB/TraD	mobI,repA,sppA,dsbA,parA,parB,dcm2,topB,traI,traD,traJ,F_TraL,F_TraE,F_TraK,F_TraB,F_TraV,F_TraA,dsbC,F_TraC,F_TraW,F_TraN,F_TraC,trhF,F_TraW,F_TraU,F_TraN,bet,exo,nuc,pri,int,ter,kfrA,uvrD,F_TraF,F_TraH,F_TraG,eex,acr1,F_Orf169,acaD,acaC,acr2,stbA
NZ_OU015324	mob_unconj	MOBH	TrwB/TraD	mobI,repA,sppA,dsbA,parA,parB,F_TraE,F_TraL,traJ,traD,traI,topB,rhs,int,yacC,ter,kfrA,uvrD,F_TraF,F_TraH,F_TraG,eex,acr1,F_Orf169,acaD,acaC,acr2,stbA
KR827394	Conj	MOBH	TrwB/TraD	mobI,repA,sppA,dsbA,parA,parB,P_TraF,P_TraG,P_TrbB,P_TrbC,P_TrbD,P_TrbE,P_TrbJ,P_TrbL,P_TrbF,P_TrbG,P_TrbI,dcm2,topB,traI,traD,traJ,traL,F_TraE,F_TraK,F_TraB,F_TraV,F_TraA,dsbC,F_TraC,trhF,F_TraW,F_TraU,F_TraN,ssb,bet,exo,nuc,pri,rhs,int,yacC,ter,kfrA,uvrD,F_TraF,F_TraH,F_TraG,eex,acr1,F_Orf169,acaD,acaC,acr2,stbA
NZ_CP100703	Conj	MOBH,MOBC	TrwB/TraD	mobI,repA,sppA,dsbA,F_TraN,F_TraU,F_TraW,trhF,F_TraC,dsbC,F_TraA,F_TraV,F_TraB,F_TraK,F_TraE,F_TraL,traJ,traD,traI,topB,dcm2,parB,parA,rhs,int,yacC,ter,kfrA,uvrD,F_TraF,F_TraH,F_TraG,eex,acr1,F_Orf169,acaD,acaC,acr2,stbA
NZ_CP051426	Conj	MOBH	TrwB/TraD	mobI,repA,sppA,dsbA,parA,parB,dcm2,topB,traI,traD,traJ,F_TraL,F_TraE,F_TraK,F_TraB,F_TraV,F_TraA,dsbC,F_TraC,trhF,F_TraW,F_TraU,F_TraN,ssb,bet,exo,nuc,pri,rhs,int,yacC,ter,kfrA,uvrD,F_TraF,F_TraH,F_TraG,eex,acr1,F_Orf169,acaD,acaC,acr2,stbA
NZ_MN823987	Conj	MOBH,MOBC,MOBF	TrwB/TraD	mobI,repA,sppA,dsbA,F_TraX,parA,parB,dcm2,topB,traI,traD,traJ,F_TraL,F_TraE,F_TraK,F_TraB,F_TraV,F_TraA,dsbC,F_TraC,trhF,F_TraW,F_TraU,F_TraN,ssb,bet,exo,nuc,pri,rhs,int,yacC,ter,kfrA,uvrD,F_TraF,F_TraH,F_TraG,eex,acr1,F_Orf169,acaD,acaC,acr2,stbA
NZ_MT551208	Conj	MOBH	TrwB/TraD	mobI,repA,sppA,dsbA,parA,parB,dcm2,topB,traI,traD,traJ,F_TraL,F_TraE,F_TraK,F_TraB,F_TraV,F_TraA,dsbC,F_TraC,trhF,F_TraW,F_TraU,F_TraN,ssb,bet,exo,nuc,rhs,int,yacC,ter,kfrA,uvrD,F_TraF,F_TraH,F_TraG,eex,acr1,F_Orf169,acaD,acaC,acr2,stbA
NZ_CP029249	Conj	MOBH,MOBC	TrwB/TraD	mobI,repA,sppA,dsbA,F_TraN,F_TraU,F_TraW,trhF,F_TraC,dsbC,F_TraA,F_TraV,F_TraB,F_TraK,F_TraE,F_TraL,traJ,traD,traI,topB,dcm2,parB,parA,rhs,int,yacC,ter,kfrA,uvrD,F_TraF,F_TraH,F_TraG,eex,acr1,F_Orf169,acaD,acaC,acr2,stbA
NZ_MT320534	Conj	MOBH	TrwB/TraD	mobI,repA,sppA,dsbA,parA,parB,dcm2,topB,traI,traD,traJ,F_TraL,F_TraE,F_TraK,F_TraB,F_TraV,F_TraA,dsbC,F_TraC,trhF,F_TraW,F_TraU,F_TraN,ssb,bet,exo,nuc,pri,P_TrbB,rhs,int,yacC,ter,kfrA,uvrD,F_TraF,F_TraH,F_TraG,eex,acr1,F_Orf169,acaD,acaC,acr2,stbA
MN657247	mob_unconj	MOBH		mobI,repA,sppA,dsbA,parA,parB,dcm2,topB,traI,rhs,int,yacC,ter,kfrA,uvrD,F_TraF,F_TraH,F_TraG,eex,acr1,F_Orf169,acaD,acaC,acr2,stbA
NZ_CP024550	Conj	MOBH	TrwB/TraD,TrwB/TraD	mobI,repA,sppA,dsbA,P_TrwF,P_TrwE,parA,parB,P_TrbB,dcm2,topB,traI,traD,traJ,F_TraL,F_TraE,F_TraK,F_TraB,F_TraV,F_TraA,dsbC,F_TraC,trhF,F_TraW,F_TraU,F_TraN,ssb,bet,exo,nuc,pri,rhs,int,yacC,ter,kfrA,uvrD,F_TraF,F_TraH,F_TraG,eex,acr1,F_Orf169,acaD,acaC,acr2,stbA
NZ_CP045517	unmob			mobI,repA,sppA,dsbA,dcm2,parB,parA,int,yacC,ter,kfrA,uvrD,F_TraF,F_TraH,F_TraG,eex,acr1,F_Orf169,acaD,acaC,acr2,stbA
NZ_MT316184	Conj	MOBH	TrwB/TraD	mobI,repA,sppA,dsbA,parA,parB,dcm2,topB,traI,traD,traJ,F_TraL,F_TraE,F_TraK,F_TraB,F_TraV,F_TraA,dsbC,F_TraC,trhF,F_TraW,F_TraU,F_TraN,ssb,bet,exo,nuc,pri,rhs,int,yacC,ter,kfrA,uvrD,F_TraF,F_TraH,F_TraG,eex,acr1,F_Orf169,acaD,acaC,acr2,stbA
NC_019121	Conj	MOBH	TrwB/TraD	mobI,repA,sppA,dsbA,parA,parB,dcm2,topB,traI,traD,traJ,F_TraL,F_TraE,F_TraK,F_TraB,F_TraV,F_TraA,dsbC,F_TraC,trhF,F_TraW,F_TraU,F_TraN,ssb,bet,exo,nuc,pri,rhs,int,yacC,ter,kfrA,uvrD,F_TraF,F_TraH,F_TraG,eex,acr1,F_Orf169,acaD,acaC,acr2,stbA
LC521852	Conj	MOBH,MOBC,Other	TrwB/TraD,TrwB/TraD,TrwB/TraD	mobI,repA,sppA,dsbA,P_TrwF,P_TrwE,parA,parB,dcm2,topB,traI,traD,traJ,F_TraE,F_TraK,F_TraB,F_TraV,F_TraA,dsbC,F_TraC,trhF,F_TraW,F_TraU,F_TraN,ssb,bet,exo,nuc,pri,F_Orf169,F_TraM,F_TraA,F_TraL,F_TraE,F_TraK,F_TraB,F_TraC,F_TraW,F_TraU,F_TrbC,F_TraN,F_TraF,F_TraQ,F_TraB,F_TraH,F_TraG,F_TraX,rhs,int,yacC,ter,kfrA,uvrD,F_TraF,F_TraH,F_TraG,eex,acr1,F_Orf169,acaD,acaC,acr2,stbA
NZ_LT985249	Conj	MOBH	TrwB/TraD	mobI,repA,sppA,dsbA,parA,parB,dcm2,topB,traI,traD,traJ,F_TraL,F_TraE,F_TraK,F_TraB,F_TraV,F_TraA,dsbC,F_TraC,trhF,F_TraW,F_TraU,F_TraN,ssb,bet,exo,nuc,pri,rhs,uvrD,F_TraF,F_TraH,F_TraG,eex,acr1,F_Orf169,acaD,acaC,acr2,stbA
NZ_CP101908	Conj	MOBH	TrwB/TraD	mobI,repA,sppA,dsbA,parA,parB,dcm2,topB,traI,traD,traJ,F_TraL,F_TraE,F_TraK,F_TraB,F_TraV,F_TraA,dsbC,F_TraC,trhF,F_TraW,F_TraU,F_TraN,ssb,bet,exo,nuc,pri,rhs,int,yacC,ter,kfrA,uvrD,F_TraF,F_TraH,F_TraG,eex,acr1,F_Orf169,acaD,acaC,acr2,stbA
NZ_MG252895	Conj	MOBH	TrwB/TraD	mobI,repA,sppA,dsbA,parA,parB,dcm2,topB,traI,traD,traJ,F_TraL,F_TraE,F_TraK,F_TraB,F_TraV,F_TraA,dsbC,F_TraC,trhF,F_TraW,F_TraU,F_TraN,ssb,bet,exo,nuc,pri,rhs,int,yacC,ter,kfrA,uvrD,F_TraF,F_TraH,F_TraG,eex,acr1,F_Orf169,acaD,acaC,acr2,stbA
CP040384	unmob			mobI,repA,sppA,dsbA,parA,parB,dcm2,int,yacC,ter,kfrA,uvrD,F_TraF,F_TraH,F_TraG,eex,acr1,F_Orf169,acaD,acaC,acr2,stbA
NZ_CP032395	mob_unconj	MOBH	TrwB/TraD	mobI,repA,sppA,dsbA,dcm2,parB,parA,dsbC,traD,traI,topB,F_Orf169,ssb,rhs,int,yacC,ter,kfrA,uvrD,F_TraF,F_TraH,F_TraG,eex,acr1,F_Orf169,acaD,acaC,acr2,stbA
NC_019375	Conj	MOBH	TrwB/TraD	mobI,repA,sppA,dsbA,parA,parB,dcm2,topB,traI,traD,traJ,F_TraL,F_TraE,F_TraK,F_TraB,F_TraV,F_TraA,dsbC,F_TraC,trhF,F_TraW,F_TraU,F_TraN,ssb,bet,exo,nuc,pri,rhs,int,yacC,ter,kfrA,uvrD,F_TraF,F_TraH,F_TraG,eex,acr1,F_Orf169,acaD,acaC,acr2,stbA
NZ_CP051400	Conj	MOBH	TrwB/TraD	mobI,repA,sppA,dsbA,parA,parB,dcm2,topB,traI,traD,pri,nuc,exo,bet,ssb,F_TraN,F_TraU,F_TraW,trhF,F_TraC,dsbC,F_TraA,traV,rhs,int,yacC,ter,kfrA,uvrD,F_TraF,F_TraH,F_TraG,eex,acr1,F_Orf169,acaD,acaC,acr2,stbA
NZ_CP086224	unmob			mobI,repA,sppA,dsbA,parA,parB,rhs,int,yacC,ter,kfrA,uvrD,F_TraF,F_TraH,F_TraG,eex,acr1,F_Orf169,acaD,acaC,acr2,stbA
NZ_CP042518	Conj	MOBH	TrwB/TraD	mobI,repA,sppA,dsbA,parA,parB,P_TraF,P_TrbI,P_TrbG,P_TrbF,P_TrbL,P_TrbJ,P_TrbE,P_TrbD,P_TrbC,P_TrbB,P_TraG,P_TraF,P_TraG,P_TrbB,P_TrbC,P_TrbD,P_TrbE,P_TrbJ,P_TrbL,P_TrbF,P_TrbG,P_TrbI,dcm2,topB,traI,traD,traJ,F_TraL,F_TraE,F_TraK,F_TraB,F_TraV,F_TraA,dsbC,F_TraC,trhF,F_TraW,F_TraU,F_TraN,bet,exo,nuc,pri,int,ter,kfrA,uvrD,F_TraF,F_TraH,F_TraG,eex,acr1,F_Orf169,acaD,acaC,acr2,stbA
NZ_CP082149	Conj	MOBH	TrwB/TraD,TrwB/TraD	mobI,repA,sppA,dsbA,P_TrwF,P_TrwE,parA,parB,dcm2,topB,traI,traD,traJ,F_TraL,F_TraE,F_TraK,F_TraB,F_TraV,F_TraA,dsbC,F_TraC,trhF,F_TraW,F_TraU,F_TraN,ssb,bet,exo,nuc,pri,rhs,F_TraX,int,yacC,ter,kfrA,uvrD,F_TraF,F_TraH,F_TraG,eex,acr1,F_Orf169,acaD,acaC,acr2,stbA
NZ_CP087274	Conj	MOBH	TrwB/TraD	mobI,repA,sppA,dsbA,parA,parB,dcm2,topB,traI,traD,traJ,F_TraL,F_TraE,F_TraK,F_TraB,F_TraV,F_TraA,dsbC,F_TraC,trhF,F_TraW,F_TraU,F_TraN,ssb,bet,exo,nuc,pri,rhs,int,yacC,ter,kfrA,uvrD,F_TraF,F_TraH,F_TraG,eex,acr1,F_Orf169,acaD,acaC,acr2,stbA
NZ_CP038326	Conj	MOBH	TrwB/TraD	mobI,repA,sppA,dsbA,parA,parB,dcm2,topB,traI,traD,traJ,F_TraL,F_TraE,F_TraK,F_TraB,F_TraV,F_TraA,dsbC,F_TraC,trhF,F_TraW,F_TraU,F_TraN,ssb,bet,exo,nuc,pri,rhs,int,yacC,ter,kfrA,uvrD,F_TraF,F_TraH,F_TraG,eex,acr1,F_Orf169,acaD,acaC,acr2,stbA
NZ_CP016036	Conj	MOBH	TrwB/TraD	mobI,repA,sppA,dsbA,parA,parB,dcm2,topB,traI,traD,traJ,F_TraL,F_TraE,F_TraK,F_TraB,F_TraV,F_TraA,int,yacC,ter,kfrA,uvrD,F_TraF,F_TraH,F_TraG,eex,acr1,F_Orf169,acaD,acaC,acr2,stbA
LC521847	Conj	MOBH,MOBC	TrwB/TraD	mobI,repA,sppA,dsbA,parA,parB,dcm2,topB,traI,traD,traJ,F_TraL,F_TraE,F_TraK,F_TraB,F_TraV,F_TraA,dsbC,F_TraC,trhF,F_TraW,F_TraU,F_TraN,ssb,bet,exo,nuc,pri,rhs,int,yacC,ter,kfrA,uvrD,F_TraF,F_TraH,F_TraG,eex,acr1,F_Orf169,acaD,acaC,acr2,stbA
NZ_MN310377	Conj	MOBH	TrwB/TraD	mobI,repA,sppA,dsbA,parA,parB,dcm2,topB,traI,traD,traJ,F_TraL,F_TraE,F_TraK,F_TraB,F_TraV,F_TraA,rhs,int,yacC,ter,kfrA,uvrD,F_TraF,F_TraH,F_TraG,eex,acr1,F_Orf169,acaD,acaC,acr2,stbA
NZ_MZ836796	Conj	MOBH,MOBC	TrwB/TraD,TrwB/TraD	mobI,repA,sppA,dsbA,P_TrwF,P_TrwE,parA,parB,dcm2,topB,traI,traD,traJ,F_TraL,F_TraE,F_TraK,F_TraB,F_TraV,F_TraA,dsbC,F_TraC,trhF,F_TraW,F_TraU,F_TraN,ssb,bet,exo,nuc,pri,rhs,F_TraX,int,yacC,ter,kfrA,uvrD,F_TraF,F_TraH,F_TraG,eex,acr1,F_Orf169,acaD,acaC,acr2,stbA
MN657249	Conj	MOBH	TrwB/TraD	mobI,repA,sppA,dsbA,parA,parB,dcm2,topB,traI,traD,traJ,F_TraL,F_TraE,F_TraK,F_TraB,F_TraV,F_TraA,dsbC,F_TraC,trhF,F_TraW,F_TraU,F_TraN,ssb,bet,exo,pri,rhs,int,yacC,ter,kfrA,uvrD,F_TraF,F_TraH,F_TraG,eex,acr1,F_Orf169,acaD,acaC,acr2,stbA
KR827393	Conj	MOBH	TrwB/TraD	mobI,repA,sppA,dsbA,parA,parB,dcm2,topB,traI,traD,traJ,F_TraL,F_TraE,F_TraK,F_TraB,F_TraV,F_TraA,dsbC,F_TraC,trhF,F_TraW,F_TraU,F_TraN,ssb,bet,exo,nuc,pri,P_TrbB,rhs,int,yacC,ter,kfrA,uvrD,F_TraF,F_TraH,F_TraG,eex,acr1,F_Orf169,acaD,acaC,acr2,stbA
NZ_LT985260	Conj	MOBH	TrwB/TraD	mobI,repA,sppA,dsbA,parA,parB,dcm2,topB,traI,traD,traJ,F_TraL,F_TraE,F_TraK,F_TraB,F_TraV,F_TraA,dsbC,F_TraC,trhF,F_TraW,F_TraU,F_TraN,ssb,bet,exo,nuc,pri,rhs,int,yacC,ter,kfrA,uvrD,F_TraF,F_TraH,F_TraG,eex,acr1,F_Orf169,acaD,acaC,acr2,stbA
NZ_LR890502	Conj	MOBH	TrwB/TraD	mobI,repA,sppA,dsbA,parA,parB,dcm2,topB,traI,traD,traJ,F_TraL,F_TraE,F_TraK,F_TraB,F_TraV,F_TraA,dsbC,F_TraC,trhF,F_TraW,traU,rhs,int,yacC,ter,kfrA,uvrD,F_TraF,F_TraH,F_TraG,eex,acr1,F_Orf169,acaD,acaC,acr2,stbA
NZ_KY887596	Conj	MOBH,MOBC	TrwB/TraD,TrwB/TraD	mobI,repA,sppA,dsbA,P_TrwF,P_TrwE,parA,parB,dcm2,topB,traI,traD,traJ,F_TraL,F_TraE,F_TraK,F_TraB,F_TraV,F_TraA,dsbC,F_TraC,trhF,F_TraW,F_TraU,F_TraN,ssb,bet,exo,nuc,pri,rhs,yacC,ter,kfrA,uvrD,F_TraF,F_TraH,F_TraG,eex,acr1,F_Orf169,acaD,acaC,acr2,stbA
NZ_CP047278	Conj	MOBH,MOBF	TrwB/TraD,TrwB/TraD	mobI,repA,sppA,dsbA,ssb,F_Orf169,F_TraA,F_TraL,F_TraE,F_TraB,F_TraC,F_TraW,F_TraU,F_TrbC,F_TraN,F_TraB,F_TraH,parA,parB,dcm2,topB,traI,traD,traJ,F_TraL,F_TraE,F_TraK,F_TraB,F_TraV,F_TraA,dsbC,F_TraC,trhF,F_TraW,rhs,int,yacC,ter,kfrA,uvrD,F_TraF,F_TraH,F_TraG,eex,acr1,F_Orf169,acaD,acaC,acr2,stbA
NZ_LR822055	Conj	MOBH	TrwB/TraD	mobI,repA,sppA,dsbA,parA,parB,dcm2,topB,traI,traD,traJ,F_TraL,F_TraE,F_TraK,F_TraB,F_TraV,F_TraA,dsbC,F_TraC,trhF,F_TraW,F_TraU,F_TraN,ssb,bet,exo,nuc,pri,rhs,int,yacC,ter,kfrA,uvrD,F_TraF,F_TraH,F_TraG,eex,acr1,F_Orf169,acaD,acaC,acr2,stbA
NZ_CP015139	Conj	MOBH,MOBC,MOBC	TrwB/TraD	mobI,repA,sppA,dsbA,parA,parB,dcm2,topB,traI,traD,traJ,F_TraL,F_TraE,F_TraK,F_TraB,F_TraV,F_TraA,dsbC,F_TraC,trhF,F_TraW,F_TraU,F_TraN,ssb,bet,exo,nuc,pri,rhs,int,yacC,ter,kfrA,uvrD,F_TraF,F_TraH,F_TraG,eex,acr1,F_Orf169,acaD,acaC,acr2,stbA
NZ_CP009564	Conj	MOBH	TrwB/TraD	mobI,repA,sppA,dsbA,parA,parB,dcm2,topB,traI,traD,traJ,F_TraL,F_TraE,F_TraK,F_TraB,F_TraV,F_TraA,F_TraC,dsbC,F_TraC,trhF,rhs,int,yacC,ter,kfrA,uvrD,F_TraF,F_TraH,F_TraG,eex,acr1,F_Orf169,acaD,acaC,acr2,stbA
NC_017645	Conj	MOBH	TrwB/TraD	mobI,repA,sppA,dsbA,parA,parB,dcm2,topB,traI,traD,traJ,F_TraL,F_TraE,F_TraK,F_TraB,F_TraV,F_TraA,dsbC,F_TraC,trhF,F_TraW,F_TraU,F_TraN,ssb,bet,exo,nuc,pri,P_TrbB,rhs,int,yacC,ter,kfrA,uvrD,F_TraF,F_TraH,F_TraG,eex,acr1,F_Orf169,acaD,acaC,acr2,stbA
NZ_CP067687	unmob
NZ_CP071837	Conj	MOBH	TrwB/TraD	mobI,repA,sppA,dsbA,parA,parB,dcm2,topB,traI,traD,traJ,F_TraL,F_TraE,F_TraK,F_TraB,F_TraV,F_TraA,dsbC,F_TraC,trhF,F_TraW,F_TraU,F_TraN,bet,exo,F_TraF,F_TraH,F_TraG,eex,acr1,F_Orf169,acaD,acaC,acr2,stbA
NZ_CP044962	Conj	MOBH	TrwB/TraD	mobI,repA,sppA,dsbA,F_TraN,F_TraU,F_TraW,trhF,F_TraC,dsbC,F_TraA,F_TraV,F_TraB,F_TraK,F_TraE,F_TraL,traJ,traD,traI,topB,dcm2,parB,parA,int,yacC,ter,kfrA,uvrD,F_TraF,F_TraH,F_TraG,eex,acr1,F_Orf169,acaD,acaC,acr2,stbA
NZ_CP045462	unmob			mobI,repA,sppA,dsbA,parA,parB,dcm2,int,yacC,ter,kfrA,uvrD,F_TraF,F_TraH,F_TraG,eex,acr1,F_Orf169,acaD,acaC,acr2,stbA
NZ_MH917285	Conj	MOBH	TrwB/TraD	mobI,repA,sppA,dsbA,parA,parB,dcm2,topB,traI,traD,traJ,F_TraL,F_TraE,F_TraK,F_TraB,F_TraV,F_TraA,dsbC,F_TraC,trhF,F_TraW,F_TraU,pri,nuc,exo,bet,ssb,F_TraN,P_TrbB,rhs,int,yacC,ter,kfrA,uvrD,F_TraF,F_TraH,F_TraG,eex,acr1,F_Orf169,acaD,acaC,acr2,stbA
KR827391	Conj	MOBH	TrwB/TraD	mobI,repA,sppA,dsbA,parA,parB,dcm2,topB,traI,traD,traJ,F_TraL,F_TraE,F_TraK,F_TraB,F_TraV,F_TraA,dsbC,F_TraC,trhF,F_TraW,F_TraU,F_TraN,ssb,bet,exo,nuc,pri,rhs,int,yacC,ter,kfrA,uvrD,F_TraF,F_TraH,F_TraG,eex,acr1,F_Orf169,acaD,acaC,acr2,stbA
AP022381	Conj	MOBH	TrwB/TraD	mobI,repA,sppA,dsbA,parA,parB,dcm2,topB,traI,traD,traJ,F_TraL,F_TraE,F_TraK,F_TraB,F_TraV,F_TraA,dsbC,F_TraC,trhF,F_TraW,F_TraU,F_TraN,ssb,bet,exo,nuc,pri,rhs,int,yacC,ter,kfrA,uvrD,F_TraF,F_TraH,F_TraG,eex,acr1,F_Orf169,acaD,acaC,acr2,stbA
NZ_CP018220	mob_unconj	MOBH	TrwB/TraD	mobI,repA,sppA,dsbA,rhs,int,yacC,ter,kfrA,uvrD,F_TraF,F_TraH,traJ,traD,traI,topB,dcm2,parB,parA,acaC,acr2,stbA
NZ_CP019001	Conj	MOBH,MOBF	TrwB/TraD,TrwB/TraD	mobI,repA,sppA,dsbA,parA,parB,dcm2,topB,traI,traD,traJ,F_TraL,F_TraE,F_TraK,F_TraB,F_TraV,F_TraA,dsbC,F_TraC,trhF,F_TraW,F_TraU,F_TraN,ssb,bet,exo,nuc,pri,F_Orf169,F_TraM,F_TraY,F_TraA,F_TraL,F_TraE,F_TraK,F_TraB,F_TraV,F_TraC,F_TraW,F_TraU,F_TrbC,F_TraN,F_TraF,F_TraQ,F_TraB,F_TraH,F_TraG,F_TraX,rhs,int,yacC,ter,kfrA,uvrD,F_TraF,F_TraH,F_TraG,eex,acr1,F_Orf169,acaD,acaC,acr2,stbA
NZ_MT559989	Conj	MOBH,MOBC	TrwB/TraD	mobI,repA,sppA,dsbA,pri,nuc,exo,bet,ssb,F_TraN,F_TraU,F_TraW,trhF,F_TraC,dsbC,F_TraA,F_TraV,F_TraB,F_TraK,F_TraE,F_TraL,traJ,traD,traI,topB,dcm2,parB,parA,rhs,int,yacC,ter,kfrA,uvrD,F_TraF,F_TraH,F_TraG,eex,acr1,F_Orf169,acaD,acaC,acr2,stbA
NZ_CP053782	unmob			mobI,repA,dsbA,parA,parB,dsbC,F_TraC,trhF,F_TraW,F_TraU,F_TraN,bet,exo,pri,int,ter,uvrD,F_TraF,F_TraH,F_TraG,eex,acr1,F_Orf169,acaD,acaC,acr2,stbA
NZ_CP095570	Conj	MOBH,Other	TrwB/TraD,TrwB/TraD	mobI,repA,sppA,dsbA,parA,parB,dcm2,topB,traI,traD,traJ,F_TraL,F_TraE,F_TraK,F_TraB,F_TraV,F_TraA,dsbC,F_TraC,trhF,F_TraW,F_TraU,F_TraN,ssb,bet,exo,nuc,pri,F_Orf169,F_TraM,F_TraY,F_TraA,F_TraL,F_TraE,F_TraK,F_TraB,F_TraV,F_TraC,F_TraW,F_TraU,F_TrbC,F_TraN,F_TraF,F_TraQ,F_TraB,F_TraH,F_TraG,F_TraX,rhs,int,yacC,ter,kfrA,uvrD,F_TraF,F_TraH,F_TraG,eex,acr1,F_Orf169,acaD,acaC,acr2,stbA
NZ_CP053365	Conj	MOBH,MOBC,Other,Other	TrwB/TraD,TrwB/TraD	mobI,repA,sppA,dsbA,parA,parB,dcm2,topB,traI,traD,traJ,F_TraL,F_TraE,F_TraK,F_TraB,F_TraV,F_TraA,dsbC,F_TraC,trhF,F_TraW,F_TraU,F_TraN,ssb,bet,exo,pri,F_Orf169,F_TraM,F_TraY,F_TraA,F_TraL,F_TraE,F_TraK,F_TraB,F_TraV,F_TraC,F_TraW,F_TraU,F_TrbC,F_TraN,F_TraF,F_TraQ,F_TraB,F_TraH,F_TraG,F_TraX,rhs,int,yacC,ter,kfrA,uvrD,F_TraF,F_TraH,F_TraG,eex,acr1,F_Orf169,acaD,acaC,acr2,stbA
NZ_CP095592	Conj	MOBH	TrwB/TraD	mobI,repA,sppA,dsbA,parA,parB,dcm2,topB,traI,traJ,F_TraL,F_TraE,F_TraK,F_TraB,F_TraV,F_TraA,dsbC,F_TraC,trhF,F_TraW,F_TraU,F_TraN,ssb,bet,exo,nuc,pri,F_TraA,F_TraL,F_TraC,F_TraU,F_Orf169,rhs,int,yacC,ter,kfrA,uvrD,F_TraF,F_TraH,F_TraG,eex,acr1,F_Orf169,acaD,acaC,acr2,stbA
NZ_CP096164	Conj	MOBH,MOBC	TrwB/TraD	mobI,repA,sppA,dsbA,parA,parB,dcm2,topB,traI,traD,traJ,F_TraL,F_TraE,F_TraK,F_TraB,F_TraV,F_TraA,dsbC,F_TraC,trhF,F_TraW,F_TraU,F_TraN,ssb,bet,exo,nuc,pri,rhs,int,yacC,ter,kfrA,uvrD,F_TraF,F_TraH,F_TraG,eex,acr1,F_Orf169,acaD,acaC,acr2,stbA
NZ_CP095603	Conj	MOBH	TrwB/TraD	mobI,repA,sppA,dsbA,parA,parB,dcm2,topB,traI,traD,traJ,F_TraL,F_TraE,F_TraK,F_TraB,F_TraV,F_TraA,dsbC,F_TraC,trhF,F_TraW,F_TraU,F_TraN,ssb,bet,exo,nuc,pri,rhs,int,yacC,ter,kfrA,uvrD,F_TraF,F_TraH,F_TraG,eex,acr1,F_Orf169,acaD,acaC,acr2,stbA
NZ_CP069519	Conj	MOBH	TrwB/TraD	mobI,repA,sppA,dsbA,parA,parB,dcm2,topB,traI,traD,traJ,F_TraL,F_TraE,F_TraK,F_TraB,F_TraV,F_TraA,dsbC,F_TraC,trhF,F_TraW,F_TraU,F_TraN,bet,exo,nuc,pri,int,ter,kfrA,uvrD,F_TraF,F_TraH,F_TraG,eex,acr1,F_Orf169,acaD,acaC,acr2,stbA
NZ_MF344573	Conj	MOBH	TrwB/TraD	mobI,repA,sppA,dsbA,parA,parB,dcm2,topB,traI,traD,traJ,F_TraL,F_TraE,F_TraK,F_TraB,F_TraV,F_TraA,dsbC,F_TraC,trhF,F_TraW,F_TraU,F_TraN,ssb,bet,exo,nuc,pri,P_TrbB,rhs,int,yacC,ter,kfrA,uvrD,F_TraF,F_TraH,F_TraG,eex,acr1,F_Orf169,acaD,acaC,acr2,stbA
NZ_CP024192	Conj	MOBH,MOBC	TrwB/TraD,TrwB/TraD	mobI,repA,sppA,dsbA,P_TrwF,P_TrwE,parA,parB,P_TrbB,dcm2,topB,traI,traD,traJ,F_TraL,F_TraE,F_TraK,F_TraB,F_TraV,F_TraA,dsbC,F_TraC,trhF,F_TraW,F_TraU,F_TraN,ssb,bet,exo,nuc,pri,rhs,int,yacC,ter,kfrA,uvrD,F_TraF,F_TraH,F_TraG,eex,acr1,F_Orf169,acaD,acaC,acr2,stbA
NZ_CP012902	Conj	MOBH	TrwB/TraD	mobI,repA,sppA,dsbA,parA,parB,dcm2,topB,traI,traD,traJ,F_TraL,F_TraE,F_TraK,F_TraB,F_TraV,F_TraA,dsbC,F_TraC,trhF,F_TraW,F_TraU,F_TraN,ssb,bet,exo,nuc,pri,rhs,int,yacC,ter,kfrA,uvrD,F_TraF,F_TraH,F_TraG,eex,acr1,F_Orf169,acaD,acaC,acr2,stbA
NZ_CP095597	Conj	MOBH	TrwB/TraD	mobI,repA,sppA,dsbA,parA,parB,dcm2,topB,traI,traD,traJ,F_TraL,F_TraE,F_TraK,F_TraB,F_TraV,F_TraA,dsbC,F_TraC,F_TraN,ssb,bet,exo,nuc,pri,rhs,int,yacC,ter,kfrA,uvrD,F_TraF,F_TraH,F_TraG,eex,acr1,F_Orf169,acaD,acaC,acr2,stbA
NZ_CP021551	Conj	MOBH	TrwB/TraD	mobI,repA,sppA,dsbA,parA,parB,dcm2,topB,traI,traD,traJ,F_TraL,F_TraE,F_TraK,F_TraB,F_TraV,F_TraA,dsbC,F_TraC,trhF,F_TraW,F_TraU,F_TraN,ssb,bet,exo,nuc,pri,rhs,int,yacC,ter,kfrA,uvrD,F_TraF,F_TraH,F_TraG,eex,acr1,F_Orf169,acaD,acaC,acr2,stbA
NZ_MN207908	Conj	MOBH	TrwB/TraD	mobI,repA,sppA,dsbA,parA,parB,dcm2,topB,traI,traD,traJ,F_TraL,F_TraE,F_TraK,F_TraB,F_TraV,F_TraA,dsbC,F_TraC,trhF,F_TraW,F_TraU,F_TraN,ssb,bet,exo,nuc,pri,rhs,int,yacC,ter,kfrA,uvrD,F_TraF,F_TraH,F_TraG,eex,acr1,F_Orf169,acaD,acaC,acr2,stbA
NZ_MK205418	Conj	MOBH	TrwB/TraD	mobI,repA,sppA,dsbA,parA,parB,dcm2,topB,traI,traD,traJ,F_TraL,F_TraE,F_TraK,F_TraB,F_TraV,F_TraA,rhs,int,yacC,ter,kfrA,uvrD,F_TraF,F_TraH,F_TraG,eex,acr1,F_Orf169,acaD,acaC,acr2,stbA
NZ_KP975074	Conj	MOBH	TrwB/TraD	mobI,repA,sppA,dsbA,parA,parB,dcm2,topB,traI,traD,traJ,F_TraL,F_TraE,F_TraK,F_TraB,F_TraV,F_TraA,dsbC,F_TraC,trhF,F_TraW,F_TraU,F_TraN,ssb,bet,exo,nuc,pri,rhs,int,yacC,ter,kfrA,uvrD,F_TraF,F_TraH,F_TraG,eex,acr1,F_Orf169,acaD,acaC,acr2,stbA
NZ_MH457126	Conj	MOBH,MOBC	TrwB/TraD	mobI,repA,sppA,dsbA,parA,parB,dcm2,topB,traI,traD,traJ,F_TraL,F_TraE,F_TraK,F_TraB,F_TraV,F_TraA,dsbC,F_TraC,trhF,F_TraW,F_TraU,F_TraN,ssb,bet,exo,nuc,pri,rhs,int,yacC,ter,kfrA,uvrD,F_TraF,F_TraH,F_TraG,eex,acr1,F_Orf169,acaD,acaC,acr2,stbA
NC_009139	Conj	MOBH	TrwB/TraD	mobI,repA,sppA,dsbA,parA,parB,dcm2,topB,traI,traD,traJ,F_TraL,F_TraE,F_TraK,F_TraB,F_TraV,F_TraA,dsbC,F_TraC,trhF,F_TraW,F_TraU,F_TraN,ssb,bet,exo,nuc,pri,rhs,int,yacC,ter,kfrA,uvrD,F_TraF,F_TraH,F_TraG,eex,acr1,F_Orf169,acaD,acaC,acr2,stbA
NZ_MH001166	Conj	MOBH,MOBC	TrwB/TraD,TrwB/TraD	mobI,repA,sppA,dsbA,P_TrwF,P_TrwE,parA,parB,dcm2,topB,traI,traD,traJ,F_TraL,F_TraE,F_TraK,F_TraB,F_TraV,F_TraA,dsbC,F_TraC,trhF,F_TraW,F_TraU,F_TraN,ssb,bet,exo,nuc,pri,rhs,F_TraX,int,yacC,ter,kfrA,uvrD,F_TraF,F_TraH,F_TraG,eex,acr1,F_Orf169,acaD,acaC,acr2,stbA
NZ_LC556210	Conj	MOBH,MOBC	TrwB/TraD	mobI,repA,sppA,dsbA,parA,parB,dcm2,topB,traI,traD,traJ,F_TraL,F_TraE,F_TraK,F_TraB,F_TraV,F_TraA,dsbC,F_TraC,trhF,F_TraW,F_TraU,F_TraN,ssb,bet,exo,rhs,pri,nuc,int,yacC,ter,kfrA,uvrD,F_TraF,F_TraH,F_TraG,eex,acr1,F_Orf169,acaD,acaC,acr2,stbA
NZ_MT816498	Conj	MOBH	TrwB/TraD	mobI,repA,sppA,dsbA,P_TrbB,pri,nuc,exo,bet,ssb,F_TraN,F_TraU,F_TraW,trhF,F_TraC,dsbC,F_TraA,F_TraV,F_TraB,F_TraK,F_TraE,F_TraL,traJ,traD,traI,topB,dcm2,parB,parA,rhs,int,yacC,ter,kfrA,uvrD,F_TraF,F_TraH,F_TraG,eex,acr1,F_Orf169,acaD,acaC,acr2,stbA
NZ_CP087671	Conj	MOBH,MOBC	TrwB/TraD	mobI,repA,sppA,dsbA,parA,parB,dcm2,topB,traI,traD,traJ,F_TraL,F_TraE,F_TraK,F_TraB,F_TraV,F_TraA,dsbC,F_TraC,trhF,F_TraW,F_TraU,F_TraN,ssb,bet,exo,nuc,pri,rhs,int,yacC,ter,kfrA,uvrD,F_TraF,F_TraH,F_TraG,eex,acr1,F_Orf169,acaD,acaC,acr2,stbA
NZ_CP086432	Conj	MOBH	TrwB/TraD	mobI,repA,sppA,dsbA,parA,parB,dcm2,topB,traI,traD,traJ,F_TraL,F_TraE,F_TraK,F_TraB,F_TraV,F_TraA,dsbC,F_TraC,trhF,F_TraW,F_TraU,F_TraN,ssb,bet,exo,nuc,pri,rhs,int,yacC,ter,kfrA,uvrD,F_TraF,F_TraH,F_TraG,eex,acr1,F_Orf169,acaD,acaC,acr2,stbA
NZ_CP007636	Conj	MOBH,MOBC	TrwB/TraD	mobI,repA,sppA,dsbA,parA,parB,dcm2,topB,traI,traD,traJ,F_TraL,F_TraE,F_TraK,F_TraB,F_TraV,F_TraA,dsbC,F_TraC,trhF,F_TraW,F_TraU,F_TraN,ssb,bet,exo,nuc,pri,rhs,int,yacC,ter,kfrA,uvrD,F_TraF,F_TraH,F_TraG,eex,acr1,F_Orf169,acaD,acaC,acr2,stbA
NZ_MN310369	Conj	MOBH	TrwB/TraD	mobI,repA,sppA,dsbA,parA,parB,dcm2,topB,traI,traD,traJ,F_TraL,F_TraE,F_TraK,F_TraB,F_TraV,F_TraA,dsbC,F_TraC,trhF,F_TraW,F_TraU,F_TraN,ssb,bet,exo,nuc,pri,P_TrbB,rhs,int,yacC,ter,kfrA,uvrD,F_TraF,F_TraH,F_TraG,eex,acr1,F_Orf169,acaD,acaC,acr2,stbA
NZ_CP023724	Conj	MOBH	TrwB/TraD,TrwB/TraD	mobI,repA,sppA,dsbA,P_TrwF,P_TrwE,parA,parB,dcm2,topB,traI,traD,traJ,F_TraL,F_TraE,F_TraK,F_TraB,F_TraV,F_TraA,dsbC,F_TraC,trhF,F_TraW,F_TraU,F_TraN,ssb,bet,exo,nuc,rhs,int,yacC,ter,kfrA,uvrD,F_TraF,F_TraH,F_TraG,eex,acr1,F_Orf169,acaD,acaC,acr2,stbA
LC521853	Conj	MOBH,MOBC	TrwB/TraD,TrwB/TraD	mobI,repA,sppA,dsbA,P_TrwF,P_TrwE,dcm2,topB,traI,traD,traJ,F_TraL,F_TraE,F_TraK,F_TraB,F_TraV,F_TraA,dsbC,F_TraC,trhF,F_TraW,F_TraU,F_TraN,ssb,bet,exo,nuc,pri,rhs,int,yacC,ter,kfrA,uvrD,F_TraF,F_TraH,F_TraG,eex,acr1,F_Orf169,acaD,acaC,acr2,stbA
NZ_CP054399	Conj	MOBH,MOBC	TrwB/TraD	mobI,repA,sppA,dsbA,parA,parB,dcm2,topB,traI,traD,traJ,F_TraL,F_TraE,F_TraK,F_TraB,F_TraV,F_TraA,dsbC,F_TraC,trhF,F_TraW,F_TraU,F_TraN,ssb,bet,exo,nuc,pri,rhs,int,yacC,ter,kfrA,uvrD,F_TraF,F_TraH,F_TraG,eex,acr1,F_Orf169,acaD,acaC,acr2,stbA
NZ_KX156773	Conj	MOBH	TrwB/TraD	mobI,repA,sppA,dsbA,P_TrbJ,P_TrbL,parA,parB,dcm2,topB,traI,traD,traJ,F_TraL,F_TraE,F_TraK,F_TraB,F_TraV,F_TraA,dsbC,F_TraC,trhF,F_TraW,F_TraU,F_TraN,ssb,bet,exo,nuc,pri,rhs,int,yacC,ter,kfrA,uvrD,F_TraF,F_TraH,F_TraG,eex,acr1,F_Orf169,acaD,acaC,acr2,stbA
NC_019380	Conj	MOBH,MOBC	TrwB/TraD	mobI,repA,sppA,dsbA,parA,parB,dcm2,topB,traI,traD,traJ,F_TraL,F_TraE,F_TraK,F_TraB,F_TraV,F_TraA,dsbC,F_TraC,trhF,F_TraW,F_TraU,F_TraN,ssb,bet,exo,nuc,pri,rhs,int,yacC,ter,kfrA,uvrD,F_TraF,F_TraH,F_TraG,eex,acr1,F_Orf169,acaD,acaC,acr2,stbA
NZ_CP013324	Conj	MOBH	TrwB/TraD	mobI,repA,sppA,dsbA,parA,parB,dcm2,topB,traI,traD,traJ,F_TraL,F_TraE,F_TraK,F_TraB,F_TraV,F_TraA,dsbC,F_TraC,trhF,F_TraW,F_TraU,F_TraN,ssb,bet,exo,nuc,pri,rhs,int,yacC,ter,kfrA,uvrD,F_TraF,F_TraH,F_TraG,eex,acr1,F_Orf169,acaD,acaC,acr2,stbA
NZ_CP060509	mob_unconj	MOBP,MOBP	VirD4/TraG	mobI,repA,sppA,dsbA,int,yacC,ter,kfrA,uvrD,F_TraF,F_TraH,F_TraG,eex,acr1,F_Orf169,acaD,parB,parA,rhs,pri,exo,bet,ssb,I_TrbB,I_TrbA,acaC,acr2,stbA
NZ_MT720905	Conj	MOBH	TrwB/TraD	mobI,repA,sppA,dsbA,parA,parB,dcm2,topB,traI,traD,traJ,F_TraL,F_TraE,F_TraK,F_TraB,F_TraV,F_TraA,dsbC,F_TraC,trhF,F_TraW,F_TraU,F_TraN,ssb,bet,exo,nuc,pri,rhs,int,yacC,ter,kfrA,uvrD,F_TraF,F_TraH,F_TraG,eex,acr1,F_Orf169,acaD,acaC,acr2,stbA
NZ_CP031106	Conj	MOBH	TrwB/TraD	mobI,repA,sppA,dsbA,parA,parB,dcm2,topB,traI,traD,traJ,F_TraL,F_TraE,F_TraK,F_TraB,F_TraV,F_TraA,dsbC,F_TraC,trhF,F_TraW,F_TraU,F_TraN,ssb,bet,exo,nuc,pri,rhs,int,yacC,ter,kfrA,uvrD,F_TraF,F_TraH,F_TraG,eex,acr1,F_Orf169,acaD,acaC,acr2,stbA
NZ_KY887595	Conj	MOBH,MOBC	TrwB/TraD	mobI,repA,sppA,dsbA,parA,parB,dcm2,topB,traI,traD,traJ,F_TraL,F_TraE,F_TraK,F_TraB,F_TraV,F_TraA,dsbC,F_TraC,trhF,F_TraW,F_TraU,F_TraN,ssb,bet,exo,nuc,pri,rhs,int,yacC,ter,kfrA,uvrD,F_TraF,F_TraH,F_TraG,eex,acr1,F_Orf169,acaD,acaC,acr2,stbA
NZ_CP034397	mob_unconj	MOBH	TrwB/TraD	mobI,repA,sppA,dsbA,parA,parB,dcm2,topB,traI,traD,traJ,F_TraL,F_TraE,F_TraK,F_TraB,F_TraV,F_TraA,int,yacC,ter,kfrA,uvrD,F_TraF,F_TraH,F_TraG,eex,acr1,F_Orf169,acaD,acaC,acr2,stbA
NZ_KJ909290	Conj	MOBH	TrwB/TraD	mobI,repA,sppA,dsbA,parA,parB,dcm2,topB,traI,traD,traJ,F_TraL,F_TraE,F_TraK,F_TraB,F_TraV,F_TraA,dsbC,F_TraC,trhF,F_TraW,F_TraU,F_TraN,ssb,bet,exo,nuc,pri,rhs,int,yacC,ter,kfrA,uvrD,F_TraF,F_TraH,F_TraG,eex,acr1,F_Orf169,acaD,acaC,acr2,stbA
NZ_CP024824	unmob			mobI,repA,sppA,dsbA,parA,parB,rhs,int,yacC,ter,kfrA,uvrD,F_TraF,F_TraH,F_TraG,eex,acr1,F_Orf169,acaD,acaC,acr2,stbA
NZ_KX869741	Conj	MOBH	TrwB/TraD	mobI,repA,sppA,dsbA,parA,parB,dcm2,topB,traI,traD,traJ,F_TraL,F_TraE,F_TraK,F_TraB,F_TraV,F_TraA,dsbC,F_TraC,trhF,F_TraW,F_TraU,F_TraN,ssb,bet,exo,nuc,pri,rhs,int,yacC,P_TrbB,ter,kfrA,uvrD,F_TraF,F_TraH,F_TraG,eex,acr1,F_Orf169,acaD,acaC,acr2,stbA
NZ_CP021709	Conj	MOBH	TrwB/TraD	mobI,repA,sppA,dsbA,parA,parB,dcm2,topB,traI,traD,traJ,F_TraL,F_TraE,F_TraK,F_TraB,F_TraV,F_TraA,dsbC,F_TraC,trhF,F_TraW,F_TraU,F_TraN,bet,exo,nuc,pri,rhs,int,yacC,ter,kfrA,uvrD,F_TraF,F_TraH,F_TraG,eex,acr1,F_Orf169,acaD,acaC,acr2,stbA
NZ_CP067696	unmob
NZ_CP068399	unmob			mobI,repA,sppA,dsbA,parA,parB,dcm2,int,yacC,ter,eex,acr1,F_Orf169,acaD,acaC,acr2,stbA
NZ_AP022400	Conj	MOBH,MOBC	TrwB/TraD	mobI,repA,sppA,dsbA,parA,parB,dcm2,topB,traI,traD,traJ,F_TraL,F_TraE,F_TraK,F_TraB,F_TraV,F_TraA,dsbC,F_TraC,trhF,F_TraW,F_TraU,F_TraN,ssb,bet,exo,nuc,pri,yacC,int,rhs,ter,kfrA,uvrD,F_TraF,F_TraH,F_TraG,eex,acr1,F_Orf169,acaD,acaC,acr2,stbA
NZ_KP056256	Conj	MOBH,MOBC	TrwB/TraD	mobI,repA,sppA,dsbA,parA,parB,dcm2,topB,traI,traD,traJ,F_TraL,F_TraE,F_TraK,F_TraB,F_TraV,F_TraA,dsbC,F_TraC,trhF,F_TraW,F_TraU,traN,ssb,bet,exo,nuc,pri,rhs,int,yacC,ter,kfrA,uvrD,F_TraF,F_TraH,F_TraG,eex,acr1,F_Orf169,acaD,acaC,acr2,stbA
NZ_CP096167	Conj	MOBH	TrwB/TraD	mobI,repA,sppA,dsbA,parA,parB,dcm2,topB,traI,traD,traJ,F_TraL,F_TraE,F_TraK,F_TraB,F_TraV,F_TraA,dsbC,F_TraC,trhF,F_TraW,F_TraU,F_TraN,ssb,bet,exo,nuc,pri,rhs,int,yacC,ter,kfrA,uvrD,F_TraF,F_TraH,F_TraG,eex,acr1,F_Orf169,acaD,acaC,acr2,stbA
NZ_CP011429	Conj	MOBH	TrwB/TraD	mobI,repA,sppA,dsbA,parA,parB,dcm2,topB,traI,traD,traJ,F_TraL,F_TraE,F_TraK,F_TraB,F_TraV,F_TraA,dsbC,F_TraC,trhF,F_TraW,F_TraU,F_TraN,ssb,bet,exo,rhs,int,yacC,ter,kfrA,uvrD,F_TraF,F_TraH,F_TraG,eex,acr1,F_Orf169,acaD,acaC,acr2,stbA
MN657242	mob_unconj	MOBH		mobI,repA,sppA,dsbA,parA,parB,dcm2,topB,traI,rhs,int,yacC,ter,kfrA,uvrD,F_TraF,F_TraH,F_TraG,eex,acr1,F_Orf169,acaD,acaC,acr2,stbA
NZ_CP017058	Conj	MOBH	TrwB/TraD	mobI,repA,sppA,dsbA,P_TrbI,P_TrbG,P_TrbF,P_TrbL,P_TrbJ,P_TrbE,P_TrbD,P_TrbC,P_TrbB,P_TraG,P_TraF,parA,parB,dcm2,topB,traI,traD,traJ,F_TraL,F_TraE,F_TraK,F_TraB,F_TraV,F_TraA,dsbC,F_TraC,trhF,F_TraW,F_TraU,F_TraN,ssb,bet,exo,nuc,pri,rhs,int,yacC,ter,kfrA,uvrD,F_TraF,F_TraH,F_TraG,eex,acr1,F_Orf169,acaD,acaC,acr2,stbA
NZ_MF150123	Conj	MOBH	TrwB/TraD,TrwB/TraD	mobI,repA,sppA,dsbA,P_TrwF,P_TrwE,parA,parB,dcm2,topB,traI,traD,traJ,F_TraL,F_TraE,F_TraK,F_TraB,F_TraV,F_TraA,dsbC,F_TraC,trhF,F_TraW,F_TraU,F_TraN,ssb,bet,exo,nuc,pri,rhs,int,yacC,ter,kfrA,uvrD,F_TraF,F_TraH,F_TraG,eex,acr1,F_Orf169,acaD,acaC,acr2,stbA
NZ_CP050832	Conj	MOBH,MOBC	TrwB/TraD	mobI,repA,sppA,dsbA,F_TraN,F_TraU,F_TraW,trhF,F_TraC,dsbC,F_TraA,F_TraV,F_TraB,F_TraK,F_TraE,F_TraL,traJ,traD,traI,topB,dcm2,parB,parA,rhs,int,yacC,ter,kfrA,uvrD,F_TraF,F_TraH,F_TraG,eex,acr1,F_Orf169,acaD,acaC,acr2,stbA
NZ_CP089438	mob_unconj	MOBH	TrwB/TraD	mobI,repA,sppA,dsbA,parA,parB,dcm2,topB,traI,traD,traJ,rhs,int,yacC,ter,kfrA,uvrD,F_TraF,F_TraH,F_TraG,eex,acr1,F_Orf169,acaD,acaC,acr2,stbA
NZ_CP008790	Conj	MOBH	TrwB/TraD	mobI,repA,sppA,dsbA,parA,parB,dcm2,topB,traI,traD,traJ,F_TraL,F_TraE,F_TraK,F_TraB,F_TraV,F_TraA,dsbC,F_TraC,trhF,F_TraW,F_TraU,F_TraN,ssb,bet,exo,nuc,pri,rhs,int,yacC,ter,kfrA,uvrD,F_TraF,F_TraH,F_TraG,eex,acr1,F_Orf169,acaD,acaC,acr2,stbA
NZ_CP045520	unmob			mobI,repA,sppA,dsbA,parA,parB,dcm2,int,yacC,ter,kfrA,uvrD,F_TraF,F_TraH,F_TraG,eex,acr1,F_Orf169,acaD,acaC,acr2,stbA
NZ_CP047270	Conj	MOBH,MOBF	TrwB/TraD,TrwB/TraD	mobI,repA,sppA,dsbA,ssb,F_Orf169,F_TraA,F_TraL,F_TraE,F_TraB,F_TraC,F_TraW,F_TraU,F_TrbC,F_TraN,F_TraB,F_TraH,parA,parB,dcm2,topB,traI,traD,traJ,F_TraL,F_TraE,F_TraK,F_TraB,F_TraV,F_TraA,dsbC,F_TraC,trhF,F_TraW,rhs,int,yacC,ter,kfrA,uvrD,F_TraF,F_TraH,F_TraG,eex,acr1,F_Orf169,acaD,acaC,acr2,stbA
NZ_MT559986	Conj	MOBH	TrwB/TraD	mobI,repA,sppA,dsbA,parA,parB,dcm2,topB,traI,traD,traJ,F_TraL,F_TraE,F_TraK,F_TraB,F_TraV,F_TraA,dsbC,F_TraC,trhF,F_TraW,F_TraU,F_TraN,ssb,bet,exo,nuc,pri,P_TrbB,rhs,int,yacC,ter,kfrA,uvrD,F_TraF,F_TraH,F_TraG,eex,acr1,F_Orf169,acaD,acaC,acr2,stbA
NZ_MN148427	Conj	MOBH	TrwB/TraD	mobI,repA,sppA,dsbA,P_TraG,parA,parB,dcm2,topB,traI,traD,traJ,F_TraL,F_TraE,F_TraK,F_TraB,F_TraV,F_TraA,dsbC,F_TraC,trhF,F_TraW,F_TraU,F_TraN,ssb,bet,exo,nuc,pri,rhs,int,yacC,P_TrbB,ter,kfrA,uvrD,F_TraF,F_TraH,F_TraG,eex,acr1,F_Orf169,acaD,acaC,acr2,stbA
CP035908	Conj	MOBH,Other	TrwB/TraD	mobI,repA,sppA,parA,parB,dcm2,topB,traI,traD,traJ,F_TraL,F_TraE,F_TraK,F_TraB,F_TraV,F_TraA,dsbC,F_TraC,trhF,F_TraW,F_TraU,F_TraN,ssb,bet,exo,nuc,pri,rhs,int,yacC,ter,kfrA,uvrD,F_TraF,F_TraH,F_TraG,eex,acr1,F_Orf169,acaD,acaC,acr2,stbA
NZ_AP014634	Conj	MOBH,MOBF	TrwB/TraD,TrwB/TraD	mobI,repA,sppA,dsbA,parA,parB,dcm2,topB,traI,traD,traJ,F_TraL,F_TraE,F_TraX,F_TraG,F_TraH,F_TraB,F_TraQ,F_TraF,F_TraN,F_TrbC,F_TraU,F_TraW,F_TraC,ssb,F_Orf169,F_TraM,F_TraY,F_TraA,F_TraL,F_TraE,F_TraK,F_TraB,F_TraV,F_TraC,rhs,int,yacC,ter,kfrA,uvrD,F_TraF,F_TraH,F_TraG,eex,acr1,F_Orf169,acaD,acaC,acr2,stbA
NZ_MH917284	unmob		TrwB/TraD	mobI,repA,sppA,dsbA,P_TrwF,P_TrwE,parA,parB,pri,rhs,int,yacC,ter,kfrA,uvrD,F_TraF,F_TraH,F_TraG,eex,acr1,F_Orf169,acaD,acaC,acr2,stbA
NZ_KR559889	Conj	MOBH	TrwB/TraD	mobI,repA,sppA,dsbA,parA,parB,dcm2,topB,traI,traD,traJ,F_TraL,F_TraE,F_TraK,F_TraB,F_TraV,F_TraA,dsbC,F_TraC,trhF,F_TraW,F_TraU,F_TraN,ssb,bet,exo,nuc,pri,rhs,int,yacC,ter,kfrA,uvrD,F_TraF,F_TraH,F_TraG,eex,acr1,F_Orf169,acaD,acaC,acr2,stbA
NZ_AP018577	Conj	MOBH,Other	TrwB/TraD	mobI,repA,sppA,dsbA,parA,parB,dcm2,topB,traI,traD,traJ,F_TraL,F_TraE,F_TraK,F_TraB,F_TraV,F_TraA,int,yacC,ter,kfrA,uvrD,F_TraF,F_TraH,F_TraG,eex,acr1,F_Orf169,acaD,acaC,acr2,stbA
NZ_CP041172	Conj	MOBH,MOBC	TrwB/TraD	mobI,repA,sppA,dsbA,F_TraN,F_TraU,F_TraW,trhF,F_TraC,dsbC,F_TraA,F_TraV,F_TraB,F_TraK,F_TraE,F_TraL,traJ,traD,traI,topB,dcm2,parB,parA,rhs,int,yacC,ter,kfrA,uvrD,F_TraF,F_TraH,F_TraG,eex,acr1,F_Orf169,acaD,acaC,acr2,stbA
NZ_CP026405	Conj	MOBH	TrwB/TraD	mobI,repA,sppA,dsbA,parA,parB,dcm2,topB,traI,traD,traJ,F_TraL,F_TraE,F_TraK,F_TraB,F_TraV,F_TraA,dsbC,F_TraC,trhF,F_TraW,F_TraU,F_TraN,ssb,bet,exo,nuc,pri,rhs,kfrA,ter,yacC,int,P_TrbB,uvrD,F_TraF,F_TraH,F_TraG,eex,acr1,F_Orf169,acaD,acaC,acr2,stbA
NZ_CP067666	Conj	MOBH	TrwB/TraD	mobI,repA,sppA,dsbA,parA,parB,dcm2,topB,traI,traD,traJ,F_TraL,F_TraE,F_TraK,F_TraB,F_TraV,F_TraA,dsbC,F_TraC,trhF,F_TraW,F_TraU,F_TraN,ssb,bet,exo,nuc,pri,rhs,int,yacC,ter,kfrA,uvrD,F_TraF,F_TraH,F_TraG,eex,acr1,F_Orf169,acaD,acaC,acr2,stbA
MN657250	Conj	MOBH	TrwB/TraD	mobI,repA,sppA,dsbA,parA,parB,dcm2,topB,traI,traD,traJ,F_TraL,F_TraE,F_TraK,F_TraB,F_TraV,F_TraA,dsbC,F_TraC,trhF,F_TraW,F_TraU,F_TraN,ssb,bet,exo,pri,rhs,int,yacC,ter,kfrA,uvrD,F_TraF,F_TraH,F_TraG,eex,acr1,F_Orf169,acaD,acaC,acr2,stbA
NZ_MZ465528	Conj	MOBH	TrwB/TraD	mobI,repA,sppA,dsbA,parA,parB,dcm2,topB,traI,traD,traJ,F_TraL,F_TraE,F_TraK,F_TraB,F_TraV,F_TraA,dsbC,F_TraC,trhF,F_TraW,F_TraU,F_TraN,ssb,bet,exo,nuc,pri,rhs,P_TrbB,int,yacC,ter,kfrA,uvrD,F_TraF,F_TraH,F_TraG,eex,acr1,F_Orf169,acaD,acaC,acr2,stbA
NZ_MZ475694	unmob		TrwB/TraD	mobI,repA,sppA,dsbA,P_TrwF,P_TrwE,kfrA,uvrD,F_TraF,F_TraH,F_TraG,eex,acr1,F_Orf169,acaD,acaC,acr2,stbA
NZ_CP025245	Conj	MOBH	TrwB/TraD	mobI,repA,sppA,dsbA,parA,parB,dcm2,topB,traI,traD,traJ,F_TraL,F_TraE,F_TraK,F_TraB,F_TraV,F_TraA,dsbC,F_TraC,trhF,F_TraW,F_TraU,F_TraN,rhs,int,yacC,ter,kfrA,uvrD,F_TraF,F_TraH,F_TraG,eex,acr1,F_Orf169,acaD,acaC,acr2,stbA
CP074336	Conj	MOBH	TrwB/TraD	mobI,repA,sppA,dsbA,parA,parB,dcm2,topB,traI,traD,traJ,F_TraL,F_TraE,F_TraK,F_TraB,F_TraV,F_TraA,dsbC,F_TraC,trhF,F_TraW,F_TraU,F_TraN,ssb,bet,exo,nuc,pri,rhs,int,yacC,ter,kfrA,uvrD,F_TraF,F_TraH,F_TraG,eex,acr1,F_Orf169,acaD,acaC,acr2,stbA
KU160531	Conj	MOBH,Other	TrwB/TraD	mobI,repA,sppA,dsbA,parA,parB,dcm2,topB,traI,traD,traJ,F_TraL,F_TraE,F_TraK,F_TraB,F_TraV,F_TraA,dsbC,F_TraC,trhF,F_TraW,F_TraU,F_TraN,ssb,bet,exo,nuc,pri,rhs,int,yacC,ter,kfrA,uvrD,F_TraF,F_TraH,F_TraG,eex,acr1,F_Orf169,acaD,acaC,acr2,stbA
NZ_CP095599	Conj	MOBH	TrwB/TraD	mobI,repA,sppA,dsbA,pri,nuc,exo,bet,ssb,F_TraN,F_TraC,dsbC,F_TraA,F_TraV,F_TraB,F_TraK,F_TraE,F_TraL,traJ,traD,traI,topB,dcm2,parB,parA,rhs,int,yacC,ter,kfrA,uvrD,F_TraF,F_TraH,F_TraG,eex,acr1,F_Orf169,acaD,acaC,acr2,stbA
NZ_CP083494	Conj	MOBH	TrwB/TraD	mobI,repA,sppA,dsbA,parA,parB,dcm2,topB,traI,traD,traJ,F_TraL,F_TraE,F_TraK,F_TraB,F_TraV,F_TraA,dsbC,F_TraC,trhF,F_TraW,F_TraU,F_TraN,ssb,bet,exo,nuc,pri,rhs,int,yacC,ter,kfrA,uvrD,F_TraF,F_TraH,F_TraG,eex,acr1,F_Orf169,acaD,acaC,acr2,stbA
NZ_LR822057	Conj	MOBH	TrwB/TraD,TrwB/TraD	mobI,repA,sppA,dsbA,parA,parB,dcm2,topB,traI,traD,traJ,F_TraL,F_TraE,F_TraK,F_TraB,F_TraV,F_TraA,dsbC,F_TraC,trhF,F_TraW,F_TraU,F_TraN,ssb,bet,exo,nuc,pri,rhs,int,yacC,ter,kfrA,uvrD,F_TraF,F_TraH,F_TraG,eex,acr1,F_Orf169,acaD,acaC,acr2,stbA
NZ_LR890428	Conj	MOBH	TrwB/TraD	mobI,repA,sppA,dsbA,parA,parB,dcm2,topB,traI,traD,traJ,F_TraL,F_TraE,F_TraK,F_TraB,F_TraV,F_TraA,dsbC,F_TraC,trhF,F_TraW,traU,rhs,int,yacC,ter,kfrA,uvrD,F_TraF,F_TraH,F_TraG,eex,acr1,F_Orf169,acaD,acaC,acr2,stbA
NZ_CP095567	Conj	MOBH	TrwB/TraD	mobI,repA,sppA,dsbA,parA,parB,dcm2,topB,traI,traD,traJ,F_TraL,F_TraE,F_TraK,F_TraB,F_TraV,F_TraA,dsbC,F_TraC,F_TraN,ssb,bet,exo,nuc,pri,rhs,int,yacC,ter,kfrA,uvrD,F_TraF,F_TraH,F_TraG,eex,acr1,F_Orf169,acaD,acaC,acr2,stbA
NZ_MN647787	Conj	MOBH	TrwB/TraD	mobI,repA,sppA,dsbA,parA,parB,dcm2,topB,traI,traD,traJ,F_TraL,F_TraE,F_TraK,F_TraB,F_TraV,F_TraA,dsbC,F_TraC,trhF,F_TraW,F_TraU,F_TraN,ssb,bet,exo,nuc,pri,rhs,int,yacC,ter,kfrA,uvrD,F_TraF,F_TraH,F_TraG,eex,acr1,F_Orf169,acaD,acaC,acr2,stbA
NZ_CP018689	Conj	MOBH	TrwB/TraD	mobI,repA,sppA,dsbA,parA,parB,dcm2,topB,traI,traD,traJ,F_TraL,F_TraE,F_TraK,F_TraB,F_TraV,F_TraA,rhs,int,yacC,ter,kfrA,uvrD,F_TraF,F_TraH,F_TraG,eex,acr1,F_Orf169,acaD,acaC,acr2,stbA
NC_009141	Conj	MOBH	TrwB/TraD,TrwB/TraD	mobI,repA,sppA,dsbA,P_TrwF,P_TrwE,parA,parB,dcm2,topB,traI,traD,traJ,F_TraL,F_TraE,F_TraK,F_TraB,F_TraV,F_TraA,dsbC,F_TraC,trhF,F_TraW,F_TraU,F_TraN,ssb,bet,exo,nuc,pri,rhs,P_TrbB,int,yacC,ter,kfrA,uvrD,F_TraF,F_TraH,F_TraG,eex,acr1,F_Orf169,acaD,acaC,acr2,stbA
NZ_KY014464	Conj	MOBH,MOBC	TrwB/TraD	mobI,repA,sppA,dsbA,parA,parB,dcm2,topB,traI,traD,traJ,F_TraL,F_TraE,F_TraK,F_TraB,F_TraV,F_TraA,dsbC,F_TraC,trhF,F_TraW,F_TraU,F_TraN,ssb,bet,exo,nuc,pri,rhs,int,yacC,ter,kfrA,uvrD,F_TraF,F_TraH,F_TraG,eex,acr1,F_Orf169,acaD,acaC,acr2,stbA
NZ_CP025144	Conj	MOBH	TrwB/TraD	mobI,repA,sppA,dsbA,parA,parB,dcm2,topB,traI,traD,traJ,F_TraL,F_TraE,F_TraK,F_TraB,F_TraV,F_TraA,dsbC,F_TraC,trhF,F_TraW,F_TraU,F_TraN,ssb,bet,exo,nuc,pri,rhs,int,yacC,ter,kfrA,uvrD,F_TraF,F_TraH,F_TraG,eex,acr1,F_Orf169,acaD,acaC,acr2,stbA
NC_012693	Conj	MOBH	TrwB/TraD	mobI,repA,sppA,dsbA,parA,parB,dcm2,topB,traI,traD,traJ,F_TraL,F_TraE,F_TraK,F_TraB,F_TraV,F_TraA,F_TraC,dsbC,F_TraC,trhF,F_TraW,F_TraU,F_TraN,ssb,bet,exo,nuc,pri,rhs,int,yacC,ter,kfrA,uvrD,F_TraF,F_TraH,F_TraG,eex,acr1,F_Orf169,acaD,acaC,acr2,stbA
NZ_MN380474	Conj	MOBH	TrwB/TraD	mobI,repA,sppA,dsbA,parA,parB,dcm2,topB,traI,traD,traJ,F_TraL,F_TraE,F_TraK,F_TraB,F_TraV,F_TraA,dsbC,F_TraC,trhF,F_TraW,F_TraU,F_TraN,ssb,bet,exo,nuc,pri,rhs,int,yacC,ter,kfrA,uvrD,F_TraF,F_TraH,F_TraG,eex,acr1,F_Orf169,acaD,acaC,acr2,stbA
NZ_CP070596	Conj	MOBH	TrwB/TraD	mobI,repA,sppA,dsbA,trhF,F_TraC,dsbC,F_TraA,F_TraV,F_TraB,F_TraK,F_TraE,F_TraL,traJ,traD,traI,topB,dcm2,parB,parA,int,yacC,ter,kfrA,uvrD,F_TraF,F_TraH,F_TraG,eex,acr1,F_Orf169,acaD,acaC,acr2,stbA
NZ_OL348380	Conj	MOBH,MOBC	TrwB/TraD	mobI,repA,sppA,dsbA,parA,parB,dcm2,topB,traI,traD,traJ,F_TraL,F_TraE,F_TraK,F_TraB,F_TraV,F_TraA,dsbC,F_TraC,trhF,F_TraW,F_TraU,F_TraN,ssb,bet,exo,nuc,pri,rhs,int,yacC,ter,kfrA,uvrD,F_TraF,F_TraH,F_TraG,eex,acr1,F_Orf169,acaD,acaC,acr2,stbA
NZ_CP032491	Conj	MOBH	TrwB/TraD	mobI,repA,sppA,dsbA,parA,parB,dcm2,topB,traI,traD,traJ,F_TraL,F_TraE,F_TraK,F_TraB,F_TraV,F_TraA,dsbC,F_TraC,trhF,F_TraW,F_TraU,F_TraN,ssb,bet,exo,nuc,pri,rhs,int,yacC,ter,kfrA,uvrD,F_TraF,F_TraH,F_TraG,eex,acr1,F_Orf169,acaD,acaC,acr2,stbA
CP063755	Conj	MOBH,MOBF,MOBP	TrwB/TraD,VirD4/TraG	mobI,repA,sppA,dsbA,parA,parB,dcm2,topB,traI,traD,traJ,F_TraL,F_TraE,F_TraK,F_TraB,F_TraV,F_TraA,P_VirB1,P_VirB2,P_VirB4,P_VirB5,P_VirB6,P_VirB8,P_VirB9,P_VirB10,P_VirB11,F_TraX,rhs,int,yacC,ter,kfrA,uvrD,F_TraF,F_TraH,F_TraG,eex,acr1,F_Orf169,acaD,acaC,acr2,stbA
NZ_MG228427	Conj	MOBH	TrwB/TraD	mobI,repA,sppA,dsbA,parA,parB,dcm2,topB,traI,traD,traJ,F_TraL,F_TraE,F_TraK,F_TraB,F_TraV,F_TraA,dsbC,F_TraC,trhF,F_TraW,F_TraU,F_TraN,bet,exo,nuc,pri,int,ter,kfrA,uvrD,F_TraF,F_TraH,F_TraG,eex,acr1,F_Orf169,acaD,acaC,acr2,stbA
KM506769	Conj	MOBH	TrwB/TraD	mobI,repA,sppA,dsbA,parA,parB,dcm2,topB,traI,traD,traJ,F_TraL,F_TraE,F_TraK,F_TraB,F_TraV,F_TraA,dsbC,F_TraC,trhF,F_TraW,F_TraU,F_TraN,ssb,bet,exo,nuc,pri,rhs,int,yacC,ter,kfrA,uvrD,F_TraF,F_TraH,F_TraG,eex,acr1,F_Orf169,acaD,acaC,acr2,stbA
NZ_AP022080	Conj	MOBH	TrwB/TraD,TrwB/TraD	mobI,repA,sppA,dsbA,P_TrwF,P_TrwE,parA,parB,dcm2,topB,traI,traD,traJ,F_TraL,F_TraE,F_TraK,F_TraB,F_TraV,F_TraA,dsbC,F_TraC,trhF,F_TraW,F_TraU,F_TraN,ssb,bet,exo,nuc,pri,rhs,int,yacC,ter,kfrA,uvrD,F_TraF,F_TraH,F_TraG,eex,acr1,F_Orf169,acaD,acaC,acr2,stbA
NZ_CP024522	Conj	MOBH,MOBC	TrwB/TraD,TrwB/TraD	mobI,repA,sppA,dsbA,P_TrwF,P_TrwE,parA,parB,P_TrbB,dcm2,topB,traI,traD,traJ,F_TraL,F_TraE,F_TraK,F_TraB,F_TraV,F_TraA,dsbC,F_TraC,trhF,F_TraW,F_TraU,F_TraN,ssb,bet,exo,nuc,pri,rhs,int,yacC,ter,kfrA,uvrD,F_TraF,F_TraH,F_TraG,eex,acr1,F_Orf169,acaD,acaC,acr2,stbA
NZ_CP031584	Conj	MOBH,MOBC	TrwB/TraD	mobI,repA,sppA,dsbA,parA,parB,dcm2,topB,traI,traD,traJ,F_TraL,F_TraE,F_TraK,F_TraB,F_TraV,F_TraA,dsbC,F_TraC,trhF,F_TraW,F_TraU,F_TraN,ssb,bet,exo,nuc,pri,rhs,int,yacC,ter,kfrA,uvrD,F_TraF,F_TraH,F_TraG,eex,acr1,F_Orf169,acaD,acaC,acr2,stbA
NZ_CP086417	Conj	MOBH	TrwB/TraD	mobI,repA,sppA,dsbA,parA,parB,dcm2,topB,traI,traD,traJ,F_TraL,F_TraE,F_TraK,F_TraB,F_TraV,F_TraA,dsbC,F_TraC,trhF,F_TraW,F_TraU,F_TraN,ssb,bet,exo,nuc,pri,rhs,int,yacC,ter,kfrA,uvrD,F_TraF,F_TraH,F_TraG,eex,acr1,F_Orf169,acaD,acaC,acr2,stbA
CP063738	unmob			mobI,repA,sppA,dsbA,parA,parB,dcm2,rhs,int,yacC,ter,kfrA,uvrD,F_TraF,F_TraH,F_TraG,eex,acr1,F_Orf169,acaD,acaC,acr2,stbA
CP063741	Conj	MOBH,MOBP,MOBP,MOBQ	TrwB/TraD,VirD4/TraG	mobI,repA,sppA,dsbA,ssb,I_TrbB,I_TrbA,I_TraY,I_TraX,I_TraW,I_TraV,I_TraU,I_TraT,I_TraS,I_TraR,I_TraQ,I_TraP,I_TraO,I_TraN,I_TraM,I_TraL,I_TraK,I_TraJ,I_TraI,I_TraH,parA,parB,dcm2,topB,traI,traD,traJ,F_TraL,F_TraE,F_TraK,F_TraB,F_TraV,F_TraA,rhs,int,yacC,ter,kfrA,uvrD,F_TraF,F_TraH,F_TraG,eex,acr1,F_Orf169,acaD,acaC,acr2,stbA
NZ_CP034084	Conj	MOBH,Other	TrwB/TraD	mobI,repA,sppA,dsbA,parA,parB,dcm2,topB,traI,traD,traJ,F_TraL,F_TraE,F_TraK,F_TraB,F_TraV,F_TraA,dsbC,F_TraC,trhF,F_TraW,F_TraU,F_TraN,bet,exo,nuc,pri,int,ter,kfrA,uvrD,F_TraF,F_TraH,F_TraG,eex,acr1,F_Orf169,acaD,acaC,acr2,stbA
NZ_CP025231	Conj	MOBH	TrwB/TraD	mobI,repA,sppA,dsbA,parA,parB,dcm2,topB,traI,traD,traJ,F_TraL,F_TraE,F_TraK,F_TraB,F_TraV,F_TraA,F_TraC,dsbC,F_TraC,trhF,F_TraW,F_TraU,F_TraN,ssb,bet,exo,nuc,pri,rhs,int,yacC,ter,kfrA,uvrD,F_TraF,F_TraH,F_TraG,eex,acr1,F_Orf169,acaD,acaC,acr2,stbA
NZ_KX786648	Conj	MOBH	TrwB/TraD	mobI,repA,sppA,dsbA,parA,parB,dcm2,topB,traI,traD,traJ,F_TraL,F_TraE,F_TraK,F_TraB,F_TraV,F_TraA,dsbC,F_TraC,trhF,F_TraW,F_TraU,F_TraN,ssb,bet,exo,nuc,pri,rhs,int,yacC,ter,kfrA,uvrD,F_TraF,F_TraH,F_TraG,eex,acr1,F_Orf169,acaD,acaC,acr2,stbA
NZ_MN647788	Conj	MOBH,MOBF	TrwB/TraD,TrwB/TraD	mobI,repA,sppA,dsbA,parA,parB,dcm2,topB,traI,traD,traJ,F_TraL,F_TraE,F_TraX,F_TraG,F_TraH,F_TraB,F_TraQ,F_TraF,F_TraN,F_TrbC,F_TraU,F_TraW,F_TraC,F_TraV,F_TraB,F_TraK,F_TraE,F_TraL,F_TraA,F_TraY,F_TraM,F_Orf169,rhs,int,yacC,ter,kfrA,uvrD,F_TraF,F_TraH,F_TraG,eex,acr1,F_Orf169,acaD,acaC,acr2,stbA
NZ_CP061407	Conj	MOBH	TrwB/TraD	mobI,repA,sppA,dsbA,parA,parB,dcm2,topB,traI,traD,traJ,F_TraL,F_TraE,F_TraK,F_TraB,F_TraV,F_TraA,yacC,ter,kfrA,uvrD,F_TraF,F_TraH,F_TraG,eex,acr1,F_Orf169,acaD,acaC,acr2,stbA
CP052444	Conj	MOBH	TrwB/TraD,TrwB/TraD	mobI,repA,sppA,dsbA,P_TrwF,P_TrwE,parA,parB,dcm2,topB,traI,traD,traJ,F_TraL,F_TraE,F_TraK,F_TraB,F_TraV,F_TraA,dsbC,F_TraC,trhF,F_TraW,F_TraU,F_TraN,ssb,bet,exo,nuc,pri,rhs,int,yacC,ter,kfrA,uvrD,F_TraF,F_TraH,F_TraG,eex,acr1,F_Orf169,acaD,acaC,acr2,stbA
NZ_MN175387	Conj	MOBH,MOBC	TrwB/TraD,TrwB/TraD	mobI,repA,sppA,dsbA,P_TrwF,P_TrwE,parA,parB,dcm2,topB,traI,traD,traJ,F_TraL,F_TraE,F_TraK,F_TraB,F_TraV,F_TraA,dsbC,F_TraC,trhF,F_TraW,F_TraU,F_TraN,ssb,bet,exo,nuc,pri,rhs,F_TraX,int,yacC,ter,kfrA,uvrD,F_TraF,F_TraH,F_TraG,eex,acr1,F_Orf169,acaD,acaC,acr2,stbA
NZ_MN783744	Conj	MOBH,Other	TrwB/TraD	mobI,repA,sppA,dsbA,parA,parB,dcm2,topB,traI,traD,traJ,F_TraL,F_TraE,F_TraK,F_TraB,F_TraV,F_TraA,dsbC,F_TraC,trhF,F_TraW,F_TraU,F_TraN,bet,exo,nuc,pri,int,ter,kfrA,uvrD,F_TraF,F_TraH,F_TraG,eex,acr1,F_Orf169,acaD,acaC,acr2,stbA
NZ_MZ475700	unmob		TrwB/TraD	mobI,repA,sppA,dsbA,P_TrwF,P_TrwE,parA,parB,pri,rhs,int,yacC,ter,kfrA,uvrD,F_TraF,F_TraH,F_TraG,eex,acr1,F_Orf169,acaD,acaC,acr2,stbA
NZ_MT560002	Conj	MOBH	TrwB/TraD	mobI,repA,sppA,dsbA,parA,parB,dcm2,topB,traI,traD,traJ,F_TraL,F_TraE,F_TraK,F_TraB,F_TraV,F_TraA,dsbC,F_TraC,trhF,F_TraW,F_TraU,F_TraN,ssb,bet,exo,nuc,pri,P_TrbB,rhs,int,yacC,ter,kfrA,uvrD,F_TraF,F_TraH,F_TraG,eex,acr1,F_Orf169,acaD,acaC,acr2,stbA
NC_019045	Conj	MOBH	TrwB/TraD	mobI,repA,sppA,dsbA,parA,parB,dcm2,topB,traI,traD,traJ,F_TraL,F_TraE,F_TraK,F_TraB,F_TraV,F_TraA,dsbC,F_TraC,trhF,F_TraW,F_TraU,F_TraN,ssb,bet,exo,nuc,pri,rhs,int,yacC,ter,kfrA,uvrD,F_TraF,F_TraH,F_TraG,eex,acr1,F_Orf169,acaD,acaC,acr2,stbA
NZ_LR890634	Conj	MOBH	TrwB/TraD	mobI,repA,sppA,dsbA,parA,parB,dcm2,topB,traI,traD,traJ,F_TraL,F_TraE,F_TraK,F_TraB,F_TraV,F_TraA,dsbC,F_TraC,trhF,F_TraW,traU,rhs,int,yacC,ter,kfrA,uvrD,F_TraF,F_TraH,F_TraG,eex,acr1,F_Orf169,acaD,acaC,acr2,stbA
CP041052	unmob			mobI,repA,sppA,dsbA,parA,parB,dcm2,nuc,pri,rhs,int,yacC,ter,kfrA,uvrD,F_TraF,F_TraH,F_TraG,eex,acr1,F_Orf169,acaD,acaC,acr2,stbA
NZ_CP051308	Conj	MOBH	TrwB/TraD	mobI,repA,sppA,dsbA,P_TrbB,pri,nuc,exo,bet,ssb,F_TraN,F_TraU,F_TraW,trhF,F_TraC,dsbC,F_TraA,F_TraV,F_TraB,F_TraK,F_TraE,F_TraL,traJ,traD,traI,topB,dcm2,parB,parA,int,yacC,ter,kfrA,uvrD,F_TraF,F_TraH,F_TraG,eex
NZ_MZ465529	Conj	MOBH	TrwB/TraD	mobI,repA,sppA,dsbA,parA,parB,dcm2,topB,traI,traD,traJ,F_TraL,F_TraE,F_TraK,F_TraB,F_TraV,F_TraA,dsbC,F_TraC,trhF,F_TraW,F_TraU,F_TraN,ssb,bet,exo,nuc,pri,rhs,P_TrbB,int,yacC,ter,kfrA,uvrD,F_TraF,F_TraH,F_TraG,eex,acr1,F_Orf169,acaD,acaC,acr2,stbA
NZ_CP047703	Conj	MOBH	TrwB/TraD	mobI,repA,sppA,dsbA,parA,parB,dcm2,topB,traI,traD,traJ,F_TraL,F_TraE,F_TraK,F_TraB,F_TraV,F_TraA,dsbC,F_TraC,trhF,F_TraW,F_TraU,F_TraN,ssb,bet,exo,nuc,pri,rhs,int,yacC,ter,kfrA,uvrD,F_TraF,F_TraH,F_TraG,eex,acr1,F_Orf169,acaD,acaC,acr2,stbA
NZ_CP051319	Conj	MOBH	TrwB/TraD	mobI,repA,sppA,dsbA,parA,parB,dcm2,topB,traI,traD,traJ,F_TraL,F_TraE,F_TraK,F_TraB,F_TraV,F_TraA,F_TraC,dsbC,F_TraC,trhF,F_TraW,F_TraU,F_TraN,ssb,bet,exo,nuc,pri,P_TrbB,rhs,int,yacC,ter,kfrA,uvrD,F_TraF,F_TraH,F_TraG,eex,acr1,F_Orf169,acaD,acaC,acr2,stbA
NZ_CP018318	Conj	MOBH	TrwB/TraD	mobI,repA,sppA,dsbA,parA,parB,dcm2,topB,traI,traD,traJ,F_TraL,F_TraE,F_TraK,F_TraB,F_TraV,F_TraA,rhs,int,yacC,ter,kfrA,uvrD,F_TraF,F_TraH,F_TraG,eex,acr1,F_Orf169,acaD,acaC,acr2,stbA
NZ_CP030215	Conj	MOBH	TrwB/TraD	mobI,repA,sppA,dsbA,parA,parB,dcm2,topB,traI,traD,traJ,F_TraL,F_TraE,F_TraK,F_TraB,F_TraV,F_TraA,dsbC,F_TraC,trhF,F_TraW,F_TraU,F_TraN,ssb,bet,exo,nuc,pri,rhs,int,yacC,ter,kfrA,uvrD,F_TraF,F_TraH,F_TraG,eex,acr1,F_Orf169,acaD,acaC,acr2,stbA
NZ_AP018687	Conj	MOBH	TrwB/TraD	mobI,repA,sppA,dsbA,parA,parB,dcm2,topB,traI,traD,traJ,F_TraL,F_TraE,F_TraK,F_TraB,F_TraV,F_TraA,dsbC,F_TraC,trhF,F_TraW,F_TraU,F_TraN,bet,exo,nuc,pri,rhs,int,yacC,ter,kfrA,uvrD,F_TraF,F_TraH,F_TraG,eex,acr1,F_Orf169,acaD,acaC,acr2,stbA
NZ_CP071087	Conj	MOBH	TrwB/TraD	mobI,repA,sppA,dsbA,parA,parB,dcm2,topB,traI,traD,traJ,F_TraL,F_TraE,F_TraK,F_TraB,F_TraV,F_TraA,dsbC,F_TraC,trhF,F_TraW,F_TraU,F_TraN,ssb,bet,exo,nuc,pri,rhs,int,yacC,ter,kfrA,uvrD,F_TraF,F_TraH,F_TraG,eex,acr1,F_Orf169,acaD,acaC,acr2,stbA
NZ_KX029331	Conj	MOBH	TrwB/TraD	mobI,repA,sppA,dsbA,parA,parB,dcm2,topB,traI,traD,traJ,F_TraL,F_TraE,F_TraK,F_TraB,F_TraV,F_TraA,dsbC,F_TraC,trhF,F_TraW,F_TraU,F_TraN,ssb,bet,exo,nuc,pri,rhs,int,yacC,ter,kfrA,uvrD,F_TraF,F_TraH,F_TraG,eex,acr1,F_Orf169,acaD,acaC,acr2,stbA
NZ_CP100424	Conj	MOBH	TrwB/TraD,TrwB/TraD	mobI,repA,sppA,dsbA,P_TrwF,P_TrwE,parA,parB,dcm2,topB,traI,traD,traJ,F_TraL,F_TraE,F_TraK,F_TraB,F_TraV,F_TraA,dsbC,F_TraC,trhF,F_TraW,F_TraU,F_TraN,ssb,bet,exo,nuc,pri,rhs,int,yacC,ter,kfrA,uvrD,F_TraF,F_TraH,F_TraG,eex,acr1,F_Orf169,acaD,acaC,acr2,stbA
NZ_CP028197	Conj	MOBH,MOBH	TrwB/TraD,TrwB/TraD	mobI,repA,sppA,dsbA,F_TraI,F_TraN,F_TraU,F_TraW,F_TraC,F_TraV,F_TraB,F_TraK,F_TraE,F_TraL,F_TraA,F_TraF,F_TraH,F_TraG,F_Orf169,parA,parB,dcm2,topB,traI,traJ,F_TraL,F_TraE,F_TraK,F_TraB,F_TraV,F_TraA,dsbC,F_TraC,trhF,F_TraW,F_TraU,F_TraN,ssb,bet,exo,nuc,pri,rhs,int,yacC,ter,kfrA,uvrD,F_TraF,F_TraH,F_TraG,eex,acr1,F_Orf169,acaD,acaC,acr2,stbA
NZ_CP032448	unmob			mobI,repA,sppA,dsbA,parA,parB,rhs,int,yacC,ter,kfrA,uvrD,F_TraF,F_TraH,F_TraG,eex,acr1,F_Orf169,acaD,acaC,acr2,stbA
NZ_CP031512	Conj	MOBH	TrwB/TraD	mobI,repA,sppA,dsbA,parA,parB,dcm2,topB,traI,traD,traJ,F_TraL,F_TraE,F_TraK,F_TraB,F_TraV,F_TraA,dsbC,F_TraC,trhF,F_TraW,F_TraU,F_TraN,ssb,bet,exo,nuc,pri,rhs,int,yacC,ter,kfrA,uvrD,F_TraF,F_TraH,F_TraG,eex,acr1,F_Orf169,acaD,acaC,acr2,stbA
NZ_KY887590	Conj	MOBH,MOBC	TrwB/TraD	mobI,repA,sppA,dsbA,parA,parB,dcm2,topB,traI,traD,traJ,F_TraL,F_TraE,F_TraK,F_TraB,F_TraV,F_TraA,dsbC,F_TraC,trhF,F_TraW,F_TraU,F_TraN,ssb,bet,exo,nuc,pri,rhs,int,yacC,ter,kfrA,uvrD,F_TraF,F_TraH,F_TraG,eex,acr1,F_Orf169,acaD,acaC,acr2,stbA
NZ_LT882698	Conj	MOBH,Other	TrwB/TraD,TrwB/TraD	mobI,repA,sppA,dsbA,P_TraG,parA,parB,dcm2,topB,traI,traD,traJ,F_TraL,F_TraE,F_TraK,F_TraB,F_TraV,F_TraA,dsbC,F_TraC,trhF,F_TraW,F_TraU,F_TraN,ssb,bet,exo,nuc,pri,rhs,int,yacC,F_TraX,F_TraX,F_TraG,F_TraH,F_TraB,F_TraQ,F_TraF,F_TraN,F_TrbC,F_TraU,F_TraW,F_TraC,F_TraV,F_TraB,F_TraK,F_TraE,F_TraL,F_TraA,F_TraY,F_TraM,F_Orf169,P_TrbB,ter,kfrA,uvrD,F_TraF,F_TraH,F_TraG,eex,acr1,F_Orf169,acaD,acaC,acr2,…
NZ_CP020513	unmob			mobI,repA,sppA,dsbA,rhs,int,yacC,ter,kfrA,uvrD,F_TraF,F_TraH,F_TraG,eex,acr1,F_Orf169,acaD,acaC,acr2,stbA
NC_023898	Conj	MOBH	TrwB/TraD	mobI,repA,sppA,dsbA,parA,parB,dcm2,topB,traI,traD,traJ,F_TraL,F_TraE,F_TraK,F_TraB,F_TraV,F_TraA,dsbC,F_TraC,trhF,F_TraW,F_TraU,F_TraN,ssb,bet,exo,nuc,pri,P_TrbB,rhs,int,yacC,ter,kfrA,uvrD,F_TraF,F_TraH,F_TraG,eex,acr1,F_Orf169,acaD,acaC,acr2,stbA
NZ_KP742988	Conj	MOBH	TrwB/TraD	mobI,repA,sppA,dsbA,parA,parB,dcm2,topB,traI,traD,traJ,F_TraL,F_TraE,F_TraK,F_TraB,F_TraV,F_TraA,dsbC,F_TraC,trhF,F_TraW,F_TraU,F_TraN,ssb,bet,exo,nuc,pri,rhs,int,yacC,ter,kfrA,uvrD,F_TraF,F_TraH,F_TraG,eex,acr1,F_Orf169,acaD,acaC,acr2,stbA
NZ_LT985225	Conj	MOBH	TrwB/TraD	mobI,repA,sppA,dsbA,P_TraG,parA,parB,dcm2,topB,traI,traD,traJ,F_TraL,F_TraE,F_TraK,F_TraB,F_TraV,F_TraA,dsbC,F_TraC,trhF,F_TraW,F_TraU,F_TraN,ssb,bet,exo,nuc,pri,rhs,int,yacC,P_TrbB,ter,kfrA,uvrD,F_TraF,F_TraH,F_TraG,eex,acr1,F_Orf169,acaD,acaC,acr2,stbA
NZ_MH105050	Conj	MOBH,MOBC,MOBP	TrwB/TraD,VirD4/TraG	mobI,repA,sppA,dsbA,P_VirB1,P_VirB2,P_VirB4,P_VirB5,P_VirB6,P_VirB8,P_VirB9,P_VirB10,P_VirB11,parA,parB,dcm2,topB,traI,traD,traJ,F_TraL,F_TraE,F_TraK,F_TraB,F_TraV,F_TraA,dsbC,F_TraC,trhF,F_TraW,F_TraU,F_TraN,ssb,bet,exo,nuc,pri,rhs,int,yacC,ter,kfrA,uvrD,F_TraF,F_TraH,F_TraG,eex,acr1,F_Orf169,acaD,acaC,acr2,stbA
NZ_MN783743	Conj	MOBH	TrwB/TraD	mobI,repA,sppA,dsbA,parA,parB,dcm2,topB,traI,traD,traJ,F_TraL,F_TraE,F_TraK,F_TraB,F_TraV,F_TraA,dsbC,F_TraC,trhF,F_TraW,F_TraU,F_TraN,bet,exo,nuc,pri,int,ter,kfrA,uvrD,F_TraF,F_TraH,F_TraG,eex,acr1,F_Orf169,acaD,acaC,acr2,stbA
NZ_KY986974	Conj	MOBH	TrwB/TraD	mobI,repA,sppA,dsbA,dsbC,F_TraC,trhF,F_TraW,F_TraU,F_TraN,ssb,bet,exo,nuc,pri,P_TrbB,parA,parB,dcm2,topB,traI,traD,traJ,F_TraL,F_TraE,F_TraK,F_TraB,F_TraV,F_TraA,rhs,int,yacC,ter,kfrA,uvrD,F_TraF,F_TraH,F_TraG,eex,acr1,F_Orf169,acaD,acaC,acr2,stbA
NZ_CP082956	Conj	MOBH	TrwB/TraD	mobI,repA,sppA,dsbA,parA,parB,dcm2,topB,traI,traD,traJ,F_TraL,F_TraE,F_TraK,F_TraB,F_TraV,F_TraA,dsbC,F_TraC,trhF,F_TraW,F_TraU,F_TraN,ssb,bet,exo,nuc,pri,rhs,int,yacC,ter,kfrA,uvrD,F_TraF,F_TraH,F_TraG,eex,acr1,F_Orf169,acaD,acaC,acr2,stbA
NZ_CP089019	Conj	MOBH	TrwB/TraD,TrwB/TraD	mobI,repA,sppA,dsbA,P_TrwF,P_TrwE,parA,parB,dcm2,topB,traI,traD,traJ,F_TraL,F_TraE,F_TraK,F_TraB,F_TraV,F_TraA,dsbC,F_TraC,trhF,F_TraW,F_TraU,F_TraN,ssb,bet,exo,nuc,pri,rhs,int,yacC,ter,kfrA,uvrD,F_TraF,F_TraH,F_TraG,eex,acr1,acaD,acaC,acr2,stbA
NZ_MK033499	Conj	MOBF	TrwB/TraD	mobI,repA,sppA,dsbA,P_TrwF,P_TrwG,P_TrwJ,P_TrwK,P_TrwM,P_VirB1,ssb,parA,parB,dcm2,int,yacC,ter,kfrA,uvrD,F_TraF,F_TraH,F_TraG,eex,acr1,F_Orf169,acaD,acaC,acr2,stbA
NC_019066	Conj	MOBH	TrwB/TraD	mobI,repA,sppA,dsbA,parA,parB,dcm2,topB,traI,traD,traJ,F_TraL,dsbC,F_TraC,trhF,F_TraW,F_TraU,F_TraN,ssb,bet,exo,nuc,pri,P_TrbB,rhs,int,yacC,ter,kfrA,uvrD,F_TraF,F_TraH,F_TraG,eex,acr1,F_Orf169,acaD,acaC,acr2,stbA
NZ_CP080541	Conj	MOBH,MOBC	TrwB/TraD	mobI,repA,sppA,dsbA,parA,parB,dcm2,topB,traI,traD,traJ,F_TraL,F_TraE,F_TraK,F_TraB,F_TraV,F_TraA,dsbC,F_TraC,trhF,F_TraW,F_TraU,F_TraN,ssb,bet,exo,nuc,pri,rhs,int,yacC,ter,kfrA,uvrD,F_TraF,F_TraH,F_TraG,eex,acr1,F_Orf169,acaD,acaC,acr2,stbA
NZ_LC536681	Conj	MOBH	TrwB/TraD	mobI,repA,sppA,dsbA,parA,parB,dcm2,topB,traI,traD,traJ,F_TraL,F_TraE,F_TraK,F_TraB,F_TraV,F_TraA,dsbC,F_TraC,trhF,F_TraW,F_TraU,F_TraN,ssb,bet,exo,nuc,pri,rhs,int,yacC,ter,kfrA,uvrD,F_TraF,F_TraH,F_TraG,eex,acr1,F_Orf169,acaD,acaC,acr2,stbA
CP051443	Conj	MOBH	TrwB/TraD	mobI,repA,sppA,dsbA,parA,parB,dcm2,topB,traI,traD,traJ,F_TraL,F_TraE,F_TraK,F_TraB,F_TraV,F_TraA,rhs,int,yacC,ter,kfrA,uvrD,F_TraF,F_TraH,F_TraG,eex,acr1,F_Orf169,acaD,acaC,acr2,stbA
KY882285	Conj	MOBH,Other	TrwB/TraD	mobI,repA,sppA,dsbA,parA,parB,dcm2,topB,traI,traD,traJ,F_TraL,F_TraE,F_TraK,F_TraB,F_TraV,F_TraA,dsbC,F_TraC,trhF,F_TraW,F_TraU,F_TraN,bet,exo,nuc,pri,int,ter,kfrA,uvrD,F_TraF,F_TraH,F_TraG,eex,acr1,F_Orf169,acaD,acaC,acr2,stbA
NZ_LR697125	Conj	MOBH,MOBC	TrwB/TraD,TrwB/TraD	mobI,repA,sppA,dsbA,P_TrwF,P_TrwE,parA,parB,dcm2,topB,traI,traD,traJ,F_TraL,F_TraE,F_TraK,F_TraB,F_TraV,F_TraA,dsbC,F_TraC,trhF,F_TraW,F_TraU,F_TraN,ssb,bet,exo,nuc,pri,rhs,int,yacC,ter,kfrA,uvrD,F_TraF,F_TraH,F_TraG,eex,acr1,F_Orf169,acaD,acaC,acr2,stbA
NZ_CP070541	unmob			mobI,repA,sppA,dsbA,parA,parB,F_TraF,F_TraH,F_TraG,eex,acr1,F_Orf169,acaD,acaC,acr2,stbA
NZ_LR697099	Conj	MOBH,MOBC	TrwB/TraD,TrwB/TraD	mobI,repA,sppA,dsbA,P_TrwF,P_TrwE,parA,parB,dcm2,topB,traI,traD,traJ,F_TraL,F_TraE,F_TraK,F_TraB,F_TraV,F_TraA,dsbC,F_TraC,trhF,F_TraW,F_TraU,F_TraN,ssb,bet,exo,nuc,pri,rhs,int,yacC,ter,kfrA,uvrD,F_TraF,F_TraH,F_TraG,eex,acr1,F_Orf169,acaD,acaC,acr2,stbA
