# Supplementary material for: Comparative genomics reveals new insights into the evolution of the IncA and IncC family of plasmids
Source: Front Microbiol. 2022 Nov 16;13:1045314. doi: 10.3389/fmicb.2022.1045314 (PMC9709138; doi:10.3389/fmicb.2022.1045314)
Supplement: SUPPLEMENTARY TABLE 4 — The deletion, duplication of genes or gene clusters, inversion and rearrangement in all plasmids and the arrays of backbone genes. [file Table_4.XLSX]

## Sheet: Sheet
Accession	Plasmid name	Deletion	Duplication	Reversion	Translocation
NZ_CP038464	unnamed
NZ_CP067958	pC1069_1
NZ_CP025240	pSNE3-1928
NZ_CP076009	p1WGR351
NC_021667	IncA/C-LS6
NZ_CP019053	p1540-2		rhs,rhs
NZ_MH325468	pEc09	ssb,rhs,yacC
NZ_CP032380	pSDU1-USMARC-69807	dsbC,traC,trhF,traW,traU,traN,ssb,bet,exo,nuc,pri,rhs		traI traD traJ traL traE traK traB traV traA
NZ_MH475146	pCf164_LMB-1		rhs,rhs
NZ_MT560001	pKC3-1/2b
NZ_MH995506	pCFR17394
NC_020180	pEA1509_B
NZ_CP097381	pP14-166
NZ_MK205417	pN13-01141	dsbC,traC,trhF,traW,traU,traN,ssb,bet,exo,nuc,pri,rhs
NZ_CP021952	tig00000169_pilon	rhs	traN,traN
NZ_MN603981	p1564
NZ_LT985218	RCS18TR541_p	dsbC,traC,trhF,traW,traU,traN,ssb,bet
CP071069	p3347685_1
NZ_CP045510	pM-5360_DHA	topB,traI,traD,traJ,traL,traE,traK,traB,traV,traA,dsbC,traC,trhF,traW,traU,traN,ssb,bet,exo,nuc,pri,rhs		parA parB dcm2
NZ_KY887591	pEc19		rhs,rhs
NZ_AP022495	pSTN0717-36-1
NZ_CP047276	pCf4085	bet,exo,nuc,pri	traB,traB,traH,traH,traW,traW,traF,traF
NZ_CP040884	pK71-77-1-NDM
NZ_CP017778	unnamed1	traN,ssb,bet,exo,nuc,pri
NZ_CP071026	pRIVM_C010068_1	ssb
NZ_CP015394	pCR14_2
NZ_CP082989	p1-7008.20
NZ_CP043192	pPG20180173.1-IncAC2			parA parB dcm2 topB traI traD traJ traL traE traK traB traV traA dsbC traC trhF traW traU traN ssb bet exo
NZ_CP029118	unnamed5
NZ_CP028804	pCMY2_085072		traN,traN,traU,traU,traB,traB,traH,traH,traW,traW,ssb,ssb,traF,traF
NZ_CP083462	p158496	ssb,rhs,yacC
NZ_CP045953	pAUSMDU00008979_01	topB,traI,traD,traJ,traL,traE,traK,traV,traA,dsbC,traC,trhF,bet,exo,nuc,pri,uvrD		traW traU traN
NZ_CP030132	pIncAC2_L111	mobI,kfrA,uvrD,traF,traH,traG,eex,acr1,acaD,acaC,acr2,stbA
NZ_CP044199	pAR-0408	dsbC,traC,trhF,traW,traU,traN,ssb,bet,exo,nuc,pri	rhs,rhs	sppA dsbA parA parB dcm2,topB traI traD traJ traL traE traK traB traV traA,rhs int yacC ter kfrA uvrD traF traH traG eex acr1 acaD acaC
NZ_MT559997	pEC14-1b
NZ_CP079808	pS465MC_p1
NZ_MZ475707	unnamed3	dcm2,topB,traI,traD,traJ,traL,traE,traK,traB,traV,traA,dsbC,traC,trhF,traW,traU,traN,ssb,bet,exo,nuc
NZ_LT985243	RCS41_p
NZ_CP043190	pPG20180175.1-IncAC2			parA parB dcm2 topB traI traD traJ traL traE traK traB traV traA dsbC traC trhF traW traU traN ssb bet exo
NZ_CP032496	pSO21_IncA/C2	traK,traB,traV,traA,dsbC,traC,trhF,traW,traU,traN,ssb,bet,exo,nuc,pri
NZ_AP022514	pSTN0717-72-1
NC_019065	pPG010208
NZ_CP021695	tig00000123		ssb,ssb
NZ_CP095609	p_dm330_NDM1	trhF,traW,traU,traN,ssb,bet,exo
NZ_CP030077	p3-20710
NZ_MT219816	pRF173-1_87k_tetX	traI,traD,traJ,traL,traE,traK,traB,traV,traA,dsbC,traC,trhF,traW,traU,traN,ssb,bet,exo,nuc,pri
NZ_LT985224	RCS30_p
NZ_MH892479	pNDM-2262
NZ_KX709966	pIP40a		kfrA,kfrA
NZ_CP055326	pRHBSTW-00409_2	rhs,yacC,ter
NZ_MF344574	pT5282-Ct2	traU,traN,ssb,bet,exo	traF,traF	kfrA uvrD traF	traF,uvrD,kfrA
NZ_MT682138	pEC19-AB01133
NZ_MN101850	p13ZX28-272		traN,traN,traU,traU,traB,traB,traH,traH,traW,traW,ssb,ssb,traF,traF
NZ_MF582638	pKKp4-VIM
NZ_CP042536	pE51_002	ssb,rhs,yacC
CP046034	unnamed	sppA,dsbA,dcm2,topB,traI,traD,traJ,traL,traE,traK,traB,traV,traA,dsbC,traC,trhF,traW,traU,traN,ssb,bet,exo,rhs,int,yacC,ter,kfrA,uvrD,traF,traH,traG,eex,acr1,acaD
NZ_CP047350	pZN2-tetX-171kb
NZ_LT985220	RCS1TR83_p
NZ_CP101941	pSeFELIX702_3.1
AP024844	pEC0102-4P-1
NZ_CP031122	pIMP69_000369			parA parB dcm2 topB traI traD traJ traL traE traK traB traV traA dsbC traC trhF traW traU traN ssb bet exo nuc pri rhs int yacC ter kfrA
NZ_CP069200	pSAWA_01	kfrA,uvrD,traF,traH,traG,eex,acr1,acaD
NZ_CP021835	tig00000516_pilon			dcm2 topB traI traD traJ traL traE traK traB traV traA dsbC traC trhF traW traU traN ssb bet exo nuc pri rhs int yacC ter
NZ_CP016864	pSTY1-2010K-1587	nuc,pri,rhs,int,yacC,ter,kfrA,uvrD,traF,traH,traG,eex,acr1,acaD,acaC
NZ_CP010360	p35734-141.404kb	traJ,traL,traE,traK,traB,traV,traA,dsbC,traC,trhF,traW,traU,traN,ssb,bet,exo,nuc,rhs,yacC	kfrA,kfrA,traG,traG	kfrA uvrD traF traH traG
NZ_CP024557	unnamed1		rhs,rhs
CP031564	pKP21AC2	traJ,traL,traE,traK,traB,traV,traA,dsbC,traC,trhF,traW,traU,traN,ssb,bet,exo,nuc,pri
NZ_KX815983	pN13-01125	dsbC,traC,trhF,traW,traU,traN,ssb,bet,exo,nuc,pri		rhs int yacC ter kfrA,parA parB dcm2 topB traI traD traJ traL traE traK traB traV traA
NZ_MK205416	pN13-01070-1	dsbC,traC,trhF,traW,traU,traN,ssb,bet,exo,nuc,pri		parA parB dcm2 topB traI traD traJ traL traE traK traB traV traA
NZ_MT859309	pSa1753			sppA dsbA parA parB dcm2 topB traI traD traJ traL traE traK traB traV traA dsbC traC trhF traW traU traN ssb bet exo nuc pri rhs int yacC ter kfrA uvrD traF traH traG eex acr1 acaD
NC_012692	pAR060302
NZ_CP079173	pS471P_P1
NC_019069	pNDM10505
NZ_CP086440	p2247421-T5-MAC_1
NZ_MT559988	pEC5-1/2a	traL,traE,traK,traB,traV,traA		sppA dsbA parA parB dcm2 topB traI traD traJ
NZ_CP028170	pGMI17-002_1
NZ_MG550958	pG3216.2	ssb,rhs,yacC
NZ_CP077964	p6Pmi283-NDM		rhs,rhs
NZ_CP017987	unnamed2	dsbC,traC,trhF,traW,traU,traN,ssb,bet,exo,nuc,pri
NZ_CP032397	p22429	acaC	dsbC,dsbC,ssb,ssb,traC,traC	parA parB dcm2 topB traI traD traJ traL traE traK traB traV traA,dsbC traC trhF traW traU traN ssb bet exo nuc pri rhs int yacC ter kfrA uvrD traF traH traG eex acr1 acaD
NZ_CP095676	p_dmpro_s193a_NDM1		traD,traD,traN,traN,traU,traU,traI,traI,traV,traV,traF,traF,traC,traC
NZ_CP038322	pNE1127-2
NZ_MK123268	pSMA17468
NZ_CP018722	pKp_Goe_304-2	dsbC,traC,trhF,traW,traU,traN,ssb,bet,exo,nuc,pri
NZ_CP021206	p1002-NDM1	dsbC,traC,trhF,traW,traU,traN,ssb,bet,exo,nuc,pri,int	yacC,yacC
NZ_CP048797	p8538-NDM-1
NZ_CP018704	pKp_Goe_024-2	dsbC,traC,trhF,traW,traU,traN,ssb,bet,exo,nuc,pri
NZ_KU302801	pNDM1_SZ1	topB,traI,traD,traJ,traL,traE,traK,traB,traV,traA,dsbC,traC,trhF,traW,traU,traN,ssb,bet,exo,nuc,pri,rhs
NZ_MT316183	pN1_Eco		rhs,rhs
NZ_KT935446	2964TF	traI,traD,traJ,traL,traE,traK,traB,traV,traA,dsbC,traC,trhF,traW,traU,traN,ssb,bet,exo,nuc,pri,rhs
NZ_LT985222	RCS24TR548_p
NZ_CP040068	p_unnamed1_KPC2		rhs,rhs
NZ_CP027679	pSE12-01738-2
NZ_MH760469	p2016K-0796	nuc
NZ_CP028996	unnamed5
NZ_MT559998	pCC1-1/2b	dsbC,traC,trhF,traW,traU
NZ_CP038330	pNE1092-3	traB,traV,traA,dsbC,traC,trhF,traW,traU,traN,ssb,bet,exo,nuc,pri		parA parB dcm2 topB traI traD traJ traL traE traK
NZ_CP009868	pPSP-100		rhs,rhs
NZ_CP036192	pIncAC2
NZ_MH011352	pNDM-185
NZ_CP029730	unnamed2	traJ,traL,traE,traK,traB,traV,traA,traC,trhF,traW,traU,traN,ssb,bet,exo,nuc,pri,rhs
NZ_CP031610	pIncAC2-1502318	traW
NZ_CP032238	pTB221
NZ_CP022274	pA18-1	topB,traI,traD,traJ,traL,traE,traK,traB,traV,traA,dsbC,traC,trhF,traW,traU,traN,ssb,bet,exo,nuc,pri,rhs,yacC
CP027695	unnamed2		traB,traB
NZ_LT985253	RCS48TR660_p
NZ_CP027043	IncAC2
NZ_OU015341	P01	traK,traB,traV,traA,dsbC,traC,trhF,traW,traU,traN,bet,exo,nuc,pri	traI,traI
NZ_AP018578	pMH16-398D_1	dsbC,traC,trhF,traW,traU,traN,ssb,bet,exo,nuc,pri,rhs	traG,traG
NZ_CP097667	unnamed4	int	yacC,yacC
NZ_LC556211	pCC32		parA,parA
NZ_MG053108	pCf587	ssb,rhs,yacC
NZ_CP040024	pIncC-L132
NZ_MF627445	pVb0499		rhs,rhs
NC_019107	pSD_174	acaC	dsbC,dsbC,traC,traC
NZ_CP042479	pC50_001	ssb,rhs,yacC
NZ_CP100740	pR18.0292_200k	acr1,acaD,acaC
NZ_LS992184	2	traC,trhF,traW,traU,traN,bet,exo,nuc,pri
NZ_CP034714	pRSE15	ssb,rhs,yacC
NZ_CP007732	pKEC-dc3		rhs,rhs
NZ_CP021719	tig00000792	traD,traJ,trhF,traW,traU,traN	traC,traC
NZ_CP047353	pZA25-tetX-168kb
NZ_KX147633	pT1	rhs
NZ_MZ836809	pKP-16-57-NDM-1
NZ_CP047128	pT-HNK130-3	sppA,dsbA,dcm2,topB,traI,traD,traJ,traL,traE,traK,traB,traV,traA,dsbC,traC,trhF,traW,traU,traN,ssb,bet,exo,rhs,int,yacC,ter,kfrA,uvrD,traF,traH,traG,eex,acr1,acaD
NZ_LT985258	RCS54TR726_p
NZ_CP007558	pKEC-a3c		rhs,rhs
CP050740	pST56-1	dsbC,traC,trhF,traW,traU,traN,ssb,bet,exo,nuc,pri	kfrA,kfrA	sppA dsbA parA parB dcm2 topB traI traD traJ traL traE traK traB traV traA,rhs int yacC ter kfrA,kfrA uvrD traF traH traG eex acr1 acaD
NZ_CP017055	pPS1
NZ_MT559999	pKC1-1/2a	trhF,traW,traU,traN,ssb,bet,exo,nuc,pri
NZ_CP098334	p59174-171.4		rhs,rhs
NZ_KM670336	pSRC119-A/C
NZ_CP023274	pPmi70746_1
NZ_MH325469	pEc13	ssb,rhs,yacC	traN,traN,traU,traU,traB,traB,traH,traH,traW,traW,traF,traF
KR827392	pKAZ3
NZ_CP025141	KP1768_p1
NZ_CP040171	pVC1374
NZ_MT559987	pEC4-1b	dcm2,traI,traD,traJ,traL,traW,traU,traN,ssb,bet,exo,nuc,pri
NZ_CP050727	pST-1	dcm2,topB,traI,traD,traJ,traL,traE,traK,traV,traA,dsbC,traC,trhF,ssb,bet,exo,nuc,pri	traH,traH,traF,traF	traW traU traN,rhs int yacC ter kfrA uvrD traF traH
NZ_MT559985	pEC2-1/2a
NZ_CP012168	p34998-239.973kb	ssb,rhs,yacC
NZ_CP023952	unnamed1
NZ_CP050164	Carbapenemase(NDM-1)_IncA/C2
HQ023864	pAR060302
NZ_CP070545	p49969_KPC	dsbC,traC,trhF,bet,exo,nuc,pri,rhs,int,yacC,ter,kfrA,uvrD,traG,eex,acr1	traB,traB	traW traU traN
NZ_MF150118	pPM64421a
NZ_LC507075	p.BML2526	topB,traJ,traL,traE,traK,traB,traV,traA,dsbC,traC,trhF,traW,traU,traN,ssb,bet,exo,nuc,pri,rhs,int,yacC
NZ_KP345882	pBK32533		rhs,rhs,kfrA,kfrA,ssb,ssb
NZ_CP090430	unnamed		topB,topB
NZ_CP046773	unnamed2
NZ_CP024564	unnamed1
NZ_KC999035	pEC2-NDM-3	rhs
NZ_MN477204	unnamed
NZ_CP041027	pSA20143792.1	traC,trhF,bet,exo,nuc,pri,rhs	traB,traB,traH,traH,traF,traF	traL traE traK traB traV traA dsbC
NZ_CP032168	unnamed1
NZ_CP079631	pCMC307M_P2
NZ_LN831185	pNDM-116-17
NZ_MH995508	pECL17464
NZ_CP066808	unnamed2
NZ_CP047308	pCf75		rhs,rhs
NZ_CP025147	KP1766_p1
NC_023908	pKP1-NDM1
NZ_CP070971	p706-1	dcm2,topB,traI,traD,traJ,traL,traE,traK,traB,traV,traA,dsbC,traC,trhF,traW,traU,traN,ssb,bet,exo,nuc
NZ_MK638972	pMG252		rhs,rhs
NZ_MT559994	pEC11-1b		traN,traN
NZ_CP086666	pNDM-1
NZ_AP014939	pKHM-1	ssb	rhs,rhs,rhs,rhs,kfrA,kfrA
NZ_MF072965	pP10159-5	ssb,bet,exo,nuc,uvrD,traF,traH,traG,eex,acr1,acaD,acaC,acr2,stbA
NZ_MW363918	p2273C
NZ_CP043904	pSX2_LC6	dcm2,ssb,rhs
NZ_AP018672	pGSU10-3-1	pri
NZ_CP063295	pR17.1451_p159k	acr1,acaD,acaC
NC_022652	pIMP-PH114
CP063757	pVPS18S0911-1	dsbC,traC,trhF,traW,traU,traN,ssb,bet,exo,nuc,pri
NZ_AP018145	pM216_AC2
NZ_CP022126	p1605752AC2		traN,traN
NZ_CP026281	pKOR-01e8	int,yacC
NZ_CP047345	pZN3-tetX-171kb
NZ_MZ606383	p0831_NDM_IncC
CP082173	p5_SCLZS62
NZ_CP100733	pR18.1932_161k	acr1,acaD,acaC
NZ_CP014295	unnamed1
NZ_CP050732	pST101-1	traK,traV,traA,dsbC,traC,trhF,bet,exo,nuc,pri	traH,traH,traF,traF	traW traU traN
NZ_CP070578	p52810_IncC	traW,traU,traN,ssb,bet,exo,nuc,pri,rhs		parA parB dcm2 topB traI traD traJ traL traE traK traB traV traA dsbC traC trhF
NZ_CP007137	pRM12581	topB,traI,traD,traJ,traL,traE,traK,traB,traV,traA,dsbC,traC,trhF,traW,traU,traN,ssb,bet,exo,nuc,pri,rhs	traF,traF
NZ_CP054405	pKC148K		rhs,rhs
NZ_KY014466	pVVS1-per1
NZ_CP066542	pBTS_01	mobI,kfrA,uvrD,traF,traH,traG,eex,acr1,acaD,acaC,acr2,stbA		dsbC traC trhF traW traU traN ssb bet exo nuc pri rhs int yacC ter
NZ_LR890517	3	traN,ssb,bet,exo,nuc,pri
NC_009140	pSN254		dsbC,dsbC,traC,traC
NZ_CP025470	p187-4	dcm2,topB,traI,traD,traJ,traL,traE,traK,traB,traV,traA,dsbC,traC,trhF,traW,traU,traN,ssb,bet,exo,nuc
NZ_MT810375	p52905-KPC	dcm2,topB,traI,traD,traJ,traL,traE,traK,traV,traA,dsbC,traC,trhF,traU,traN,bet,exo,nuc
NZ_CP026207	pECO-dc1b		rhs,rhs
NC_016974	pMR0211	rhs
NZ_KU302802	pNDM1_SZ2	topB,traI,traD,traJ,traL,traE,traK,traB,traV,traA,dsbC,traC,trhF,traW,traU,traN,ssb,bet,exo,nuc,pri,rhs
NZ_CP084417	p2			parA parB dcm2 topB traI traD traJ traL traE traK traB traV traA dsbC traC trhF traW traU traN ssb bet exo nuc pri rhs int yacC ter kfrA
NZ_MT560003	pSC1-1/2a	ssb,bet,exo,nuc,pri		parA parB dcm2 topB traI traD traJ traL traE traK traB traV traA dsbC traC trhF traW traU traN
LC613143	pC055_NDM1	traL
NZ_KY399978	pVC211
NZ_CP031549	unnamed3
NZ_AP018579	pMH15-258M_1	dsbC,traC,trhF,traW,traU,traN,ssb,bet,exo,nuc,pri,rhs
AP025670	pNR1418-1	traJ,traL,traE,traK,traB,traV,traA,dsbC,traC,trhF,traW,traU,traN,ssb,bet,exo,nuc,pri,rhs,int,yacC
NZ_MH763829	pCFJY-17	ssb,bet,exo,nuc
NZ_MN310370	p11935-Ct1/2		traN,traN
NZ_KJ802404	pNDM-EcoGN568
NZ_CP095763	pKP5362-1		rhs,rhs
NZ_CP047711	pEco15-1	ssb,rhs,yacC
NZ_LC055503	pHM881QN	ssb,bet,exo,nuc
NZ_CP095620	p_dm478b_NDM1	trhF,traW,traU		parA parB dcm2 topB traI traD traJ traL traE traK traB traV traA dsbC traC,traN ssb bet exo nuc pri
NZ_CP096170	pJNE2-NDM		rhs,rhs
NZ_CP029718	unnamed5
NZ_CP068573	unnamed1
NZ_MZ465534	pKpnLUIS	ssb,rhs,yacC
NZ_CP080264	p135-4	trhF,traW,traU,traN,ssb,bet,exo,nuc,pri
NZ_CP020524	unnamed1
NZ_AP014611	p11663	uvrD
NZ_CP026233	pCFR-0b27		rhs,rhs
NZ_CP051451	p21978-1	acr1,acaD,acaC,acr2,stbA		parA parB dcm2 topB traI traD traJ traL traE traK traB traV traA dsbC traC trhF traW traU traN ssb bet exo nuc pri
NZ_CP024536	unnamed1
NZ_LT985244	RCS39_p	sppA,dsbA,dcm2,topB,traI,traD,traJ,traL,traE,traK,traB,traV,traA,dsbC,traC,trhF,traW,traU,traN,ssb,bet,exo,nuc,traH,traG
NZ_CP011540	pGPN1
NC_012886	pRAx	sppA,dsbA,topB,traI,traD,traJ,traL,traE,traK,traB,traV,traA,dsbC,traC,trhF,traW,traU,traN,ssb,bet,exo,nuc,pri,rhs,yacC,uvrD,traF,traH,traG,eex,acr1,acaD,acaC,acr2,stbA
NZ_CP045459	pM-3471_DHA	topB,traI,traD,traJ,traL,traE,traK,traB,traV,traA,dsbC,traC,trhF,traW,traU,traN,ssb,bet,exo,nuc,pri,rhs
NC_014170	XNC1_p	dcm2,traL,ssb,rhs,int,uvrD,traF,traH,traG,eex,acr1,acaD,acaC	exo,exo
NZ_MN310375	pQD1501-Ct1
NZ_MN604268	pJ53_SAL-19-0623_NDM
NZ_CP051316	p35009
NZ_CP079116	pS465_P1
NZ_CP039562	p08-5333.1	traK,traV,traA,dsbC,traC,trhF,bet,exo,nuc,pri	traH,traH,traF,traF
NZ_CP097701	unnamed4	parA,parB,dcm2,topB,traI,traD,traJ,traL,traE,traK,traB,traV,traA,dsbC,traC,trhF,traW,traU,traN,ssb,bet,exo,nuc,pri
NZ_CP029802	pR16.0676_90k	topB,traI,traD,traJ,traL,traE,traK,traB,traV,traA,dsbC,traC,trhF,traW,traU,traN,ssb,bet,exo,nuc,pri,rhs
NC_019118	pSH696_135	trhF,traW,traU,traN,ssb,bet,exo,nuc,pri	traK,traK,traA,traA,traB,traB,dsbC,dsbC,traV,traV,traC,traC	traK traB traV traA
NZ_KY887592	pCf52		rhs,rhs
NZ_MZ465533	pKpnC6	topB,traI,traD,traJ,traL,traE,traK,traB,traV,traA,dsbC,traC,trhF,traW,traU,traN,ssb,bet,exo,nuc,pri,rhs
NZ_MH220284	pRIVM0001_VIM-1_171012_B12	ssb,rhs,yacC
NZ_CP003998	pKP13e	traL,traE,traK,traB,traV,traA,dsbC,traC,trhF,traW,traU,traN,ssb,bet,exo,nuc,pri,rhs
NZ_CP020056	unitig_2
NZ_CP071071	p3347089II_1
NZ_CP047274	pCf4078	bet,exo,nuc,pri	traB,traB,traH,traH,traW,traW,traF,traF
NZ_MH909327	p526316-KPC		traN,traN	traN ssb bet exo nuc pri	exo,bet,ssb,traN
NZ_MH594477	pIBAC_IncA/C	ssb,rhs,yacC,ter
NZ_MZ836799	pEC-13-49-NDM-1
NZ_LR890256	3	traN,ssb,bet,exo,nuc,pri
NZ_CP009414	pCFSAN007428_01
NZ_CP055249	pZY-2		rhs,rhs
NZ_MN065773	pUR-KP1025		rhs,rhs
NZ_CP031570	pIncAC2-1301491		exo,exo
NZ_CP030304	p205880-2
NZ_KU726616	pHS36-NDM
NZ_LR890704	3	traN,ssb,bet,exo,nuc,pri
NZ_CP041209	pCFSAN074384_1		dsbC,dsbC,traC,traC
NZ_CP009409	pCFSAN000405_01		dsbC,dsbC,traC,traC
NZ_CP043215	pET8.1-IncAC2			parA parB dcm2 topB traI traD traJ traL traE traK traB traV traA dsbC traC trhF traW traU traN ssb bet exo
NZ_LC556212	pCC37		rhs,rhs
NZ_CP095591	p_bpro_s102a_NDM1		traD,traD,traN,traN,traU,traU,traI,traI,traV,traV,traF,traF,traC,traC
NZ_AP025336	pTMTA97342
NZ_CP009570	pCVMN1543	traW,traU,traN,ssb,bet,exo,nuc,pri	dsbC,dsbC,traC,traC
NZ_KY014465	pVPS114	pri
NZ_CP041083	pKp202_1
NZ_CP027038	IncAC2
NZ_AP022145	pWP5-S18-ESBL-05_3	dcm2,topB,traI,traD,traJ,traL,traE,traK,traB,traV,traA,dsbC,traC,trhF,traW,traU,traN,ssb,bet,exo,nuc,pri,rhs,yacC
NZ_CP016013	pCFSAN003890	ssb,bet,exo,nuc,pri	dsbC,dsbC,traC,traC
NZ_CP009560	pCVM22425		dsbC,dsbC,traC,traC
NZ_MT559996	pEC13-1/2a	dsbC,traC,trhF,traW,traU,traN,ssb,bet,exo,nuc,pri,rhs
NZ_CP020913	pSMO-2010K-0257	nuc
NZ_MH113855	pVb1796		rhs,rhs
NZ_CP044075	unnamed1
NZ_MT559995	pEC12-1b	dcm2,topB,traI,traD,traJ,traL,traE,traK,traB,traV,traA,dsbC,traC,trhF,traW,traU,traN,ssb,bet,exo,nuc,pri
NZ_CP017084	pT212			parA parB dcm2 topB traI traD traJ traL traE traK traB traV traA dsbC traC trhF traW traU traN ssb bet exo nuc pri rhs int yacC ter
NZ_CP031576	pIncAC2-1502264
NZ_CP040029	pIncC-L121
NZ_CP010391	p6234-178.193kb		rhs,rhs
NZ_CP051395	p22448		acaD,acaD	parA parB dcm2 topB traI traD traJ traL traE traK traB traV traA dsbC traC trhF traW traU traN ssb bet exo nuc pri rhs int yacC ter kfrA uvrD traF traH traG eex acr1 acaD
CP028419	pWCX23_1
NZ_CP022063	unnamed3	traB,traV,traA,dsbC,traC,trhF,traW,traU,traN,ssb,bet,exo,nuc
NC_022377	pSCEC2
NC_012885	pRA1	ssb,rhs,yacC
NZ_CP045742	pTHNK130-1	dcm2,topB,traI,traD,traJ,traL,traE,traK,traB,traV,traA,dsbC,traC,trhF,traW,traU,traN,ssb,bet,exo,int,traF,traH,traG,eex,acr1,acaD
NZ_AP019688	pTMSNI47-1	pri
NZ_CP028814	pEI-MS-17-156-1
NZ_LR890658	2		rhs,rhs,traN,traN
NZ_CP009410	pCFSAN007405_01	trhF,traW,traU,traN,ssb,bet,exo,nuc,pri	traK,traK,traA,traA,traB,traB,dsbC,dsbC,traV,traV,traC,traC	traK traB traV traA
NZ_LT882699	I
NZ_KX636095	pRJ119-NDM1		traN,traN,traU,traU,traB,traB,traH,traH,traW,traW,ssb,ssb,traF,traF	traW traU traN
NZ_MF497432	pVb0506
NZ_MG764534	pEA409TEM24
NZ_CP025242	pSNE1-1929	trhF,traW,traU,traN,ssb,bet,exo,nuc,pri
NZ_CP018698	pKp_Goe_832-2	dsbC,traC,trhF,traW,traU,traN,ssb,bet,exo,nuc,pri
NZ_MK439959	pC-Ec2-KPC
NZ_CP084543	p1			parA parB dcm2 topB traI traD traJ traL traE traK traB traV traA dsbC traC trhF traW traU traN ssb bet exo nuc pri rhs int yacC ter kfrA
NZ_MZ836805	pECL-14-60-NDM-1-IncAC
NZ_LC633285	pNUITM-VK5_mdr		topB,topB
NZ_CP014775	pASP-a58
NZ_CP049969	pCO_Eco4457-2	ssb,bet,exo,nuc
NZ_AP023051	pIOMTU157
NZ_AP024125	KS-NP019_P2	dcm2,topB,traI,traD,traJ,traL,traE,traK,traB,traV,traA,dsbC,traC,trhF,traW,traU,traN,ssb,bet,exo,nuc,pri		int yacC ter
NZ_KM083064	pVC1447
NZ_CP028316	pSC-31-2	traL,traE,traK,traB,traV,traA,dsbC,traC,trhF,traW,traU,traN,ssb,bet,exo
NC_012690	peH4H	traI,traD,traJ,traL,traE,traK,trhF,traW,traU,traN,ssb,bet,exo
NZ_CP026225	pKPC-8e09		rhs,rhs,sppA,sppA
NZ_CP039976	p1761_02
NZ_MN550958	pPM154
NZ_CP047421	p18064-65-CSB-B-B
NZ_KX458222	pB2-1
CP071911	pIncA_P7699	ssb,rhs,yacC,ter
NZ_CP047282	pKp4101	traU,traN,bet,exo,nuc,pri
NZ_OL389795	pJNKPN30_NDM
NZ_OL908906	pCHS4.1-1	ssb,bet,exo,nuc,pri,rhs,int,yacC,ter,kfrA,uvrD,traH,traG	traD,traD,traN,traN,traU,traU,traI,traI,traV,traV,traC,traC
NZ_CP080515	pSA18578_2	parA,parB,dcm2,topB,traI,traD,traJ,traL,traE,traK,traB,traV,traA,dsbC,traC,trhF,traW,traU,traN,ssb,bet,exo,nuc,pri,rhs
NZ_KY887593	pCf53		rhs,rhs
MN657252	pPS-T1	acaD,acaC
NZ_CP049291	pHS08-175-1	sppA,dsbA,parA,parB,dcm2,topB,traI,traD,traJ,traL,traE,traK,traB,traV,traA,traC,trhF,traW,traU,traN,ssb,bet,exo,nuc,pri	dsbC,dsbC,dsbC,dsbC,dsbC,dsbC
NZ_AP022390	pSTW0522-26-1
NZ_CP101380	pSC2016090-mcr-147k	traK,traV,traA,dsbC,traC,trhF,ssb,bet,exo,nuc,pri,uvrD,traG,eex,acr1		traW traU traN
NZ_LR890548	2
NZ_CP040034	pIncC-L117
NZ_MN254970	pEC009.1
NZ_CP025236	pSNE2-1926	traN,ssb,bet,exo,nuc,pri	dsbC,dsbC,traC,traC
NZ_CP009412	pCFSAN007426_01	ssb,bet,exo,nuc,pri
NZ_MK101346	pCRE7-NDM
NZ_CP079646	pS468M_P1	pri,rhs,int,yacC,ter,kfrA,uvrD
NZ_KR091911	pRH-1238
NZ_CP048384	p6_B		rhs,rhs
CP042646	pNCYU-21-79-1	nuc,pri	acaC,acaC,dcm2,dcm2,yacC,yacC,traH,traH,eex,eex,uvrD,uvrD,uvrD,uvrD,traG,traG,traG,traG
NZ_MN604267	pSAL-19-0623_NDM
NZ_MF150121	pKP64477c
NZ_CP023948	unnamed1	traL,traE,traK,traV,traA,dsbC,traC,trhF	traN,traN,traH,traH,ssb,ssb,traF,traF
NZ_CP053192	pMS-37b
NZ_CP045467	pSal-3973_DHA_CMY	topB,traI,traD,traJ,traL,traE,traK,traB,traV,traA,dsbC,traC,trhF,traW,traU,traN,bet,exo,nuc,pri,rhs	yacC,yacC
NZ_KR559888	pKP-Gr642
NC_008613	pP91278
NZ_CP014966	pSTY1-2010K-1587	nuc,pri,rhs,int,ter,kfrA,uvrD,traF,traH,traG,eex,acr1,acaD,acaC	ssb,ssb
NZ_MK770642	pT38_MCR3	nuc
NZ_CP009563	pCVM21538	traI,traD,traJ,traL,traE,traK,traB,traV,traA,dsbC,traC,trhF,traW,traU,traN,ssb,bet,exo,nuc,pri
KJ817377	pVC1307
NZ_LC536682	pMyNCGM079
MN657244	pEC6332-T3	traU,traN,ssb,bet,exo,nuc,pri	rhs,rhs
NZ_CP053105	pEc61B	dcm2,topB,traI,traD,traJ,traL,traE,traK,traB,traV,traA,dsbC,traC,trhF,traW,traU,traN,ssb,bet,exo,nuc,pri,rhs
NZ_CP031297	pGD31-NDM
NZ_MN310378	pA2293-Ct2
NZ_LC556213	pS44		rhs,rhs
NZ_MK733575	pMG252A		rhs,rhs
NZ_CP051357	p28336
NZ_KR559890	pEcl-Gr4873		rhs,rhs
NZ_CP054305	pMS14393B	dsbC,traC,trhF,traW,traU,traN,ssb,bet,exo,nuc,pri
NZ_CP086448	p2247421-T0_1
NZ_LR822059	pKP-CTX-M-15_		traD,traD,traN,traN,traV,traV,traF,traF,traC,traC
NZ_MN101853	p13ZX36-200
NZ_CP079656	pS471M_P1
NC_022522	p1643_10		rhs,rhs
NZ_OL804390	pKP22		traN,traN,traU,traU,traB,traB,traH,traH,traW,traW,ssb,ssb,traF,traF	traW traU traN
NZ_CP079618	pAI1547M_P1
NZ_CP079626	pCMC307P_P2
NZ_CP006661	pNDM-US
NZ_CP020049	unitig_1	traD,traJ,trhF,traW,traU,traN	traC,traC
NZ_AP022377	pBML2537
NC_019116	pSH163_135	trhF,traW,traU,traN,ssb,bet,exo,nuc,pri	traK,traK,traA,traA,traB,traB,dsbC,dsbC,traV,traV,traC,traC	traK traB traV traA
NZ_LC225353	pP0855
NZ_CP029743	unnamed2	dsbC,traC,trhF,traW,traU,traN,ssb,bet,exo,nuc,pri,rhs
NZ_CP051360	p28322-2
NZ_CP095164	p1_C-5-1	traU,traN,ssb,bet,exo,nuc
NZ_CP055012	unnamed2	ssb,rhs,yacC
NZ_CP034402	pCRE10.2	dsbC,traC,trhF,traW,traU,traN,ssb,bet,exo,nuc,pri,rhs
NZ_CP076553	p19PDR22-KPC3	yacC
CP018457	unnamed
NZ_MN647789	p15E434	topB,traI,traD,traJ,traL,traE,traK,traV,traA,dsbC,traC,trhF,ssb,bet,exo,nuc,pri,uvrD,traG,eex,acr1,acaD,acaC,acr2
NZ_CP070557	p50935_IncC		traU,traU	parA parB dcm2 topB traI traD traJ traL traE traK traB traV traA dsbC traC trhF traW traU	traW,trhF,traC,dsbC,traA,traV,traB,traK,traE,traL,traJ,traD,traI,topB,dcm2,parB,parA
NZ_CP021936	unitig_2
NZ_CP089604	pVFN3-blaOXA-193K		rhs,rhs
NZ_CP045016	pBK13048-1	dcm2,topB,traI,traD,traJ,traL,traE,traK,traB,traV,traA,dsbC,traC,trhF,traW,traU,traN,ssb,bet,exo,nuc,pri
NC_019153	pNDM-KN
NZ_AP022487	pSTN0717-27-1
NZ_CP051397	p22437-1		traV,traV	traV traA dsbC traC trhF traW traU traN ssb bet exo nuc pri rhs int yacC ter kfrA
NZ_CP095658	p_dm849a_NDM1	dcm2,topB,traI,traD,traJ,traL,traE,traK,traB,traV,traA,dsbC,traC,trhF,traW,traU,traN,ssb,bet,exo,nuc,pri,rhs
NZ_CP095777	p363Kb		traN,traN,traU,traU,traB,traB,traH,traH,traW,traW,ssb,ssb,traF,traF
NZ_CP047272	pKp3892	bet,exo,nuc,pri	traB,traB,traH,traH,traW,traW,traF,traF
NC_021815	unnamed
NZ_CP063685	pFC745
NZ_CP041048	pBM527-2	traK,traB,traV,traA,dsbC,traC,trhF,traW,traU,traN,ssb,bet,exo,nuc,rhs,yacC
MN657241	pCF104a-T3	dsbC,traC,trhF,traW,traU,traN,ssb,bet,exo,nuc,pri	rhs,rhs
NZ_MT559993	pEC10-1/2a	dsbC,traC,trhF,traW,traU,traN,ssb,bet,exo,nuc,pri
NZ_CP024529	unnamed1		rhs,rhs,traF,traF
MN657243	pEC744-T5	dcm2,topB,traI,traD,traJ,traL,traE,traK,traB,traV,traA,dsbC,traC,trhF,traW,traU,traN,ssb,bet,exo,nuc,pri	rhs,rhs
NZ_CP031802	unnamed2	traN,ssb,bet,exo,nuc,pri
NZ_MW540821	pA313-CMY-97	nuc,pri,rhs,int,yacC,ter,kfrA,uvrD,traF,traH,traG,eex,acr1,acaD,acaC,acr2,stbA
NZ_CP051403	p21794	traL,traE,traK,traB,traV,traA,dsbC,traC,trhF,traW,traU,traN,ssb,bet,exo,nuc,pri
NZ_MK041212	pNDM-M21015
NZ_CP054408	pKC148K		rhs,rhs
NZ_CP035548	pYU07-18_IncA/C2	nuc,pri
NZ_CP032388	pN45955_1	dsbC,traC,trhF,traW,traU,traN,ssb,bet,exo,nuc,pri,rhs
NZ_CP044189	pAR-0401-1	trhF,traW,traU,traN,ssb,bet,exo,nuc,pri,rhs,traF,traH,traG,eex	traA,traA,traB,traB,traV,traV	traB traV traA
NZ_CP011622	pKPC_CAV1344
NZ_MK388209	pC-Ec20-KPC
NZ_CP054402	pKC148K		rhs,rhs
NZ_MT560000	pKC2-1/2a	trhF,traW,traU,traN,ssb,bet,exo,nuc,pri
NZ_CP041103	unnamed4	dsbC,traC,trhF,traW,traU,traN,ssb,bet,exo,nuc,pri,rhs
NZ_LR890183	3	ssb,rhs,yacC
NZ_MT151380	pYA00120881
KU605240	pPm14C18
NC_008612	pP99-018
NZ_CP017387	2	traN,ssb,bet,exo,nuc,pri
NZ_MG764552	pA1763-Ct2	traD,traJ,traL,traE,traK,traB,traV,traA,dsbC,traC,trhF,traW,traU,traN,ssb,bet,exo,nuc,pri		parA parB dcm2 topB traI
NZ_CP009567	pCFSAN000934_02		dsbC,dsbC,traC,traC
NZ_CP033514	pVCR94
NZ_CP050162	Carbapenemase(NDM-1)_IncA/C2	dcm2,topB,traI,traD,traJ,traL,traE,traK,traB,traV,traA,dsbC,traC,trhF,traW,traU,traN,ssb,bet,exo,nuc
NZ_MZ465532	pEc8791	rhs	traN,traN	traN ssb bet exo nuc pri,int yacC ter kfrA uvrD traF traH traG eex acr1 acaD acaC
NZ_KT997783	pECY53		rhs,rhs
NZ_CP021956	unitig_1_pilon
NZ_CP046506	unnamed4	dcm2,topB,traI,traD,traJ,traL,traE,traK,traB,traV,traA,dsbC,traC,trhF,traW,traU,traN,ssb,bet,exo,nuc,pri,rhs
NZ_CP014658	pSAN1-1736		acaD,acaD
NZ_CP009413	pCFSAN007427_01		acaD,acaD	parA parB dcm2 topB traI traD traJ traL traE traK traB traV traA dsbC traC trhF traW traU traN ssb bet exo nuc pri
NZ_CP095593	p_bpro_s46a_NDM1		traD,traD,traN,traN,traU,traU,traI,traI,traV,traV,traF,traF,traC,traC
NZ_MZ670000	Pp138-NDM
NZ_CP018817	unitig_1
AP022385	pSTW0522-19-1
NZ_MH061195	pHNAH8I-NDM		rhs,rhs
CP071789	pIncA_P7536	ssb,rhs,yacC,ter
NZ_CP022359	pSHE-CTX-M
NZ_MH263652	pNDM-QD51
NC_016839	pKPHS3	dcm2,topB,traI,traD,traJ,traL,traE,traK,traB,traV,traA,dsbC,traC,trhF,traW,traU,traN,ssb,bet,exo,nuc
NZ_CP032385	pN53043_1	dsbC,traC,trhF,traW,traU,traN,ssb,bet,exo,nuc,pri
NC_023291	pVCR94deltaX
NZ_MT559992	pEC9-2	trhF,traW,traU,traN,ssb,bet,exo
NZ_CP086424	p2247421-T20-MAC_1
NZ_KJ588779	pNDM-US-2
NZ_MF344572	p24845-Ct2	ssb,bet,exo,nuc,pri,rhs
NZ_CP095781	p363Kb		traN,traN,traU,traU,traB,traB,traH,traH,traW,traW,ssb,ssb,traF,traF	traW traU traN
NC_018994	pNDM-1_Dok01
NZ_MH844629	pNDM-2248
NZ_CP085731	p59062CZ_IncC_KPC	traJ,traL,traE,traK,traV,traA,traC,trhF,bet,exo,nuc,pri,rhs	dsbC,dsbC,traH,traH,traF,traF
NZ_LT985250	RCS38_p		rhs,rhs,rhs,ssb,ssb
NZ_CP071074	p3347558_1
NZ_CP095588	p_b78b_NDM5		traN,traN,traU,traU,traB,traB,traH,traH,traW,traW,ssb,ssb,traF,traF	traW traU traN
NZ_CP079693	pS468MPCH_P1
NZ_CP031573	pIncAC2-1502262
NZ_KY887594	pKp55		rhs,rhs
NZ_CP018956	pEC316_KPC		dsbC,dsbC	dcm2 topB traI traD traJ traL traE traK traB traV traA dsbC,dsbC traC trhF traW traU traN ssb bet exo nuc pri rhs int yacC ter
NZ_CP058224	p550_IncA_VIM_1	ssb,rhs,yacC	traN,traN
NZ_CP029123	unnamed1	dcm2,topB,traI,traD,traJ,traL,traE,traK,traB,traV,traA,dsbC,traC,trhF,traW,traU,traN,ssb,bet,exo,nuc,pri,uvrD,traF,traH
NZ_CP024571	unnamed1
NZ_CP012682	p33676_IncA/C	traK,traB,traV,traA,dsbC,traC,trhF,traW,traU,traN,ssb,bet,exo,nuc,pri		parA parB dcm2 topB traI traD traJ traL traE
NZ_MH594478	pIBAC_Incx3_A/C	ssb,rhs,yacC	traU,traU,topB,topB
NZ_CP009562	pCVM22513	traW,traU,traN,ssb,bet,exo,nuc,pri	dsbC,dsbC,traC,traC
NZ_CP038466	unnamed
NZ_CP095572	p1_b156b_NDM5
NZ_LN681228	II	dcm2,traL,ssb,rhs,int,uvrD,traF,traH,traG,eex,acr1,acaD,acaC	exo,exo
NZ_CP018710	pKp_Goe_026-2	dsbC,traC,trhF,traW,traU,traN,ssb,bet,exo,nuc,pri
NZ_CP014978	pSTY1-1896
NZ_CP094993	pB-8919_NDM-1
NZ_CP009411	pCFSAN007425_01		dsbC,dsbC,traC,traC
NZ_CP008824	pKEC-39c		rhs,rhs
NZ_KU997026	pDGO100
NC_016976	pR55
NZ_CP006029	pRM13514	topB,traI,traD,traJ,traL,traE,traK,traB,traV,traA,dsbC,traC,trhF,traW,traU,traN,ssb,bet,exo,nuc,pri,rhs	traF,traF
NZ_AP019818	pN069_1	ssb,bet,exo,nuc,pri	rhs,rhs
NZ_CP015835	pMS6198A
NZ_CP021536	unitig_2	traD,traJ,trhF,ssb,bet,exo	traB,traB,traH,traH,traF,traF	traW traU traN
NC_019158	pNDM10469
NZ_CP031362	p3	ssb,bet,exo,nuc,pri,rhs
NZ_CP029737	unnamed	rhs
NZ_CP041641	pKP27-MCR1
NZ_AP018143	pM214_AC2
NZ_CP010373	p6409-202.186kb
NZ_MH476540	pIA/C-KLUC		yacC,yacC,ter,ter,kfrA,kfrA,traH,traH,traF,traF
CP064854	p1_130002	rhs
NZ_LT985228	RCS28TR552_p
NZ_KJ187752	pTR2	dcm2,topB,traI,traD,traJ,traL,traE,traK,traB,traV,traA,dsbC,traC,trhF,traW,traU,traN,ssb,bet,exo,nuc,pri,rhs,int,yacC,ter
NZ_CP048305	p009_A
NZ_MT559991	pEC8-1/2a
NZ_CP032391	p34981_1
NZ_KX156772	IP40a		kfrA,kfrA
CP098445	pNDM_FZP3105	rhs
NZ_MT559990	pEC7-1/2a	dsbC,traC,trhF,traW,traU,traN,ssb,bet,exo,nuc,pri
NZ_MF627444	pVb0267
NZ_CP047280	pCf4128	bet,exo,nuc,pri	traB,traB,traH,traH,traW,traW,traF,traF
NZ_CP021853	unitig_1
NZ_MG450360	pAMA566
NZ_KP276584	p39R861-4	rhs,yacC		parA parB dcm2 topB traI traD traJ traL traE traK traB traV traA dsbC traC trhF traW traU traN ssb bet exo nuc pri
NZ_CP060954	pEC8-NDM-1
NZ_CP044142	pAR-0429-1
NZ_CP032450	pSDU1-USMARC-69838	parA,parB,dcm2,topB,traI,traD,traJ,traL,traE,traK,traB,traV,traA,dsbC,traC,trhF,traW,traU,traN,ssb,bet,exo,nuc,pri,rhs	acr2,acr2
NZ_CP061931	pBD-50-Km_VIM-1
NZ_CP032192	unnamed1
NZ_CP090205	pJNKPN26_NDM
NZ_KJ802405	pNDM-PstGN576
NZ_CP018716	pKp_Goe_021-2	dsbC,traC,trhF,traW,traU,traN,ssb,bet,exo,nuc,pri
NZ_CP012668	unnamed	dsbA	traA,traA,acr2,acr2
NZ_AP022395	pSTW0522-27-1			rhs int yacC
NZ_CP059480	pIB2020_IncA	ssb,rhs,yacC	traN,traN,traN,trhF,trhF,traU,traU,dsbC,dsbC,traW,traW,traC,traC
NZ_OU015324	P01	dcm2,traK,traB,traV,traA,dsbC,traC,trhF,traW,traU,traN,ssb,bet,exo,nuc,pri		topB traI traD traJ traL traE
KR827394	pKAZ5
NZ_CP100703	pR18.0872_149k	ssb,bet,exo,nuc,pri		parA parB dcm2 topB traI traD traJ traL traE traK traB traV traA dsbC traC trhF traW traU traN
NZ_CP051426	p20723-1
NZ_MN823987	p6061604-KPC		rhs,rhs
NZ_MT551208	pEC1-1/2a	pri
NZ_CP029249	p846	ssb,bet,exo,nuc,pri		parA parB dcm2 topB traI traD traJ traL traE traK traB traV traA dsbC traC trhF traW traU traN
NZ_MT320534	pC12
MN657247	pECl-T3	traD,traJ,traL,traE,traK,traB,traV,traA,dsbC,traC,trhF,traW,traU,traN,ssb,bet,exo,nuc,pri	rhs,rhs
NZ_CP024550	unnamed1
NZ_CP045517	pSal-4737_DHA	topB,traI,traD,traJ,traL,traE,traK,traB,traV,traA,dsbC,traC,trhF,traW,traU,traN,ssb,bet,exo,nuc,pri,rhs		parA parB dcm2
NZ_MT316184	pS21
NC_019121	pSH111_166
LC521852	pKP17_NDM1	traL	exo,exo,traN,traN,traU,traU,traB,traB,traH,traH,traW,traW,ssb,ssb,traF,traF
NZ_LT985249	RCS46_p	int,yacC,ter,kfrA
NZ_CP101908	pSeFELIX702_3.1
NZ_MG252895	pEsco-36073cz
CP040384	unnamed3	topB,traI,traD,traJ,traL,traE,traK,traB,traV,traA,dsbC,traC,trhF,traW,traU,traN,ssb,bet,exo,nuc,pri,rhs
NZ_CP032395	p22453_1	traJ,traL,traE,traK,traB,traV,traA,traC,trhF,traW,traU,traN,bet,exo,nuc,pri	dsbC,dsbC,dsbC,dsbC,dsbC,dsbC,dsbC,dsbC,dsbC,dsbC	topB traI traD,parA parB dcm2
NC_019375	pTC2		rhs,rhs
NZ_CP051400	p22436-1	traJ,traL,traE,traK,traB		traV traA dsbC traC trhF traW traU traN ssb bet exo nuc pri
NZ_CP086224	p779-4	dcm2,topB,traI,traD,traJ,traL,traE,traK,traB,traV,traA,dsbC,traC,trhF,traW,traU,traN,ssb,bet,exo,nuc,pri
NZ_CP042518	pE33_001	ssb,rhs,yacC
NZ_CP082149	unnamed2
NZ_CP087274	plas2
NZ_CP038326	pNE1169-3
NZ_CP016036	pC06114_2	dsbC,traC,trhF,traW,traU,traN,ssb,bet,exo,nuc,pri,rhs
LC521847	pC723R_NDM1		kfrA,kfrA
NZ_MN310377	p12085-Ct1	dsbC,traC,trhF,traW,traU,traN,ssb,bet,exo,nuc,pri
NZ_MZ836796	pEC-13-22-NDM-1
MN657249	pKP39-T3	nuc	rhs,rhs
KR827393	pKAZ4
NZ_LT985260	RCS53TR724_p
NZ_LR890502	3	traN,ssb,bet,exo,nuc,pri
NZ_KY887596	pEc158	int
NZ_CP047278	pEc4097	bet,exo,nuc,pri	traB,traB,traH,traH,traW,traW,traF,traF
NZ_LR822055	pCW-NDM-1_
NZ_CP015139	pEC732_IMP14
NZ_CP009564	pCVM21550	traW,traU,traN,ssb,bet,exo,nuc,pri	dsbC,dsbC,traC,traC
NC_017645	pUMNK88
NZ_CP067687	pC4691_2	dcm2,topB,traI,traD,traJ,traL,traE,traK,traB,traV,traA,dsbC,traC,trhF,traW,traU,traN,ssb,bet,exo,nuc,kfrA,uvrD,traF,traH,traG,eex,acr1		pri rhs int yacC ter
NZ_CP071837	pIncA_P7697	ssb,nuc,pri,rhs,int,yacC,ter,kfrA,uvrD
NZ_CP044962	pPNCS014881.1	ssb,bet,exo,nuc,pri,rhs		parA parB dcm2 topB traI traD traJ traL traE traK traB traV traA dsbC traC trhF traW traU traN
NZ_CP045462	pM-3851_DHA	topB,traI,traD,traJ,traL,traE,traK,traB,traV,traA,dsbC,traC,trhF,traW,traU,traN,ssb,bet,exo,nuc,pri,rhs
NZ_MH917285	p427113-Ct1/2		traN,traN	traN ssb bet exo nuc pri
KR827391	pKAZ2
AP022381	pSTW0522-01-1		pri,pri,nuc,nuc
NZ_CP018220	pUO-STmRV1	traL,traE,traK,traB,traV,traA,dsbC,traC,trhF,traW,traU,traN,ssb,bet,exo,nuc,pri,traG,eex,acr1,acaD		parA parB dcm2 topB traI traD traJ
NZ_CP019001	pECAZ155_KPC		traN,traN,traU,traU,traB,traB,traH,traH,traW,traW,ssb,ssb,traF,traF
NZ_MT559989	pEC6-1/2a		ssb,ssb,ssb	parA parB dcm2 topB traI traD traJ traL traE traK traB traV traA dsbC traC trhF traW traU traN ssb bet exo nuc pri
NZ_CP053782	pEI-2234-3	sppA,dcm2,topB,traI,traD,traJ,traL,traE,traK,traB,traV,traA,ssb,nuc,rhs,yacC,kfrA
NZ_CP095570	p_dm602b_NDM1		traN,traN,traU,traU,traB,traB,traH,traH,traW,traW,ssb,ssb,traF,traF
NZ_CP053365	p1	nuc	traN,traN,traU,traU,traB,traB,traH,traH,traW,traW,ssb,ssb,traF,traF
NZ_CP095592	p_bpro_s12_NDM1		traD,traD,traN,traN,traU,traU,traI,traI,traV,traV,traF,traF,traC,traC
NZ_CP096164	pJNE10-2-NDM		rhs,rhs
NZ_CP095603	p_dm264b_OXA-181
NZ_CP069519	unnamed	ssb,rhs,yacC
NZ_MF344573	p205880-Ct1/2
NZ_CP024192	unnamed1		rhs,rhs,traF,traF
NZ_CP012902	pNDM15-1078
NZ_CP095597	p_dm12b_NDM1	trhF,traW,traU
NZ_CP021551	tig00000137
NZ_MN207908	pUR-KP0923		rhs,rhs
NZ_MK205418	p14-1360-1	dsbC,traC,trhF,traW,traU,traN,ssb,bet,exo,nuc,pri
NZ_KP975074	pMRVIM0912		rhs,rhs,traU,traU
NZ_MH457126	pC1394
NC_009139	pYR1
NZ_MH001166	pNDM-TAEC1
NZ_LC556210	pCC23		rhs,rhs	nuc pri rhs	pri,nuc
NZ_MT816498	pCMY			parA parB dcm2 topB traI traD traJ traL traE traK traB traV traA dsbC traC trhF traW traU traN ssb bet exo nuc pri
NZ_CP087671	P2-NDM-1		rhs,rhs
NZ_CP086432	p2247421-T5-ESBL_1
NZ_CP007636	unnamed
NZ_MN310369	pKpn47-Ct1/2		traN,traN
NZ_CP023724	unnamed2	pri
LC521853	pKP27_NDM1	parA,parB
NZ_CP054399	pKC148K		rhs,rhs
NZ_KX156773	R16a
NC_019380	pR148
NZ_CP013324	pCAV1193-166
NZ_CP060509	pS7697-1	dcm2,topB,traI,traD,traJ,traL,traE,traK,traB,traV,traA,dsbC,traC,trhF,traW,traU,traN,nuc	ssb,ssb	ssb bet exo
NZ_MT720905	pKAZ3
NZ_CP031106	pAMSC1
NZ_KY887595	pEc78		rhs,rhs
NZ_CP034397	pCRE1.2	dsbC,traC,trhF,traW,traU,traN,ssb,bet,exo,nuc,pri,rhs
NZ_KJ909290	pSN254b
NZ_CP024824	pCREC-591_3	dcm2,topB,traI,traD,traJ,traL,traE,traK,traB,traV,traA,dsbC,traC,trhF,traW,traU,traN,ssb,bet,exo,nuc,pri
NZ_KX869741	R222
NZ_CP021709	tig00000001_p1	ssb
NZ_CP067696	pC4689_2	dcm2,topB,traI,traD,traJ,traL,traE,traK,traB,traV,traA,dsbC,traC,trhF,traW,traU,traN,ssb,bet,exo,nuc,kfrA,uvrD,traF,traH,traG,eex,acr1		pri rhs int yacC ter
NZ_CP068399	unnamed4	topB,traI,traD,traJ,traL,traE,traK,traB,traV,traA,dsbC,traC,trhF,traW,traU,traN,ssb,bet,exo,nuc,pri,rhs,kfrA,uvrD,traF,traH,traG
NZ_AP022400	pSTW0522-30-1			rhs int yacC
NZ_KP056256	pYDC637
NZ_CP096167	pJNE7-NDM		rhs,rhs
NZ_CP011429	pYU39_IncA/C	nuc,pri
MN657242	pEC405a-T3	traD,traJ,traL,traE,traK,traB,traV,traA,dsbC,traC,trhF,traW,traU,traN,ssb,bet,exo,nuc,pri	rhs,rhs
NZ_CP017058	unnamed1
NZ_MF150123	pKP64216b
NZ_CP050832	pSal009	ssb,bet,exo,nuc,pri		parA parB dcm2 topB traI traD traJ traL traE traK traB traV traA dsbC traC trhF traW traU traN
NZ_CP089438	pHN21SC92-1	traL,traE,traK,traB,traV,traA,dsbC,traC,trhF,traW,traU,traN,ssb,bet,exo,nuc,pri
NZ_CP008790	pKOX-86d
NZ_CP045520	pSal-5091_DHA	topB,traI,traD,traJ,traL,traE,traK,traB,traV,traA,dsbC,traC,trhF,traW,traU,traN,ssb,bet,exo,nuc,pri,rhs
NZ_CP047270	pCf3880	bet,exo,nuc,pri	traB,traB,traH,traH,traW,traW,traF,traF
NZ_MT559986	pEC3-1/2a
NZ_MN148427	pPV835TEM24
CP035908	pIncAC2	dsbA
NZ_AP014634	pSO4-21-304	traK,traV,traA,dsbC,traC,trhF,bet,exo,nuc,pri	traH,traH,traF,traF	traW traU traN
NZ_MH917284	p397108-Ct2	dcm2,topB,traI,traD,traJ,traL,traE,traK,traB,traV,traA,dsbC,traC,trhF,traW,traU,traN,ssb,bet,exo,nuc
NZ_KR559889	pKP-Gr8143		traN,traN
NZ_AP018577	pMH15-289M_1	dsbC,traC,trhF,traW,traU,traN,ssb,bet,exo,nuc,pri,rhs
NZ_CP041172	pSH11G0791	ssb,bet,exo,nuc,pri		parA parB dcm2 topB traI traD traJ traL traE traK traB traV traA dsbC traC trhF traW traU traN
NZ_CP026405	pECO-c85f		rhs,rhs	rhs int yacC ter kfrA
NZ_CP067666	pC4697_2
MN657250	pKP39-T4	nuc	rhs,rhs
NZ_MZ465528	pKpn3863		rhs,rhs
NZ_MZ475694	unnamed2	parA,parB,dcm2,topB,traI,traD,traJ,traL,traE,traK,traB,traV,traA,dsbC,traC,trhF,traW,traU,traN,ssb,bet,exo,nuc,pri,rhs,int,yacC,ter
NZ_CP025245	pSNE2-2012K-0663	ssb,bet,exo,nuc,pri
CP074336	pCFSAN024415
KU160531	pVAS3-1		rhs,rhs,rhs
NZ_CP095599	p_dm186b_NDM1	trhF,traW,traU		parA parB dcm2 topB traI traD traJ traL traE traK traB traV traA dsbC traC,traN ssb bet exo nuc pri
NZ_CP083494	unnamed3		rhs,rhs
NZ_LR822057	pCW-CTX-M-15B_		ssb,ssb
NZ_LR890428	3	traN,ssb,bet,exo,nuc,pri
NZ_CP095567	p_b193b_NDM1	trhF,traW,traU
NZ_MN647787	p16E067
NZ_CP018689	pKp_Goe_473-2	dsbC,traC,trhF,traW,traU,traN,ssb,bet,exo,nuc,pri
NC_009141	pIP1202		rhs,rhs
NZ_KY014464	pVPS129
NZ_CP025144	NR5632_p1
NC_012693	pAM04528		dsbC,dsbC,traC,traC
NZ_MN380474	pVB32-18
NZ_CP070596	pA4411_IncC	traW,traU,traN,ssb,bet,exo,nuc,pri,rhs		parA parB dcm2 topB traI traD traJ traL traE traK traB traV traA dsbC traC trhF
NZ_OL348380	pC1-MCR-NDM		rhs,rhs,ssb,ssb
NZ_CP032491	pSL26_IncA/C2
CP063755	pVPS18S1796	dsbC,traC,trhF,traW,traU,traN,ssb,bet,exo,nuc,pri
NZ_MG228427	pKC-BO-N1-VIM	ssb,rhs,yacC
KM506769	pKAZ1
NZ_AP022080	pWP4-S18-CRE-04_2
NZ_CP024522	unnamed1		rhs,rhs,traF,traF
NZ_CP031584	pIncAC2-1502320
NZ_CP086417	p2247421-T20-ESBL_1
CP063738	pVPS18EC0505-1	topB,traI,traD,traJ,traL,traE,traK,traB,traV,traA,dsbC,traC,trhF,traW,traU,traN,ssb,bet,exo,nuc,pri
CP063741	pVPS18EC0467-1	dsbC,traC,trhF,traW,traU,traN,bet,exo,nuc,pri
NZ_CP034084	pR210-2-VIM	ssb,rhs,yacC
NZ_CP025231	pSNE1-1924		dsbC,dsbC,traC,traC
NZ_KX786648	pB557-NDM
NZ_MN647788	p16E080	traK,traV,traA,dsbC,traC,trhF,ssb,bet,exo,nuc,pri	traH,traH,traF,traF	traW traU traN
NZ_CP061407	pCRE-055-3	dsbC,traC,trhF,traW,traU,traN,ssb,bet,exo,nuc,pri,rhs,int
CP052444	pC16KP0098-1
NZ_MN175387	pKP-14-6-NDM-1
NZ_MN783744	pFDL-VIM	ssb,rhs,yacC
NZ_MZ475700	unnamed1	dcm2,topB,traI,traD,traJ,traL,traE,traK,traB,traV,traA,dsbC,traC,trhF,traW,traU,traN,ssb,bet,exo,nuc
NZ_MT560002	pPC1-1/2a
NC_019045	pNDM102337
NZ_LR890634	3	traN,ssb,bet,exo,nuc,pri
CP041052	pEnC126NDM	topB,traI,traD,traJ,traL,traE,traK,traB,traV,traA,dsbC,traC,trhF,traW,traU,traN,ssb,bet,exo
NZ_CP051308	p35189-1	rhs,acr1,acaD,acaC,acr2,stbA		parA parB dcm2 topB traI traD traJ traL traE traK traB traV traA dsbC traC trhF traW traU traN ssb bet exo nuc pri
NZ_MZ465529	pEc5706		rhs,rhs
NZ_CP047703	pKpn14-3
NZ_CP051319	p34530-1		dsbC,dsbC,traC,traC
NZ_CP018318	pKp_Goe_579-2	dsbC,traC,trhF,traW,traU,traN,ssb,bet,exo,nuc,pri
NZ_CP030215	pSA20025921.1
NZ_AP018687	1	ssb
NZ_CP071087	p3347689I_1
NZ_KX029331	unnamed
NZ_CP100424	p104486766-qnrVF1		rhs,rhs
NZ_CP028197	pGMI14-002_1		traD,traD,traN,traN,trhF,trhF,traF,traF,traC,traC
NZ_CP032448	pSDU2-USMARC-69840	dcm2,topB,traI,traD,traJ,traL,traE,traK,traB,traV,traA,dsbC,traC,trhF,traW,traU,traN,ssb,bet,exo,nuc,pri
NZ_CP031512	unnamed1
NZ_KY887590	pEc9		rhs,rhs
NZ_LT882698	I		traN,traN,traU,traU,traB,traB,traH,traH,traW,traW,ssb,ssb,traF,traF	traW traU traN
NZ_CP020513	unnamed4	parA,parB,dcm2,topB,traI,traD,traJ,traL,traE,traK,traB,traV,traA,dsbC,traC,trhF,traW,traU,traN,ssb,bet,exo,nuc,pri
NC_023898	pRMH760
NZ_KP742988	pNDM-SAL
NZ_LT985225	RCS2TR89_p
NZ_MH105050	pSL131_IncA/C-IncX3		topB,topB
NZ_MN783743	pGA_VIM	ssb,rhs,yacC
NZ_KY986974	p112298-tetA				parA,parB,dcm2,topB,traI,traD,traJ,traL,traE,traK,traB,traV,traA
NZ_CP082956	unnamed2
NZ_CP089019	p53374-177.1
NZ_MK033499	pConj125k	topB,traI,traD,traJ,traL,traE,traK,traB,traV,traA,dsbC,traC,trhF,traW,traU,traN,bet,exo,nuc,pri,rhs
NC_019066	pAPEC1990_61	traE,traK,traB,traV,traA
NZ_CP080541	unnamed2
NZ_LC536681	pMyNCGM076
CP051443	p24358-2	dsbC,traC,trhF,traW,traU,traN,ssb,bet,exo,nuc,pri
KY882285	pIncAC-KP4898	ssb,rhs,yacC
NZ_LR697125	p13ARS_VSM0593-1
NZ_CP070541	p48846_IncC	dcm2,topB,traI,traD,traJ,traL,traE,traK,traB,traV,traA,dsbC,traC,trhF,traW,traU,traN,ssb,bet,exo,nuc,pri,rhs,int,yacC,ter,kfrA,uvrD
NZ_LR697099	p13ARS_GMH0099		rhs,rhs
