# Supplementary material for: Comparative genomics reveals new insights into the evolution of the IncA and IncC family of plasmids
Source: Front Microbiol. 2022 Nov 16;13:1045314. doi: 10.3389/fmicb.2022.1045314 (PMC9709138; doi:10.3389/fmicb.2022.1045314)
Supplement: SUPPLEMENTARY TABLE 5 — Presence and absence of the insertion MGEs in plasmids. [file Table_5.XLSX]

## Sheet: Sheet
Accession	mobI-repA	repA-dsbA	dsbA-parB	parB-topB	topB-traA	traA-dsbC	dsbC-traN	traN-pri	pri-int	int-ter	ter-uvrD	uvrD-traG	traG-eex	eex-acr2	acr2-stbA
NZ_CP038464			Tn6292,IS6,IS91,IS91,Tn6205			IS1380			IS110,Tn6196,In498,IS6,Tn4352,IS66,IS6,IS110
NZ_CP067958			IS5,IS91	IS21				IS21,IS4,IS4		Tn5073,IS6,IS110,Tn6196,In498,Tn5086,IS110	IS1182,Tn4401a
NZ_CP025240			Tn6292,IS6,IS91,IS91,Tn6205			Tn2012			IS110,Tn6292,Tn6292,IS110
NZ_CP076009			Tn6292,Tn6292,In1069,ISAs1,IS91,IS6,IS91,IS91,Tn6205			IS1380,IS1,IS1380			IS110,Tn6196,In498,IS6,IS1,Tn6292,IS110
NC_021667			Tn6292,IS91,IS91,Tn6205,IS1,IS1	IS3		IS1380			IS110,Tn6196,IS6,In498,IS91,IS4,Tn402,Tn21,IS110
NZ_CP019053			Tn6292,IS6,IS91,IS91,IS6,IS6,In846,IS30,IS91,In555,Tn6292,IS6,Tn6205						IS3
NZ_MH325468			IS6,Tn6238,IS91,IS91,IS91,Tn6292,IS4,IS1595							IS91
NZ_MH475146				IS1634					Tn6196,IS21,IS21,In141,IS91,IS6,In879,IS21,IS3,IS21,Tn402,Tn21,IS4,IS4,IS30,IS4
NZ_MT560001			Tn6292,IS21,In261,Tn6292,Tn6292,IS91			IS3			IS110,Tn6196,In498,IS91,IS110,IS6,IS6,Tn6292,Tn21,IS110
NZ_MH995506						IS1380		IS3	IS110,Tn6196,In498,IS1380,IS1,Tn125
NC_020180			IS91							Tn5073,Tn21,IS110,IS110,Tn2,In498,Tn2411,IS110,IS110
NZ_CP097381			Tn6292,IS6,IS91,IS91,Tn6205			Tn2012			IS110,Tn6196,In498,IS6,Tn4352,IS66,IS6,IS110,IS5
NZ_CP021952						Tn2012,IS4		IS66	IS66,IS110,Tn6196,In498,Tn7051,Tn7051,IS6,IS6,Tn6292,Tn402,IS1182,IS3,IS3,IS91,IS1,IS1380,Tn3000,IS6,IS1,IS1,IS1,IS6
NZ_MN603981				IS256		Tn2012			IS110,Tn6196,In498,IS1380,IS1
CP071069			IS6,Tn6292,Tn6292,IS91,IS91,IS6,In498,IS6,IS1,IS6,IS1380,IS91,Tn6205			IS1380			IS110,Tn6196,In498,IS91,IS5,IS4,TnPMLUA4,Tn6292,In498,Tn5086,IS110
NZ_KY887591			Tn6292,IS91						IS110,Tn6196,In498,IS6,Tn6292,IS1182,IS91,IS110
NZ_AP022495									IS110,Tn6196,In901,Tn6205,IS4,IS110	IS110,IS6,Tn4352,IS5,IS5,IS110,IS6,Tn6292,Tn21,IS110
NZ_CP040884						Tn2012			IS110,Tn6196,In498,IS1380,IS1,IS1182,Tn402,IS6,IS1,Tn125
NZ_CP071026				ISL3,IS1595,ISL3,IS110,Tn6196,In498,IS91,IS6,IS6,Tn21,IS110,IS1182,Tn6292,In498,IS6,Tn6018-L
NZ_CP015394									IS110,Tn6196,In498,IS91,IS3,IS5,IS5
NZ_CP082989			Tn6292,IS6,IS3,Tn6292,IS91						IS110,Tn5086,In240,IS6,Tn2012,IS6,IS6,IS110
NZ_CP029118		IS21							IS110,Tn6196,In510,IS91,IS5,IS4,TnPMLUA4,IS6,IS110,IS1,Tn125,IS6,IS6,Tn6238,IS6,Tn21,IS110,IS1
NZ_CP028804			Tn6292,IS6,IS91,IS91,Tn6205			Tn2012			IS110,IS6,IS5/IS1182,IS5,IS5,IS1,IS3,ISNCY,ISL3,IS5,IS1,IS3,IS1,IS5,IS200/IS605,IS481,IS481,IS5,IS6,In498,IS110,IS6,Tn4352,IS110,Tn6196,Tn6292,Tn6292,IS3,Tn6292,IS91,Tn917,IS6,IS6,IS110
NZ_CP083462										IS110,IS110,IS6,IS91,TnpCTXM9,In498,IS6,IS6,IS6,IS91,Tn6292,Tn6292
NZ_MT559997			Tn6292,IS6,IS91,IS91,Tn6205			Tn2012		IS66	IS110,Tn6196,In498,IS6,Tn4352,IS66,IS6,IS110
NZ_CP079808						IS1380,IS4,IS1380			IS110,Tn6196,In498,IS91,IS5,IS4,TnPMLUA4,IS6,IS110			Tn3000
NZ_LT985243			IS91							Tn5073,IS6,IS91,IS91,In498,Tn6196,IS110,IS5,IS110
NZ_AP022514									IS110,Tn6196,In901,Tn6205,IS4,IS110	IS110,IS6,Tn4352,IS5,IS5,IS5,IS110,IS6,Tn6292,Tn21,IS110
NC_019065			IS6,TnPMLUA4,Tn6292,IS6,IS91,IS91,Tn6205
NZ_CP021695			IS5,IS91,IS4,IS91,IS4,IS21,IS91,IS91	IS21				IS4,IS21,IS4		Tn5073,IS6,In1440,Tn5086,IS110	IS1182,Tn4401a
NZ_CP030077			Tn6292,IS6,IS6,Tn9,IS110,Tn21,In498,IS91,IS91,IS5,IS4,Tn6205					IS3		Tn801
NZ_LT985224			Tn6292,IS4,Tn3,Tn6205					IS3			IS1380,IS1380,IS5,IS1380,IS5,TnpCTXM9
NZ_MH892479			Tn6292,IS6						IS1,IS110,Tn6292,In1330,IS91,IS30,Tn6292,In1330,IS91,IS5,IS5,IS4,IS4,TnPMLUA4,IS6
NZ_KX709966			IS91	Tn1000					IS3,Tn6182		Tn6023
NZ_MT682138				IS4					Tn21,In498,IS21,Tn402,Tn21,IS110	Tn5073,IS6,IS6,IS6,IS6,In498,IS6,Tn2003,IS1,Tn6196,IS110
NZ_MN101850			Tn6292,IS6						IS1,IS110,IS6,IS6,Tn602,IS5,IS6,Tn602,IS5,IS6,IS1,IS1,Tn6292,IS6,IS6,Tn21,IS110,IS6,ISNCY,IS91,IS30,IS1,IS30,IS91,In141,Tn6292,IS1182,IS1,IS110,IS6
NZ_MF582638			Tn6292,Tn6292,IS91,Tn6205			Tn2012			IS110,Tn6196,In498,IS110,Tn3,In153,Tn6292,IS110
NZ_CP042536				IS3						Tn6292,IS5,Tn6292,IS3
NZ_CP047350			Tn6292,IS6,IS5,Tn6292,IS1182,Tn6205,TnShfr9,IS91,IS91,IS91,IS91,IS91,IS91,Tn6205					IS3
NZ_LT985220			IS91,IS91							Tn5073,IS6,In240,Tn21,IS110,Tn2,In498,Tn2411,IS110
NZ_CP101941			Tn6292,IS6,IS91,IS91,Tn6205			Tn2012			IS110,Tn6196,In498,Tn2521-In33,IS110
AP024844									IS110,Tn6196,In498,IS91,IS30,IS66,Tn125,IS110,IS110
NZ_CP024557			IS1,Tn6292,IS6	IS21	IS3	IS3			IS481,IS481,IS110,Tn6196,In498,IS110,IS6,Tn6292,IS1182,IS91,IS110,IS110,IS110,IS110,IS110,IS5,IS3,Tn6292,Tn21,IS110,IS4,IS4,IS110,IS110	Tn2				IS3
NC_012692		IS91	Tn6292,IS6,IS91,IS91,Tn6205			Tn2012			IS110,Tn6196,In498,IS91,IS256,IS21,IS3,IS21,Tn402,Tn6292,IS6,IS110
NZ_CP079173						IS1380,IS4,IS1380			IS110,Tn6196,In498,IS91,IS5,IS4,TnPMLUA4,IS6,IS110			Tn3000,Tn5403a,IS6,IS3,IS3,Tn6292,Tn6292,IS6,IS21,Tn6292,IS91,Tn3000
NC_019069						IS1380			IS110,Tn6196,In498,IS1380,IS1,IS3,IS1182,Tn402,IS3,IS30,IS1,Tn125
NZ_CP086440			Tn6292,Tn6292,IS91,IS91,Tn6205			Tn2012			IS110,Tn21,Tn402,IS4,IS91,In240,Tn6196,IS110
NZ_CP028170				IS4					IS110,Tn6196,In695,Tn6292,Tn6292,IS3,IS6,Tn2012,Tn6238,IS6,IS6,IS6,Tn2012,IS1380,IS6,IS6,Tn21,IS110,IS1,IS3
NZ_MG550958									ISAs1,Tn3,ISL3,IS1,TnaphA6,IS1,IS6,IS6,In1330,IS6,IS6,Tn6292,Tn5073
NZ_CP077964			Tn6292,IS6,IS6,In1469,IS91	Tn10_p2,IS4,IS1634,IS4					IS91,IS6,Tn602,Tn6205,IS3,Tn6082,IS91,IS3,IS30,IS110,In498,IS21,IS3,IS21,Tn402,Tn21,IS4,IS4				IS4
NZ_CP095676			Tn6292,IS6,IS91,IS5,IS5,IS91			IS1380,IS1380,IS5,IS1380,IS1380			IS110,Tn6196,In498,IS91,IS30,IS3,IS6,IS1595,IS1,Tn6196,In498,IS91,IS5,IS5,IS4,TnPMLUA4,Tn6292,IS6,IS110,IS630	IS256
NZ_CP038322			Tn6292,IS6,In1069,IS91,Tn6196,IS6,IS91,IS91,Tn6205					IS4
NZ_MK123268						IS1380		IS3	IS110,Tn6196,In498,IS1380,IS1,Tn125
NZ_CP048797						Tn2012			IS110,Tn6196,In498,IS1380,IS1,Tn125	Tn6292,Tn5403a,IS110,IS110
NZ_MT316183									IS110,Tn6196,In1316,IS91,Tn402,Tn21
NZ_LT985222			IS91,IS91							Tn5073,IS6,Tn2,IS110,Tn21,In498,Tn2411,IS110
NZ_CP040068			IS5,IS30,IS5,IS21						IS110,Tn6196,TnPMLUA4,IS6,IS6,Tn21,IS6,Tn5403a,ISAs1,ISAs1,Tn4401a,ISAs1,ISNCY	Tn6292,IS3
NZ_CP027679			IS6,IS91,IS6,Tn6292,Tn6292,IS91,IS91,Tn6205			Tn2012			IS110,Tn6196,TnPMLUA4,IS6,TnaphA6,IS6,In1239,IS91,IS30,Tn402,Tn21,IS110
NZ_MH760469			IS3,Tn6292,IS6,IS91,IS91,Tn6205			Tn2012			IS110,Tn6196,In498,IS6,IS91,IS6,IS110,Tn4352,IS6,IS6,IS1,Tn10,IS1,IS6,IS110,IS4
NZ_CP028996			Tn6292,IS4,Tn2,IS91,In510,Tn6292,IS1182,Tn6205					IS3			IS1380,IS1380,IS5,IS1380,IS5,TnpCTXM9
NZ_CP009868			IS5,IS30,IS30,IS5,IS21						IS110,Tn6196,IS6,In879,IS21,IS3,IS21,Tn402,Tn21
NZ_CP036192						IS1,IS1380			IS110,Tn6196,IS6,IS1,IS6,Tn2012,IS91,Tn6205,IS110,Tn6292,IS1380,IS110,IS110
NZ_MH011352			Tn6292,IS6	IS30					IS1,IS30,IS110,IS6,IS6,Tn21,IS110,IS1,IS1182,Tn6292,In1330,IS91,IS30,Tn6292,In1330,IS91,IS3,IS6,IS630,IS5,IS6
NZ_CP031610									IS110,Tn6196,In498,IS91,IS110,IS6,IS6,IS1,IS6,Tn21,IS110
NZ_CP032238			IS91,Tn6292,IS6,IS91,IS91,Tn6205			Tn2012		IS4	IS110,Tn6196,In498,IS6,IS6,IS110
CP027695			Tn6292,IS3,IS4,IS91,Tn2,IS91,In510,Tn6292,IS1182,IS91,Tn6205					IS3			IS1380,IS1380,IS5,IS1380,IS5,TnpCTXM9			IS5
NZ_LT985253			IS91							Tn5073,IS6,In456,Tn6196,IS110,IS5,IS110
NZ_CP027043			Tn6292,IS21,IS66,IS110,IS6,IS5/IS1182,IS5/IS1182,IS6,IS4,IS6,IS1,IS6,In879,IS6,IS110,Tn6196,In498,IS4,IS91,ISL3,Tn2,IS6,IS91,Tn6205
NZ_LC556211									IS110,Tn6196,IS6,IS4		Tn5403a,IS110,IS30,ISNCY,IS3,IS1,IS3,IS6,IS6,Tn6205,IS6,IS6,IS6,IS6,IS6
NZ_MG053108									IS110,ISAs1,Tn3,IS1,TnaphA6,IS1,Tn9,IS110,Tn21,In498,IS21,IS4,IS6,Tn5073
NZ_CP040024			Tn6292,IS4,Tn4,Tn6205					IS3			IS1380,IS1380,IS5,IS1380,IS5,TnpCTXM9
NZ_MF627445									IS110,Tn6196,In498,IS91,IS110,IS110,Tn5403a,IS6,IS4,IS4,IS6,Tn6292,Tn5403,IS91,IS91,IS6,Tn6292
NC_019107		IS91	IS91,Tn6292,IS6,IS91,IS91,Tn6205			IS1380,IS1380,IS1380			IS110,Tn6196,In498,IS21,IS3,IS21,Tn402,Tn21,IS110					IS91,IS91,IS91
NZ_CP042479			Tn6292,IS3,IS6,ISL3		IS110
NZ_CP100740			Tn6292,In498,IS91,IS91,IS91,IS91,Tn6292,In879,IS91,IS6,IS6,Tn21,IS110,IS1182,Tn6292,IS91,Tn6205					IS21
NZ_CP034714
NZ_CP007732			IS5,IS30,IS30,Tn6292,IS5,In498,IS6,IS1,Tn6292,IS5,IS21		IS3			IS4	Tn6196,In498,IS6,TnPMLUA4,In1069,IS6,Tn6292,Tn5403a,IS1182,Tn6292,IS3,IS3,IS3,IS1,ISNCY,IS5,IS5,IS110,Tn2003,IS6,In498,IS21,IS3,IS21,Tn402,Tn21	TnSpu1
NZ_CP047353			Tn6292,IS5,Tn6292,IS1182,Tn6205,TnShfr9,IS91,IS91,IS91,IS91,IS91,Tn6205					IS3
NZ_KX147633						IS1380			IS66,IS110,Tn6196,In498,Tn7051,Tn7051,IS1380,IS1,ISL3,In440,IS1,IS1380,Tn6205,IS1,IS1
NZ_MZ836809			Tn6292,IS6						IS1,IS110,IS6,IS6,Tn21,IS110,IS6,IS91,In510,Tn6292,IS1182,IS6
NZ_LT985258			IS91							Tn5073,IS6,In456,Tn6196,IS110,IS5,IS110
NZ_CP007558			IS5,IS30,IS30,Tn6292,IS5,In498,IS6,IS1,Tn6292,IS5,IS21		IS3			IS4	Tn6196,In498,IS6,TnPMLUA4,In1069,IS6,Tn6292,Tn5403a,IS1182,Tn6292,IS3,IS3,IS3,IS1,ISNCY,IS5,IS5,IS110,Tn2003,IS6,In498,IS91,IS21,IS3,IS21,Tn402,Tn21	TnSpu1
NZ_CP017055			IS91						Tn6292,Tn6292,IS1,IS110,IS30,IS6,Tn6023,Tn6182
NZ_CP098334			IS5,IS30,IS30,IS110,IS5,IS21					IS3	Tn6196,In836,IS6,IS6,In1069,IS21,IS3,IS21,Tn402,Tn21					IS3
NZ_KM670336			Tn6292,Tn6292,IS3,IS3,IS91								Tn6292,IS6,Tn6292,In498,Tn402
NZ_CP023274			IS6,Tn6292,IS91,IS91,Tn6205			Tn2012			IS110,Tn6196,In240,IS91,IS30,IS91,IS30,IS91,IS30,IS91,IS5,IS4,TnPMLUA4,IS6,In510,Tn5086,IS110
NZ_MH325469			IS6,IS66,IS5,IS1,IS5,IS630,IS1,ISNCY,Tn4,IS91,IS91,Tn6292,IS4,IS1595		IS110					IS91
KR827392			Tn6292,In1069,IS1634,In703,ISCR1,Tn6196,Tn6292,IS6
NZ_CP025141			IS5,IS91	IS21				IS21		Tn5073,IS6,IS110,Tn6196,Tn5086,IS110	IS1182,Tn4401a	IS21
NZ_CP040171			Tn6292,IS91									Tn4
NZ_MT559985			Tn4352,Tn21,Tn6292,Tn6082,IS6,IS1380,IS1,IS6,IS6,IS6,IS1,IS1,IS1,IS1,IS1,IS5,IS3,IS1,IS66,IS1,IS1,IS3,IS30,IS3,ISKra4,Tn6292,IS6,IS91,IS91,Tn6205			IS1380,IS30,IS1380			IS110,Tn6196,IS6,IS3,IS3,Tn6292,IS91,Tn917,IS6,IS6,IS110
NZ_CP012168			IS21							Tn5073,Tn6292,In498,IS91,IS256,IS110,IS6,IS6,IS66,IS66,IS91,Tn3.1,IS1182,IS21,IS21,IS6,In1469,Tn5403a
NZ_CP023952			IS5,IS3,IS91	IS21				IS3,IS21,IS4,IS3		Tn5073,IS6,IS6,IS6,IS110,Tn6196,Tn5086,IS110	IS1182,Tn4401a
NZ_CP050164						Tn2012			IS110,Tn6196,In498,IS1380,IS1,Tn125
HQ023864		IS91	Tn6292,IS6,IS91,Tn6205			Tn2012			IS110,Tn6196,In498,IS256,IS21,IS21,Tn402,Tn6292,IS6,IS110
NZ_MF150118			Tn6292,IS4,Tn4,IS91,In510,Tn6292,IS1182,Tn6205					IS3			IS1380,IS1380,IS5,IS1380,IS5,TnpCTXM9
NZ_KP345882			IS5,IS30,IS30,IS5,IS21		IS3				IS110,Tn6196,In580,IS21,IS3,IS21,Tn402,Tn21		Tn6292,IS6,In879,IS6,IS1,Tn6292,IS110,Tn6205,IS91,Tn6238,Tn4401a,ISNCY,IS3,IS3,IS3,IS66,IS6
NZ_CP090430			Tn6292,IS5,Tn3000,IS30,IS5,IS30,IS6			ISL3	IS66,IS66
NZ_CP046773			Tn4352,In193,IS6,IS6,IS6,IS91
NZ_CP024564			IS1,Tn6292,IS6	IS21	IS3	IS3			IS481,In504,IS110,IS110,IS110,IS110,IS5,IS3,Tn6292,Tn21,IS110,IS4,IS4,IS110,IS110	Tn2				IS3
NZ_KC999035						IS1380			IS66,IS110,Tn6196,In498,Tn7051,Tn7051,IS1380,IS1,IS3,IS30,ISL3,IS30,IS91,IS3,IS1182,Tn402,IS6
NZ_MN477204				IS4					Tn21,In498,IS21,Tn402,Tn21,IS110	Tn5073,IS6,IS6,IS6,IS6,In498,IS6,Tn2003,IS1,Tn6196,IS110
NZ_CP032168									IS110,Tn21,IS6,In594,IS1,IS6,IS6,IS91,In510,Tn6196,IS110
NZ_CP079631									IS110,Tn6196,In498,IS91,IS5,IS4,TnPMLUA4,Tn6292,IS1380,Tn6292,IS1380,IS1380,Tn2012,IS6,Tn21,IS110,IS1,IS66
NZ_LN831185				IS4					IS110,Tn6196,In498,IS6,TnPMLUA4,IS4,IS91,IS30,IS6,Tn21,IS110,IS1
NZ_MH995508						IS1380		IS3	IS110,Tn6196,In498,IS1380,IS1,Tn125
NZ_CP066808			Tn6292,IS6						IS1,IS110,IS6,IS6,Tn6292,In510,IS91,IS30,Tn6292,In510,IS91,IS30,Tn6292,In510,IS91,IS5,IS4,IS4,TnPMLUA4,IS6
NZ_CP047308			Tn6292,Tn6292,In498,IS91,IS30,In422,IS6,Tn6292,IS6,Tn6205						IS3
NZ_CP025147			IS5,IS91	IS21,IS21				IS21,IS21,IS4		Tn5073,IS6,IS110,Tn6196,Tn5086,IS110	IS1182,Tn4401a	IS21
NC_023908						IS1380			IS110,Tn6196,In498,IS1380,IS1,Tn125
NZ_MK638972			IS5,IS30,IS30,IS5,IS21						Tn6196,In498,IS91,IS91,In836,IS6,TnPMLUA4,In1069,IS21,IS3,IS21,Tn402,Tn21
NZ_MT559994			Tn6292,IS6,IS91,IS91,Tn6205			Tn2012		IS3	IS110,Tn6196,In498,IS6,Tn4352,IS66,IS6,IS110
NZ_CP086666			IS21	IS4					IS110,Tn6196,In498,IS91,IS5,IS4,TnPMLUA4,Tn6292,In498,IS91,Tn6292,Tn6292,IS3,IS6,IS6,IS1
NZ_AP014939									IS66,IS66,IS110,Tn6196,In498,IS91,Tn21,IS110,IS630,IS66,IS1634
NZ_MW363918			IS6			Tn2012			IS110,Tn6196,In498,IS1380,IS1,IS3,IS1182,Tn402,IS6,IS3,IS30,IS1,Tn125
NZ_CP043904
NZ_CP063295			Tn6292,In498,IS91,In1368,Tn6292,IS1182,IS110,Tn21,Tn6292,IS91					IS21
NC_022652			Tn6292,IS91	IS4					IS110,Tn6196,In498,IS91,IS30,Tn7051,Tn402,Tn21,IS110
NZ_AP018145									IS110,Tn6196,In498,IS91,IS91,IS5,IS4,TnPMLUA4,ISNCY,IS5,IS5,IS5,ISNCY,IS6,IS91,IS110,Tn21,Tn6292,Tn2012,IS110
NZ_CP022126						IS1380	IS66		IS110,Tn6196,In1239,IS1380,IS1
NZ_CP047345			Tn6292,IS6,IS5,Tn6292,IS1182,Tn6205,TnShfr9,IS91,IS91,IS91,IS91,IS91,IS91,Tn6205					IS3
NZ_MZ606383						Tn2012,IS66			Tn6196,In498,IS1380,IS1,Tn125
CP082173									IS110,Tn6196,In498,IS91,IS91,IS110,IS110
NZ_CP100733			Tn6292,In784,Tn6292,IS6,IS6,Tn21,IS110,IS1182,Tn6292,IS91,Tn6205					IS21
NZ_CP014295			IS21,Tn6292,IS3,IS91									IS3
NZ_CP054405			Tn6292,IS6,IS6,In846,IS91,In555,Tn6292,Tn4352,Tn6205						IS3
NZ_KY014466			Tn6292,IS91,IS6,IS91,IS91						IS4	Tn6196,In141,IS6
NC_009140			Tn6292,IS6,IS91,IS91,Tn6205			IS1380,IS1380,Tn2012			IS110,Tn6196,In498,IS91,IS256,IS21,IS3,IS21,Tn402,Tn6292,IS6,IS110
NZ_CP026207			IS21,IS5,IS30,IS30,IS5,IS21						IS110,Tn6196,In498,IS91,IS91,In836,IS6,TnPMLUA4,In1069,IS1634,IS21,IS3,IS21,Tn402,Tn21		TnSpu1
NC_016974			Tn6292,IS6,IS91,IS91,Tn6205			IS1380			IS110,Tn6196,IS6,In571,IS21,IS3,IS21,Tn402,IS6,TnPMLUA4,IS4,IS5,IS91,IS30,IS3,IS91,IS91,In1239,Tn6292
LC613143			ISSod1,,IS4,IS91			IS1380			IS110,IS110,Tn6196,Tn6292,In54,IS110,IS6,In556,Tn6292,Tn3,IS6,IS6,IS110		IS630,IS3,Tn5403a
NZ_KY399978			Tn6292,IS6,In1069,IS6,IS5,TnPMLUA4,IS6,IS91,IS91,Tn6205								IS3
NZ_CP031549		IS91	Tn6292,IS6,IS91,IS91,IS91,Tn6205			IS1380			IS110,Tn6196,In1249,IS256,Tn4352,Tn21,Tn6292,Tn6082,Tn6292,Tn917,IS6,IS6,IS110
NZ_MH763829	IS6,IS6,IS110		IS6,In498,IS6,IS21,IS6,IS6,IS91						IS110,Tn6196,In498,IS91,Tn402,Tn21,IS110
NZ_MN310370			Tn6292,Tn6292,IS91,IS91,Tn6205			IS1380,IS1,IS1380		IS3,IS1,IS3	IS110,Tn6196,In498,IS21,IS3,IS21,Tn402,Tn6292
NZ_KJ802404						Tn2012			IS110,Tn6196,In498,IS1380,IS1,IS3,IS1182,Tn402,IS3,IS30,IS1,Tn125
NZ_CP095763			Tn6292,Tn6292,In498,IS91,IS30,In422,IS110,IS6,IS6,Tn6205	IS5					IS3
NZ_CP047711				IS5						TnpCTXM9,In498,IS6,IS6,IS6,In498,Tn402,IS6,Tn5036.1	IS110,IS3,IS110			IS21
NZ_LC055503			IS6,In498,IS21,Tn6292,IS91						IS110,Tn6196,In498,IS91,Tn402,Tn21,IS110
NZ_CP096170			Tn6292,IS1182,IS6,In498,IS91,IS30,In422,IS6,Tn6292,Tn4352,Tn6205						IS3
NZ_CP029718									IS110,Tn21,IS6,IS1,IS6,IS6,IS91,In498,Tn6196,IS110
NZ_CP068573			Tn6292,IS6,IS91,IS91,Tn6205			IS1380,IS1,IS1380			IS110,Tn21,Tn6292,In498,IS21,IS3,IS21,Tn402,Tn6292,IS6,IS5,ISNCY,Tn6029
NZ_MZ465534									IS110,ISAs1,Tn3,IS1,TnaphA6,IS1,Tn9,IS110,Tn21,In498,IS21,IS4,IS6,Tn5073
NZ_CP020524				IS1		Tn2012			IS110,Tn6196,In498,IS1380,IS1182,Tn402,Tn4352,IS110,Tn7051,Tn7051,IS3,Tn125,Tn7051,Tn7051
NZ_CP026233			IS5,IS30,IS30,IS5,IS21						IS110,Tn6196,In240,IS91,IS91,In141,IS6,TnPMLUA4,In879,IS21,IS3,IS21,Tn402,Tn21
NZ_CP024536			IS1,Tn6292,IS6	IS21	IS3	IS3			IS481,In504,IS110,IS110,IS110,IS110,IS110,IS5,IS3,Tn6292,Tn21,IS110,IS4,IS4,IS110,IS110	Tn2				IS3
NZ_CP011540			IS91,IS91							Tn5073,IS6,In240,Tn21,IS110,Tn2,In498,Tn2411,IS110
NZ_MN310375						Tn2012			IS110,Tn6196,In498,IS1,Tn125
NZ_MN604268									IS110,Tn6196,In498,Tn6205,In800,IS91,IS91,IS30,IS66,Tn125,IS66,IS30,IS30,IS91,IS110,IS110
NZ_CP051316			Tn6292,IS6,IS91,IS91,Tn6205			IS1380			IS110,Tn6196,In498,IS91,IS256,IS21,IS3,IS21,Tn402,Tn4352,Tn6292,IS110
NZ_CP079116						IS1380,IS4,IS1380			IS110,Tn6196,In498,IS91,IS5,IS4,TnPMLUA4,Tn6292,IS6,Tn5403a,Tn7051,Tn7051,IS91,Tn6292,IS21,IS6,Tn2,IS110			Tn3000
NZ_KY887592			Tn6292,IS6,IS91,In141,Tn6292,IS91					IS66	IS110,Tn6196,In498,IS6,Tn6292,IS1182,IS110,Tn21,IS6,In498,IS91,IS6,IS91,Tn402,Tn21,IS110
NZ_MH220284				IS5						TnpCTXM9,In498,IS6,IS6,IS6,In337,Tn402,IS6,Tn5036.1	IS110,IS3,IS110,Tn6292,ISKra4,IS91,Tn6205,IS110,Tn6292
NZ_CP020056						IS1380		IS3	IS110,Tn6196,In1239,IS1,Tn125
NZ_CP071071						Tn2012		IS3	IS110,Tn6196,In498,IS6,IS91,IS91,IS5,IS4,TnPMLUA4,IS6,IS110
NZ_MZ836799			Tn6292	Tn3411					IS1,IS110,Tn6292,In498,IS91,IS30,IS91,IS1,IS6,IS110,Tn21,IS6,IS6,Tn6292,IS1182,IS1,IS110,IS3,IS110,IS6
NZ_CP009414		IS91	Tn6292,IS6,IS91,IS91,Tn6205			IS1380,IS3			IS110,Tn6196,In498,Tn4,Tn4352,IS110
NZ_CP055249			Tn6292,IS6,Tn6205					IS21	IS3,IS30,IS3
NZ_MN065773				IS4				IS4	IS110,Tn6196,In498,IS91,IS3,IS5,IS5,Tn402,Tn21
NZ_CP031570									IS110,Tn21,IS6,In594,IS1,IS6,IS6,IS91,In510,Tn6196,IS110
NZ_CP030304			Tn6292,IS6,IS91,IS91,Tn6205			Tn2012			IS110,Tn6196,In498,IS21,IS3,IS21,Tn402,Tn6292,IS110
NZ_KU726616						IS1380			IS110,Tn6196,In510,IS1,Tn125
NZ_CP041209			Tn6292,IS6,IS91,IS91,Tn6205			IS1380,IS1380,IS1380			IS110,Tn6292,IS6,IS110
NZ_CP009409			Tn6292,IS6,IS91,IS91,Tn6205			IS1380,IS1380,Tn2012			IS110,Tn6196,In498,IS91,IS256,IS21,IS3,IS21,Tn402,Tn4352,Tn4,In153,Tn6292,IS110
NZ_LC556212									IS110,Tn6196,IS6,Tn6292,IS5,IS5,IS5,IS3,IS6,Tn6205,IS6,IS6,IS5,IS6,IS6,In498,Tn5086,IS1380,IS4,IS1380
NZ_CP095591			Tn6292,IS6,IS91,IS5,IS5,IS91			IS1380,IS1380,IS5,IS1380,IS1380			IS110,Tn6196,In498,IS91,IS30,IS3,Tn6292,IS1595,IS1,Tn6196,In498,IS91,IS5,IS5,IS4,TnPMLUA4,Tn6292,Tn6292,IS6,IS110,IS630	IS256
NZ_AP025336			Tn6292,Tn6292,In1069,IS91,In988,IS91,IS5,IS4,TnPMLUA4,IS6,IS6,IS110,IS91,IS30,IS91							Tn801
NZ_CP041083			IS6,Tn6292,IS91,IS91,Tn6205			IS1380			IS110,Tn21,IS6,Tn2012,IS6,TnPMLUA4,IS4,IS5,IS91,IS30,IS91,In240,Tn6196,IS110
NZ_CP027038			IS6,Tn6292,IS6,IS1,IS6,IS4,In240,IS91,ISL3,Tn3,IS6,IS91,Tn6205
NZ_CP009560			Tn6292,IS6,IS91,IS91,Tn6205			IS1380,IS1380,Tn2012			IS110,Tn6292,Tn6292,IS110
NZ_CP020913									Tn6196,IS6
NZ_MH113855			Tn6292,IS6,IS91,IS91,Tn6205					In550	IS110,Tn6196,In498,IS6,IS6,IS110
NZ_CP044075			Tn6292,IS6,In498,IS1380,IS91,Tn6292,IS21,In261,Tn6292,IS91			IS3			IS110,Tn5086,In240,Tn6196,IS110
NZ_CP031576									IS110,Tn21,IS6,In594,IS1,IS6,IS6,IS110,IS91,In510,Tn6196,IS110
NZ_CP040029			Tn6292,IS4,Tn2,IS91,In510,Tn6292,IS1182,Tn6205					IS3			IS1380,IS1380,IS5,IS1380,IS5,TnpCTXM9
NZ_CP010391			IS91,Tn6292,Tn125,IS3,IS6,IS91			IS3			IS110,Tn6196,In580,IS6,TnPMLUA4,In336,TnpHS87a,Tn21
CP028419			Tn6292,IS6,IS91,Tn6205			IS1380			IS110,Tn6196,In355,IS6,Tn4352,IS66,IS6,IS110
NC_022377		IS91	IS91,IS91,Tn6205						IS256,IS256
NC_012885			Tn2012							IS110,Tn6292,Tn6292,IS91,IS110,Tn6292				Tn2012
NZ_CP028814			Tn6292,Tn6292,IS6,IS91,IS91,Tn6205										IS256
NZ_LR890658			Tn6292,IS6,IS6				IS630	IS630,IS3	IS110,Tn6196,In498,Tn402,Tn21,IS110,IS4,IS4,IS110,IS110	Tn2
NZ_LT882699			IS91							Tn5073,Tn3926,Tn6082,IS6,Tn6205,IS5,Tn6292,IS110,Tn6196,In275,IS21,Tn402,Tn21,IS110
NZ_KX636095						IS1380			IS110,Tn6196,In498,IS1,IS3,IS1,IS1,IS6,IS6,IS1,IS6,In498,IS6,Tn7051,Tn3,Tn5403a,IS6,Tn6292,IS3,IS6,Tn2012,IS91,Tn6205,IS110,IS6,ISNCY,IS6,Tn6292,IS66,IS66,IS6,Tn6292,IS481,IS481,IS3,IS3,IS1,IS3,IS5,IS1,IS3,IS1,IS1,IS4,Tn125
NZ_MF497432			Tn6292,Tn2012,IS6,IS91,Tn6205
NZ_MG764534			IS91							Tn5073,IS6,In1239,Tn2,IS110,Tn21,In498,Tn2411,IS110
NZ_MK439959			Tn6292,IS21,IS66,IS110,IS6,Tn6292,IS6,IS5/IS1182,IS5/IS1182,IS6,IS4,In879,IS6,IS110,Tn6196,In498,IS6,IS1,IS6,IS4,In53,IS6,IS91,Tn4401a,Tn6205
NZ_MZ836805			Tn6292,IS6,IS6,In498,IS91,IS30,IS91,Tn6279,IS91						IS3,IS1634,IS3
NZ_LC633285			IS6,In498,Tn6292,IS6,IS91,IS91,IS91,Tn6205						Tn7051,IS6,IS1182,ISL3,ISKra4,Tn6292,Tn7051,ISL3,Tn6292,IS5,IS1,Tn6238,Tn6292,Tn125,Tn6292,IS1,IS5,IS6,IS4,IS6,IS3,ISKra4,ISKra4,ISKra4,Tn7051,Tn7051
NZ_CP014775			Tn6292,IS91,IS1380,In1133,IS6,Tn6292,Tn6292,IS21,In261,Tn6292,Tn6292,IS91						IS110,Tn21,IS6,IS6,In510,Tn6196,IS110
NZ_CP049969						Tn2012			IS110,Tn6196,In498,IS3,IS1380,IS1182,Tn402,Tn4352,IS6,IS110
NZ_AP023051						IS1380,IS4,IS1380		IS1380,Tn2012	IS110,Tn6196,In498,IS91,Tn125,IS91,IS5,IS4,TnPMLUA4,IS3,IS6,IS110
NZ_KM083064			IS6,IS6,Tn6292,TnPMLUA4,IS6,In1069,IS91,IS6,IS91									Tn4
NZ_CP026225			IS5,IS5						Tn6196,In498,IS91,IS6,Tn6292,TnPMLUA4,IS1182,Tn5403a	IS30,IS21
NZ_CP039976									IS110,Tn6196,In498,IS3,IS5,IS5
NZ_MN550958						IS1380,IS4,IS1380		IS4	IS110,Tn6196,Tn6292,IS91,IS5,IS5	ISKra4
NZ_CP047421			Tn2012						IS110,Tn6196,In498,IS91,IS5,IS4,IS6,IS110
NZ_KX458222						IS3			IS110,Tn6196,In498,IS91,IS1,Tn10_p2,IS3,IS4,IS4,IS6,IS6,Tn4352,Tn6292,IS110
NZ_OL389795						Tn2012			IS110,Tn6196,In498,IS1380,IS1,Tn125,IS1		IS3
NZ_KY887593			Tn6292,IS6,IS91,In141,Tn6292,IS91						IS110,Tn6196,In498,IS6,IS6,IS6,IS91,IS6,IS91,Tn402,Tn21,IS110
MN657252						Tn2012		IS3	IS110,Tn6196,In498,IS6,IS30,IS5,IS4,TnPMLUA4,IS6,IS110			IS3
NZ_AP022390						IS3		IS3	IS110,IS4,Tn6205,In498,Tn6196,IS110					IS21
NZ_LR890548			IS1,Tn6292,IS6	IS21,Tn6292	IS3			IS3	IS481,In504,IS110,IS110,IS110,IS110,IS5,IS3,Tn6292,Tn21,IS110,IS4,IS4,IS110,IS110	Tn2				IS3
NZ_CP040034			Tn6292,In498,IS91,Tn2,IS4,Tn6292,IS1182,Tn6205					IS3			IS1380,IS1380,IS5,IS1380,IS5,TnpCTXM9
NZ_MN254970			Tn6292,IS6,IS91,IS91,Tn6205			Tn2012		IS66	IS110,Tn6196,In498,IS21,IS3,IS21,Tn402,IS6,Tn6292,IS6,IS110
NZ_MK101346						Tn2012			IS1380,IS1,Tn125
NZ_KR091911			IS6,IS6,IS6,IS6,IS6,IS91,IS6,IS6,IS6,IS91,IS91,Tn6205			Tn2012			IS110,Tn6196,IS6,TnPMLUA4,Tn6292,IS30,IS30,IS6,IS6,In1239,IS91,IS30,Tn402,Tn21,IS110
NZ_CP048384									IS110,Tn6196,Tn4352,Tn6205,IS4,Tn6292,IS5,IS5,In498,ISNCY,ISAs1,Tn4401a,ISAs1,ISAs1,Tn5403a,IS6,IS630,IS6,Tn21,Tn5073,IS1380,IS4,IS4
NZ_MN604267									IS110,Tn6196,In498,Tn6205,In498,IS91,IS6,IS6,IS1,IS110,IS5,ISL3,IS110,IS5,IS110,Tn5403a,IS5,IS256,IS3,Tn6292,In498,IS91,IS30,IS66,Tn125,IS66,IS30,IS30,IS91,IS110,IS110
NZ_MF150121			Tn6292,IS4,Tn801,Tn6205					IS3			IS1380,IS1380,IS5,TnpCTXM9			IS5
NZ_CP053192
NZ_KR559888			Tn6292,IS6,IS91,IS91,Tn6205			Tn2012			IS110,Tn6196,In498,IS110,Tn6292,IS110					IS66	IS3
NC_008613			Tn6292,Tn6292,IS6,IS91,IS91
NZ_MK770642			Tn6292,IS6,IS91,Tn6205			Tn2012			IS110,IS1380,IS3,IS3,IS6,IS110,Tn7051,Tn7051,IS6
KJ817377			In510,Tn6292,IS1182,Tn6205					IS3			IS1380,TnpCTXM9
NZ_LC536682			ISL3,Tn6292,IS91						IS110,Tn6196,In498,IS6,IS91,Tn5086,IS110,IS1595
NZ_CP031297									IS110,Tn6196,In498,Tn6205,In498,IS91,IS30,IS66,Tn125,TnaphA6,IS91,IS110,IS110
NZ_MN310378			Tn6292,IS4,IS1182,Tn2012,Tn5073,IS110,Tn6196,In498,Tn6279,In2-15,IS91						IS3,IS30,IS3,IS1634		IS21
NZ_LC556213									IS110,Tn6196,IS6,IS6,Tn6292,IS6,IS6,IS6,Tn6205,IS6,IS5,IS5,IS6,IS5,In498,Tn5086,IS1380,IS4
NZ_MK733575			IS5,IS30,IS30,IS5,IS21						Tn6196,In498,IS91,IS91,IS91,IS91,IS91,IS91,In498,IS6,TnPMLUA4,In1069,IS21,IS3,IS21,Tn402,Tn21
NZ_CP051357			IS6,Tn6292,IS6,IS91,IS91,Tn6205			Tn2012		IS4	IS110,Tn6196,In498,IS21,IS3,IS21,Tn402,Tn6292,IS110,IS4
NZ_KR559890									IS110,Tn6196,In498,IS110,Tn2411
NZ_CP086448			Tn6292,Tn6292,IS91,IS91,Tn6205			Tn2012			IS110,Tn21,Tn402,IS4,IS91,In510,IS6,TnPMLUA4,IS4,IS5,IS91,IS30,IS91,In240,Tn6196,IS110
NZ_LR822059									IS110,Tn6196,In240,IS6,Tn6292,Tn6292,IS3,IS6,IS1380,ISKra4,IS3,IS6,Tn9,Tn6292,Tn5036.1,ISNCY,IS3,IS5,IS5,IS5,IS1,IS3,IS5,IS4,TnPMLUA4,Tn6292,IS110
NZ_MN101853			Tn6292,IS6						IS1,IS110,IS6,IS6,Tn21,IS110,Tn6292,ISNCY,IS91,IS30,IS1,IS30,IS91,In141,Tn6292,IS1182,IS1,IS110,IS6
NZ_CP079656						IS1380,IS4,IS1380			IS110,Tn6196,In498,IS91,IS5,IS4,TnPMLUA4,IS6,IS110			Tn3000
NC_022522									IS110,Tn6196,Tn4352,Tn6029,IS5,IS5,IS3,In498,Tn5086,IS1380,IS4
NZ_OL804390			IS6,IS91,IS91,Tn6205,Tn6082,IS5,IS5,IS5,Tn6205					IS21
NZ_CP079618						IS1380,IS4,IS1380			IS110,Tn6196,In498,IS91,IS5,IS4,TnPMLUA4,IS6,Tn2,IS110			Tn3000
NZ_CP079626									IS110,Tn6196,In498,IS91,IS5,IS4,TnPMLUA4,Tn6292,IS1380,IS6,IS1380,IS1380,Tn2012,IS6,Tn21,IS110,IS1,IS66
NZ_CP006661						Tn2012			IS110,Tn6196,In498,IS1380,IS1,Tn125		Tn3000
NZ_AP022377										IS110,Tn402,IS21,In318,Tn6196,IS110
NZ_LC225353		IS91	IS6,IS6,Tn6292,Tn6292,Tn9,Tn6292,IS6,IS91
NZ_CP051360			Tn6292,Tn6292,IS91,Tn6205			IS1380			Tn6196,In498,Tn4,Tn4352,Tn402,IS21,IS3,IS21,In153,IS6,IS110
NZ_CP055012						ISL3		IS4,IS4	IS1634,Tn5036,IS6,IS5,IS66,IS6,IS6,IS110,IS110,IS6,TnPa38,IS110,IS110,Tn6292,IS5,IS1,Tn6292,ISL3,IS110		IS6,IS110,IS110,IS21,IS630,IS4,IS4,Tn6292
NZ_CP076553			Tn6292,In498,IS91,IS5,IS4,TnPMLUA4,Tn6292,IS110,Tn6205	IS30				IS3		Tn3,IS481,IS1182,IS1182
CP018457			Tn6292,IS6,IS91,Tn6205	IS630
NZ_CP021936						Tn2012			IS110,Tn6196,In498,IS1380,IS1,Tn125,IS1
NZ_CP089604		IS1182,Tn3,IS4	Tn6292,Tn6292,IS6,IS91,IS91		IS256				Tn6196,In498,IS91,IS91,IS6,IS110,TnpCTXM9
NC_019153						IS1380,IS66			IS110,Tn6196,In153,IS1380,IS1,Tn125
NZ_AP022487						IS3		IS3	IS110,IS4,Tn6205,In498,Tn6196,IS110					IS21
NZ_CP095777			Tn6292,Tn6292,IS91,IS91,Tn6205,IS1,IS1,IS1,IS1			Tn2012			IS110,Tn6196,In498,IS6,IS5/IS1182,IS5,IS5,IS1,IS3,IS3,ISNCY,ISL3,IS1,IS3,IS1,IS5,IS200/IS605,Tn6292,Tn6238,IS5,IS66,IS5,IS21,IS66,IS66,Tn9,Tn21,In498,Tn5086,IS110
NC_021815								Tn2012,IS66,IS4	Tn6196,IS6,IS4,IS3,IS3,IS66,IS3,IS66,IS3,IS256,IS21,IS256,IS200/IS605,IS3,IS630					IS66
NZ_CP063685						Tn2012			IS110,Tn6196,In498,IS91,IS5,IS5,IS4,TnPMLUA4,IS6,IS1380,IS1380,IS1380,IS3,IS1380,IS5,IS5,ISNCY,ISNCY,ISNCY,IS3,IS3,IS1,IS1,IS30,IS5,Tn6292,In761,IS1380,IS1,IS110
NZ_CP024529			IS1,Tn6292,IS6	IS21,IS3,IS3	IS3				IS481,IS481,IS110,Tn6196,In498,IS110,IS6,Tn6292,IS1182,IS91,IS110,IS110,IS110,IS110,IS110,IS110,IS5,IS3,Tn6292,Tn21,IS110,IS4,IS4,IS110,IS110	Tn2		IS3,IS3		IS3
NZ_MK041212						IS1380		IS3	IS110,Tn6196,In498,IS1380,IS1,Tn125
NZ_CP054408			Tn6292,IS6,IS6,In846,IS30,IS91,In555,Tn6292,Tn4352,Tn6205						IS3
NZ_CP011622									IS110,Tn5073,IS3,IS5,Tn6238,Tn4401b,IS110,IS6,IS91,In498,Tn6196,IS110
NZ_MK388209			Tn6292,IS21,IS66,IS110,IS6,IS5/IS1182,IS5/IS1182,IS6,IS4,In879,IS6,IS110,Tn6196,In498,IS6,IS1,IS6,IS4,In53,IS6,IS91,Tn4401a,Tn6205
NZ_CP054402			Tn6292,IS6,IS6,In846,IS91,In555,Tn6292,Tn4352,Tn6205						IS3
NZ_LR890183
NZ_MT151380			Tn6292,Tn6292,IS3,Tn6292,Tn6292,IS6,IS6,In1069,IS91,IS110,Tn6196,IS6,IS91,IS91,Tn6205
KU605240			Tn6292,IS6,IS91,Tn6205			Tn2012			IS6,In1469,IS6,IS110,Tn21,Tn6292,IS5,IS1380,IS6,In498,IS6,IS110
NC_008612		IS91	IS6,IS6,Tn6292,Tn6292,Tn9,Tn6292,IS6,IS91
NZ_CP009567			Tn6292,IS6,IS91,IS91,Tn6205			IS1380,IS1380,Tn2012			IS110,Tn6292,Tn6292,IS110
NZ_CP033514			Tn6292,Tn6292,IS6,IS4,IS1,Tn10_p2,IS5,Tn9,Tn21,Tn6292,IS3,IS3,IS3,Tn6205,IS6,In498,IS6,IS6,IS91	ISL3,IS30,ISL3,ISL3
NZ_KT997783			Tn6292,IS6,IS91,IS91,Tn4352,Tn6205						IS3
NZ_CP021956			Tn6292,Tn6292,In1069,IS91,IS91,IS6,IS91,IS91				IS3	IS3,IS3	Tn1331			IS3		IS3
NZ_CP014658			Tn6292,IS6,IS91,IS91,Tn6205			Tn2012			IS110,Tn4352,Tn402,IS21,IS3,IS21,In1368,Tn6196,IS110					IS6
NZ_CP095593			Tn6292,IS6,IS91,IS5,IS5,IS91			IS1380,IS1380,IS5,IS1380,IS1380			IS110,Tn6196,In498,IS91,IS30,IS3,Tn6292,IS1595,IS1,Tn6196,In498,IS91,IS5,IS5,IS4,TnPMLUA4,Tn6292,Tn6292,IS6,IS110,IS630	IS256
NZ_MZ670000								IS110,IS91,In800,Tn6196,IS110
NZ_CP018817						Tn2012			IS110,Tn6196,In1239,IS1380,IS1,Tn125		Tn7051,Tn7051
AP022385									IS110,Tn6196,In901,Tn6205,IS4,IS110	IS110,Tn4352,Tn21,IS110
NZ_MH061195			Tn4352,IS91,IS91,IS6,Tn6292,IS6,In422,IS91,In498,Tn6292,Tn6292,Tn6205						IS3,IS3
NZ_CP022359			Tn6292,IS6,IS91,Tn6205					IS1380,IS256,IS1380,Tn6292,IS3,Tn6292,Tn6292	TnpCTXM9,IS30,Tn5073,IS66,IS3
NZ_MH263652						Tn2012			IS110,Tn6196,In498,IS1,Tn125
NC_023291				ISL3,IS30,ISL3,ISL3
NZ_CP086424			Tn6292,Tn6292,IS91,IS91,Tn6205			Tn2012			IS110,Tn21,Tn402,IS4,IS91,In240,Tn6196,IS110
NZ_KJ588779						IS1380			IS110,Tn6196,In498,IS1380,IS1,Tn125		Tn3000
NZ_CP095781			Tn6292,Tn6292,IS91,IS91,Tn6205,IS1,IS1			IS1380			IS110,Tn5086,In240,Tn21,Tn9,IS66,IS66,IS21,IS66,IS5,IS200/IS605,IS5,IS1,IS3,IS1,ISL3,ISNCY,IS3,IS1,IS5,IS5,IS5/IS1182,IS6,Tn4352,IS6,In510,Tn6196,IS110
NC_018994						IS1380,IS4,IS1380			IS110,Tn6196,In498,IS91,IS5,IS5,IS5,IS4,TnPMLUA4,ISNCY,IS1,IS5,Tn125,IS5,IS5,Tn801,IS110
NZ_MH844629			Tn6292						IS1,IS110,IS6,IS6,Tn21,IS110,IS6,IS30,IS91,In510,Tn6292,Tn6292,IS1182,IS1,IS110,IS6
NZ_LT985250			IS30	IS256					TnPMLUA4,Tn6292,Tn6196,In498,IS21,IS3,IS6,TnPMLUA4,Tn6292,IS6,TnpCTXM9,IS91,IS6,Tn5057,IS6,IS3,IS21,Tn402,Tn4352,Tn21
NZ_CP071074						Tn2012		IS3	IS110,Tn6196,In498,IS6,IS91,IS30,IS91,IS5,IS4,TnPMLUA4,IS6,IS110
NZ_CP095588			Tn6292,Tn6292,IS91			IS1380,IS1380,IS5,IS1380,IS1380			IS110,Tn6196,In498,IS91,IS30,IS1380,Tn6292,IS1,Tn6292,In1330,IS91,IS5,IS5,IS4,TnPMLUA4,Tn6292,Tn6292,IS6,IS110,IS630	IS256,IS4
NZ_CP079693						IS1380,IS4,IS1380			IS110,Tn6196,In498,IS91,IS5,IS4,TnPMLUA4,IS6,Tn2,IS110			Tn3000
NZ_CP031573									IS110,Tn6196,In498,IS91,IS110,IS6,Tn801,IS6,IS1,IS6,Tn21,IS110
NZ_KY887594			Tn6292,In1469,Tn6292,IS91	IS5					Tn6196,In498,IS6,Tn6292,IS1182,IS91,IS6,IS91,Tn402,Tn21,IS110
NZ_CP058224				IS5						In498,IS6,IS6,IS6,In817,Tn402,Tn6292,IS110	Tn5036.1,IS6,ISKra4,Tn6205,IS110,IS6,IS110
NZ_CP024571			IS1,Tn6292,IS6	IS21	IS3	IS3			IS481,In504,IS110,IS110,IS110,IS110,IS110,IS5,IS3,Tn6292,Tn21,IS110,IS4,IS4,IS110,IS110	Tn2				IS3
NZ_MH594478				IS5			IS3			TnpCTXM9,In498,Tn402,IS6,Tn7051,Tn3,Tn4401a,Tn7051,Tn6292,Tn5036.1	IS110,IS3,IS110			IS3
NZ_CP038466			Tn6292,IS6,IS91,IS91,Tn6205			Tn2012			IS110,Tn6196,In498,IS6,Tn4352,IS66,IS6,IS110
NZ_CP095572			Tn6292,Tn6292,IS91			IS1380,IS1380,IS5,IS1380,IS1380			IS110,Tn6196,In498,IS91,IS30,IS1380,Tn6292,IS6,Tn6292,IS6,IS110,IS630	IS256,IS4
NZ_CP014978			Tn6292,IS6,IS91,IS91,Tn6205			IS1380			IS110,Tn6292,IS6,IS110
NZ_CP094993			IS21	IS4					IS110,Tn6196,In498,IS91,IS5,IS4,TnPMLUA4,Tn6292,In498,IS91,IS30,Tn6292,Tn6292,IS3,IS6,IS6,IS1
NZ_CP009411			Tn6292,IS6,IS91,IS91,Tn6205			IS1380,IS1380,IS1380			IS110,Tn6196,In498,Tn6292,Tn6292,IS6,IS110
NZ_CP008824			IS5,IS30,IS30,Tn6292,IS5,In498,IS6,IS1,Tn6292,IS5,IS21		IS3			IS3,IS5,IS1,IS110,IS66,IS1,IS1,IS5,IS66,IS3,IS110,IS3,IS1,IS4	Tn6196,In498,IS6,TnPMLUA4,In1069,IS6,Tn6292,Tn5403a,IS1182,Tn6292,IS3,IS3,IS3,IS1,ISNCY,IS5,IS5,IS110,Tn2003,IS6,In498,IS91,IS21,IS3,IS21,Tn402,Tn21	TnSpu1
NZ_KU997026								IS3,IS3,IS21,IS3,Tn5073,IS6,IS6,In141,Tn6196,IS110,IS66,IS1,IS1,IS5	IS110,Tn6196,In498,IS91,IS21,IS3,IS21,Tn402,Tn6292,Tn6082,Tn4,IS110,Tn9,Tn6203,Tn4352,IS110
NC_016976			IS91,IS91							Tn6187
NZ_CP015835						Tn2012			IS110,Tn6196,In498,IS1380,IS1,Tn125
NC_019158						IS1380			IS110,Tn6196,In498,IS1380,IS1,Tn125
NZ_CP029737			IS21	IS4					IS110,Tn6196,In510,IS91,IS30,Tn6292
NZ_CP041641			IS6,IS4,Tn21,IS6,IS91,IS91,Tn6205					Tn6330
NZ_AP018143						IS1380,IS4,IS1380			IS110,Tn6196,In498,IS91,IS5,IS4,TnPMLUA4,Tn6292,IS3,Tn125,IS6,IS110
NZ_CP010373			Tn9,IS110,Tn6203,Tn5075,In141,IS6,IS91	Tn10_p2,IS4,IS4					IS6,IS91,IS6,Tn602,Tn6205,IS3,Tn6082,Tn125,Tn125,Tn125,Tn6292
NZ_MH476540			Tn2012,Tn6292,IS1182,Tn5073,IS110,Tn6196,In498,In2-6,IS91						IS3,IS1634
CP064854									IS110,Tn6196,In498,IS91,IS110,Tn5073,Tn3
NZ_LT985228			IS91							Tn5073,IS6,In498,Tn6196,IS110,IS5,IS110
NZ_CP048305			Tn6292,Tn6292,IS6,ISL3,IS6			Tn2012			IS110,Tn6196,In498,IS110,IS91,IS6,TnpCTXM9,IS110,IS110,ISAs1,IS110
NZ_MT559991			Tn6292,IS6,IS91,IS91,Tn6205			IS1380,IS30,IS1380			IS110,Tn6196,IS6,IS3,IS3,Tn6292,IS91,Tn917,IS6,IS6,IS110
NZ_CP032391			Tn6292,IS6,IS91,IS91,Tn6205			Tn2012			IS110,Tn6196,Tn6292,IS110
NZ_KX156772			IS3,IS3,IS91	Tn1000				IS4	Tn6182		Tn6023
CP098445		IS1182,Tn3,IS4	IS6,Tn125,Tn6292,IS5,In498,IS21,Tn6292,IS91						IS110,IS1,In498,IS91,IS66,IS91,IS5,IS4,TnPMLUA4,IS6
NZ_MF627444									IS110,Tn6196,In498,IS91,Tn6292,Tn6292,IS6,IS91,IS91,Tn5403
NZ_CP021853			IS6,Tn4401b,IS110,IS6,In498,IS21,Tn6292,Tn6292,IS91						IS110,Tn6196,In415,Tn5086,IS110
NZ_MG450360			Tn6292,Tn6292,IS91,IS91,Tn6205			Tn2012			IS110,Tn6196,In498,IS91,IS30,IS91,IS5,IS4,TnPMLUA4,Tn6292,In498,IS91,IS4,Tn402,Tn21,IS110
NZ_CP060954			Tn6292,Tn6292,In1069,IS91,In988,IS91,IS5,IS4,TnPMLUA4,Tn6292,IS6,IS91							Tn801
NZ_CP044142			Tn6292,IS6,IS91,IS91,Tn6205			Tn2012			IS110,Tn6196,In498,Tn2521-In33,IS110
NZ_CP061931									IS110,Tn6196,In1323,IS110,IS6,IS6,IS4,IS6,Tn4,IS91,Tn6205,Tn5403,IS110,Tn2003,IS6,In_Tn21.1,IS91,IS110,IS110
NZ_CP032192			Tn3411			IS1380,IS1,IS1380			IS110,Tn6196,In498,IS6,IS6,Tn6205,IS3,IS5,IS3,Tn4,IS110
NZ_CP090205						IS1380			IS110,Tn6196,In141,IS1380,IS1,Tn125		IS3
NZ_KJ802405						Tn2012			IS110,Tn6196,In498,IS1380,IS1,IS3,IS1182,Tn402,IS3,IS30,IS1,Tn125
NZ_AP022395									IS110,Tn6196,In901,Tn6205,IS4,IS110	IS110,IS6,Tn4352,IS5,IS5,IS110,IS6,Tn6292,Tn21,IS110
NZ_CP059480				IS5		IS66	IS3,IS3,IS3,IS66	IS3	IS3	Tn4656,In1469,IS6,In817,Tn402,IS6,Tn5036.1	IS110,IS3,IS110			IS3
KR827394			IS6,Tn7051,IS91	IS4
NZ_CP051426			Tn6292,IS6,IS91,IS91,Tn6205			Tn2012			IS110,IS110,Tn6196,In498,In456,IS6,IS110
NZ_MN823987			Tn6292,Tn6292,IS91,IS91,Tn6292,Tn6292,Tn6292,IS1,IS66,IS1,IS66,IS66,IS1,IS110,Tn5403a,Tn6292,In555,IS91,IS30,In846,IS6,IS6,Tn6292,Tn6205						IS3,IS1
NZ_MT320534			Tn6292,IS6,IS91,IS91,Tn6205			IS1380,IS4,IS1380			IS110,Tn6196,In498,IS21,IS3,IS21,Tn402,Tn6292,IS110
NZ_CP024550			IS1,Tn6292,IS6	IS21	IS3	IS3			IS481,In504,IS110,IS110,IS110,IS110,IS5,IS3,Tn6292,Tn21,IS110,IS4,IS4,IS110,IS110	Tn2				IS3
NZ_MT316184									IS110,Tn6196,In1316,IS91,IS3,IS5,IS5
NC_019121			IS6,IS6,Tn6007,In498,TnpCTXM9,IS6,IS91,IS91,Tn6205			Tn2012			IS110,Tn6196,In498,IS6,IS110
LC521852			Tn6292,IS1634,IS91						IS110,Tn6196,In498,IS91,IS110,IS6,IS6,Tn602,IS256,Tn2012,Tn6292,In498,IS91,IS110,TnpCTXM9,IS110
NZ_CP101908			Tn6292,IS6,IS91,IS91,Tn6205			Tn2012			IS110,Tn6196,In498,Tn2521-In33,IS110
NZ_MG252895			Tn6292,IS6,IS91,IS91,Tn6205			IS1380,IS4,IS1380		IS6,IS3,IS5/IS1182,Tn6292,IS110,IS110,Tn6292,IS3,IS5,IS5,IS1,IS5,IS3,IS6,Tn5073,IS3,IS3,Tn6292,IS3,IS3,IS3,IS3,IS3,IS1,IS3	IS110,Tn6196,In498,Tn6292,In498,IS91,IS30,Tn402,Tn21,IS110
NC_019375									Tn6196,Tn4352,In141,IS6,Tn2003,IS1,In594,IS6,IS6,Tn6292,IS3,IS110,IS3,IS6,Tn21		Tn6292
NZ_CP042518			Tn6292,IS3,IS6,ISL3		IS110
NZ_CP082149			Tn6292						IS1,IS110,IS6,In994,IS6,Tn5073,IS3,IS5,IS110,Tn6196,In498,IS91,IS5,IS5,IS4,TnPMLUA4,ISNCY,IS6
NZ_CP087274						Tn2012			IS110,Tn6196,In1239,IS1380,IS1,Tn125		Tn7051,Tn7051
NZ_CP038326			Tn6292,IS6,In1368,IS91,Tn6196,IS6,IS91,IS91,Tn6205					IS4
LC521847			ISSod1,,IS4,IS91			Tn2012			IS110,Tn6196,IS6,In54,IS110,Tn6292,In556,Tn6292,Tn3,IS6,IS6,IS110		IS630,IS3,Tn5403a
NZ_MZ836796			Tn6292,IS6						IS1,IS110,IS6,IS6,Tn21,IS110,Tn6292,IS1,IS91,IS30,IS91,In97,Tn6292,IS1182,IS1,IS110,IS3,IS110,IS6
MN657249						IS1380,IS4,IS1380			IS110,Tn6196,In498,IS5,IS4,TnPMLUA4,IS6,Tn125,IS6,IS110
KR827393									IS110,Tn6196,In498,IS21,IS21,Tn402,Tn6292,IS6,ISL3,ISL3,ISL3,IS6,Tn21,IS110
NZ_LT985260			IS91							Tn5073,IS6,In498,Tn6196,IS110,IS5,IS110
NZ_LR822055									IS110,Tn6196,In498,IS91,IS30,IS3,In504,IS91,IS5,IS4,TnPMLUA4,IS6,IS110
NZ_CP015139								IS21,IS3	IS110,Tn6196,In_Tn21.1,IS110,IS6,IS110,IS110,TnaphA6,IS1595,IS30,IS91,In498,TnpCTXM9,IS110
NC_017645			Tn6292,IS6,IS91,IS91,Tn6205			Tn2012			IS110,Tn6196,In498,IS21,IS3,IS21,Tn402,Tn6292,IS110
KR827391			IS6,In1069,ISCR1,In703,IS91					Tn5044/Tn5046,ISL3,In2-15,ISAs1	ISL3,ISL3,ISL3
AP022381								IS110,Tn6196,In498,Tn6205	IS110,Tn6196,In498,Tn6205,IS4,IS110	IS110,Tn4352,Tn21,IS110
NZ_CP019001			Tn6292,IS6,IS91,IS91,Tn6205			IS1380,IS1,IS1380			IS110,Tn6196,IS6,IS6,Tn6292,IS1,Tn10_p2,IS1,IS1,IS3,IS1,IS66,IS1,IS66,IS66,IS1,IS110,Tn5403a,IS6,IS110,Tn6292,IS481,IS1182,IS1182,IS6,IS6,In141,IS6
NZ_CP095570						Tn2012			IS110,Tn21,Tn6292,IS110,Tn4352,IS110,IS66,IS1,IS3,IS1,IS5,IS200/IS605,IS481,IS5,IS1,IS1,IS110,IS3,IS66,IS66,IS6,IS110,Tn6196,In498,IS1380,IS1,Tn125
NZ_CP053365						Tn2012		IS3	IS110,IS6,IS6,IS110,Tn6292,Tn3,Tn7051,Tn6292,IS6,IS1,IS6,Tn6292,IS6,IS66,IS66,IS1,IS3,IS3,IS1,IS5,IS200/IS605,IS481,IS481,IS5,IS110,IS66,IS5,IS21,IS66,IS66,IS3,IS1,Tn5073,Tn5718delta,IS6,Tn9,IS110,Tn6196,In498,IS1380,IS1,IS30,IS5,Tn125
NZ_CP095592			Tn6292,IS6,IS91,IS5,IS5,IS91			IS1380,IS1380,IS5,IS1380,IS1380			IS110,Tn6196,In498,IS91,IS30,IS3,Tn6292,IS1595,IS1,Tn6196,In498,IS91,IS5,IS5,IS4,TnPMLUA4,Tn6292,Tn6292,IS6,IS110,IS630	IS256
NZ_CP096164			Tn6292,IS1182,IS6,In498,IS91,IS30,In422,IS6,Tn6292,Tn4352,Tn6205						IS3
NZ_CP095603				IS4					IS110,IS4,IS110,Tn6196,In498,IS91,IS5,IS4,IS4,IS1380,IS66,IS1380,IS4,TnPMLUA4,IS6,Tn6023,In1069,Tn6292,Tn6292,IS1380,IS6,IS6,IS6,IS1380,IS1
NZ_CP069519								IS630		IS3
NZ_MF344573			Tn6292,IS6,IS91,IS91,Tn6205			Tn2012			IS110,Tn6196,In498,IS21,IS3,IS21,Tn402,Tn6292,IS110
NZ_CP024192			IS1,Tn6292,IS6	IS21,IS3,IS3	IS3				IS481,IS481,IS110,Tn6196,In498,IS110,IS6,Tn6292,IS1182,IS91,IS110,IS110,IS110,IS110,IS5,IS3,Tn6292,Tn21,IS110,IS4,IS4,IS110,IS110	Tn2		IS3,IS3		IS3
NZ_CP012902									IS110,Tn6196,In240,IS6,IS91,IS91,IS30,Tn6292,In510,IS91,IS5,IS4,TnPMLUA4,IS6,IS110
NZ_CP095597						IS1380,IS4,IS1380	IS1	IS1	IS110,Tn6196,In498,IS91,IS5,IS4,TnPMLUA4,ISNCY,Tn6292,IS3,Tn125,IS6,IS110
NZ_CP021551									IS110,Tn6196,In510,IS91,IS91,IS91,IS5,IS4,TnPMLUA4,IS6,IS110
NZ_MN207908									IS110,Tn6196,In498,IS91,IS3,IS5,IS5,IS30,IS4,IS5,Tn402,Tn21
NZ_KP975074							IS3		IS110,Tn6196,IS6,Tn6292,Tn9,IS110,Tn2,IS110,Tn21,In1170,Tn402,Tn21,Tn5073,Tn2012
NZ_MH457126									IS110,Tn6196,In498,IS91,IS30,IS66,Tn125,IS91,IS110,IS110
NC_009139			IS91					ISL3,ISL3	Tn5393.11
NZ_MH001166			Tn6292,IS6						IS1,IS110,IS6,IS6,Tn6292,In1330,IS91,IS30,Tn6292,In1330,IS91,IS5,IS4,IS4,TnPMLUA4,IS6
NZ_LC556210								IS3,IS1,IS110,IS110	IS1,IS3,IS3,IS110,IS3,IS66,IS5,IS1,IS1,IS1,IS1,IS110,IS66,IS1,IS110,IS1,IS110,IS110,IS6,Tn6205,IS6,Tn6292,IS5,IS5,IS5,In498,IS5,IS6,IS6,Tn6196,IS110,IS6,IS6,In49,Tn5086,IS1380,IS4,IS1380
NZ_CP087671			IS6,In498,IS91,In422,IS6,Tn6292,IS6,IS91,IS91,IS6,Tn6205						IS3
NZ_CP086432			Tn6292,Tn6292,IS91,IS91,Tn6205			Tn2012			IS110,Tn5086,In240,Tn6196,IS110
NZ_CP007636			IS6,IS6,IS91,IS91,Tn6205			Tn2012			IS110,Tn6196,In498,IS91,IS110,IS6,Tn6292,IS110
NZ_MN310369			Tn6292,IS6,IS91,IS91,Tn6205			IS1380,IS1,IS1380		IS3,IS1,IS3	IS110,Tn6196,In498,IS21,IS3,IS21,Tn402,Tn6292
NZ_CP054399			Tn6292,IS6,IS6,In846,IS91,In555,Tn6292,Tn4352,Tn6205						IS3
NZ_KX156773			IS91						Tn2,IS6,Tn6020,Tn6182
NC_019380									IS110,Tn6196,In498,IS91,IS110,IS21,Tn402,IS110
NZ_CP013324									IS110,Tn6196,In800,IS91,IS6,IS110,Tn6238,IS5,IS3,Tn1696.1,IS110
NZ_MT720905			Tn6292,In1069,IS1634,IS91,In703,IS91,Tn6196,Tn6292,IS6			IS4
NZ_CP031106			Tn6292,IS6,IS91,IS91,Tn6205
NZ_KY887595			Tn6292,IS91						Tn6196,In498,IS6,Tn6292,IS1182,IS91,IS110,IS5,Tn602,IS5,Tn6292,Tn602,IS110,IS110,IS110,IS110,IS5,IS110
NZ_KJ909290			IS6,Tn6292,IS91,IS91,Tn6205			IS1380			IS110,Tn6196,In498,IS6,IS110
NZ_KX869741			IS91							Tn5073,Tn3926,Tn6082,Tn6292,IS5,Tn6205,IS6,IS110,Tn6196,In498,IS21,Tn402,Tn21,IS110
NZ_CP021709						IS1380,IS4,IS1380		IS66	IS110,Tn6196,IS6,IS91,IS5,IS4,TnPMLUA4,ISNCY,IS6,IS110	Tn7051,Tn7051
NZ_AP022400									IS110,Tn6196,In498,Tn6205,IS4,IS110	IS110,IS6,Tn4352,IS5,IS5,IS110,In498,Tn6292,IS6,Tn21,IS110
NZ_KP056256			Tn6292,Tn6292,IS91,IS91,Tn6205			IS1380			IS110,Tn6196,In498,IS91,IS91,TnpCTXM9,In498,IS6,Tn4352,IS110,IS66,IS110					Tn3411
NZ_CP096167			In1069,IS1182,IS6,In498,IS91,IS30						IS3
NZ_CP017058			IS3,IS256,IS256,IS256,Tn6292,Tn5053.7,IS110,ISKra4,ISKra4,IS1380,IS6,IS3,IS5,Tn9,IS110,Tn21,IS1380,IS6,IS3,IS5,Tn9,IS110,Tn21,In498,Tn6205,IS6,IS91
NZ_MF150123			Tn6292,IS4,Tn801,Tn6205					IS3			IS1380,IS1380,IS5,TnpCTXM9			IS5
NZ_CP008790			IS5,IS30,IS30,IS5,IS21					IS5,IS5,IS3	Tn6196,In498,IS91,IS91,In836,IS6,TnPMLUA4	TnSpu1
NZ_MT559986			Tn6292,IS6,IS91,IS91,Tn6205			Tn2012			IS110,Tn6196,In498,IS21,IS3,IS21,Tn402,Tn6292,IS6,IS110
NZ_MN148427			IS91,IS91							Tn5073,IS6,In1239,Tn2,IS110,Tn21,In498,Tn2411,IS110
NZ_KR559889			Tn6292,IS6,IS91,IS91,Tn6205			Tn2012	IS66		IS110,Tn6196,In498,IS110,Tn6292						IS3
NZ_CP067666			IS5,IS91	IS21				IS21,IS4		Tn5073,IS6,IS110,Tn6196,In498,Tn5086,IS110	IS1182,Tn4401a
MN657250						IS1380,IS4,IS1380			IS110,Tn6196,In498,IS5,IS5,IS4,TnPMLUA4,IS6,Tn125,IS5,IS30,IS6,IS110
NZ_MZ465528			Tn6292,TnPMLUA4,IS6,IS91,IS91,Tn6205						Tn6196,In498,IS91,IS21,IS3,IS21,Tn402,Tn21,IS4,IS4
CP074336			IS110,IS91,IS91					Tn2012	IS110,Tn6196,IS6,IS3,IS256,IS21,IS256,IS200/IS605,IS3,IS630
KU160531			Tn4352,Tn6292,In1004,Tn21,IS6,IS91,Tn6205			IS1380			IS110,Tn6196,In498,IS6,Tn6292,IS110
NZ_CP083494			Tn6292,IS6,IS91,IS91,Tn4352,Tn6205					IS256	IS3
NZ_LR822057									IS110,Tn6196,In498,IS91,IS5,IS5,IS4,TnPMLUA4,Tn6292,Tn6292,IS3,Tn6292,IS6,ISL3,ISL3,ISL3,Tn5073,IS66,IS66,IS6,In1133,IS91,IS6,Tn5073,IS6,IS200/IS605,IS1,IS3,IS6,IS110,IS6,IS3,IS1,Tn4,Tn6292,IS6,IS91,IS110,Tn21,Tn6292,Tn6292,IS5,IS110,IS5,IS5,IS5,IS630,IS5,IS1380,IS110
NZ_CP095567						IS1380,IS4,IS1380	IS1		IS110,Tn6196,In498,IS91,IS5,IS4,TnPMLUA4,ISNCY,Tn6292,IS3,Tn125,IS6,IS110
NZ_MN647787			IS6,IS91,IS91,Tn6205						Tn3000,IS6,IS6,IS6,IS4,IS6,IS3,IS3,IS3,ISKra4,Tn6292,Tn6292,IS6,IS6,Tn7051,Tn7051
NC_009141			Tn6292,IS6,IS6,IS6,Tn6205,IS6,Tn9,Tn6292,IS6,IS91						Tn21,Tn402,IS21,IS3,IS21,Tn2003,Tn6292,IS6,IS21,In1368,IS6,Tn21
NZ_KY014464										TnpCTXM9,In498,IS91,IS5,IS6,IS6,IS1634
NZ_CP025144			IS5,IS91	IS21				IS21,IS4		Tn5073,IS6,IS110,Tn6196,Tn5086,IS110	IS1182,Tn4401a	IS21
NC_012693			Tn6292,IS6,IS91,IS91,Tn6205			IS1380,Tn2012,IS1380			IS110,Tn6292,IS6,IS110
NZ_MN380474		IS3	IS3,IS3,IS3,IS91,IS3,IS30,IS1634,IS30,Tn6292						IS3
NZ_OL348380			Tn6292,IS5,IS5,IS256,Tn6292,IS91,IS6,In498,IS91,IS30,In422,IS6,Tn6292,IS6,IS91,IS91,IS6,Tn6205						IS3
NZ_CP032491			Tn6292,IS6,IS91,IS91,Tn6205			Tn2012			Tn6292,IS3,IS30,IS3,Tn6292,IS110
NZ_MG228427				IS5						TnpCTXM9,In498,IS6,Tn6292,IS3,IS110	Tn5036.1,IS6,Tn402,In817,IS6,Tn2012,Tn6292,ISKra4,IS91,Tn6205,IS110,Tn6292,IS3,IS110
KM506769			Tn6292,In1069,In703,IS91
NZ_AP022080			Tn6292,In498,IS21,Tn6292,IS91					ISL3	IS110,Tn21,Tn402,IS91,In240,Tn6196,IS110
NZ_CP024522			IS1,Tn6292,IS6	IS21,IS3,IS3	IS3				IS481,IS481,IS110,Tn6196,In498,IS110,IS6,Tn6292,IS1182,IS91,IS110,IS110,IS110,IS110,IS110,IS5,IS3,Tn6292,Tn21,IS110,IS4,IS4,IS110,IS110	Tn2		IS3,IS3		IS3
NZ_CP031584									IS110,Tn6196,In498,IS91,IS110,IS6,Tn801,IS6,IS1,IS6,Tn21,IS110
NZ_CP086417			Tn6292,Tn6292,IS91,IS91,Tn6205			Tn2012			IS110,Tn5086,In240,Tn6196,IS110
NZ_CP034084			IS5	IS5						TnpCTXM9,In498,IS6,Tn6292,In498,Tn402,IS6,Tn5036.1	IS110
NZ_CP025231			Tn6292,IS6,IS91,IS91,Tn6205			IS1380,IS1380,Tn2012			IS110,Tn6292,IS6,IS110
NZ_KX786648						Tn2012			IS110,Tn6196,In498,IS1380,IS1,Tn125
CP052444			Tn6292,IS4,IS91,Tn2,IS91,In510,Tn6292,IS5,IS1182,IS91,Tn6205					IS3			IS1380,IS5,TnpCTXM9
NZ_MN175387			Tn6292,IS6						IS1,IS110,IS6,IS6,Tn21,IS110,Tn6292,ISNCY,IS91,IS30,IS1,IS91,In97,Tn6292,IS1182,IS4,IS1,IS110,IS6
NZ_MN783744				IS5						TnpCTXM9,In498,IS6,IS6,IS6,IS110,IS110,Tn6205,IS91,ISKra4,Tn6292,IS3,IS110	Tn5036.1,IS6,In498,Tn402,Tn6292,IS3,IS110
NZ_MT560002			Tn6292,IS6,IS91,IS91,Tn6205			Tn2012			IS110,Tn6196,In498,IS21,IS3,IS21,Tn402,Tn6292,IS110
NC_019045						Tn2012			IS110,Tn6196,In498,IS1380,IS1,IS3,IS1182,Tn402,IS3,Tn125
NZ_MZ465529			Tn6292,TnPMLUA4,IS6,IS91,IS91,Tn6205						Tn6196,In498,Tn917,Tn917,Tn917,IS21,IS3,IS21,Tn402,Tn21,IS4,IS4
NZ_CP047703						Tn2012			IS110,Tn402,In1030,Tn6196,IS110
NZ_CP051319			Tn6292,IS6,IS91,IS91,Tn6205			IS1380,IS1380,IS1380			IS110,Tn6196,In498,IS21,IS3,IS21,Tn402,Tn6292,Tn6292,IS110
NZ_CP030215			Tn6292,Tn6292,IS91,IS91,Tn6205			Tn2012			IS110,Tn6196,In498,Tn2521-In33,IS110
NZ_AP018687											IS66,Tn6018-L,TnAbMCR4.3,IS630,IS481
NZ_CP071087						Tn2012		IS3	IS110,Tn6196,In498,IS6,IS91,IS5,IS4,TnPMLUA4,ISNCY,IS6,IS6,IS3,IS3,Tn6292,IS6,IS6,Tn9,IS6,IS3,ISNCY,IS1,IS5,IS5,Tn6292,IS1380,IS6,IS1380,Tn6292,IS110
NZ_KX029331			Tn6292,IS6,In1069,IS91,IS1,IS91,IS110,Tn6196,IS6,IS91,IS91,IS91,Tn6205
NZ_CP100424		IS1182,Tn3,IS4	Tn6292,Tn6292,IS6,IS91,IS91		IS256				IS110,Tn6196,In498,IS91,IS91,IS66,IS91,IS6,IS110,TnpCTXM9
NZ_CP031512			IS91							Tn5073,IS6,In240,Tn6196,IS110
NZ_KY887590			Tn6292,IS91						Tn6196,In498,IS6,Tn6292,IS1182,IS91,Tn6292,In1469,IS6,In206,Tn4352,Tn6292,IS110,IS4,Tn3411,Tn6292,IS1,IS6,IS4,Tn6292,IS110
NZ_LT882698			IS91,IS91							Tn5073,Tn3926,Tn6082,IS6,IS6,Tn6205,Tn6292,IS110,Tn6196,IS21,In963,IS6,Tn501,IS110,IS6,Tn5053.4,In498,IS110,In498,IS110,IS481,IS481,IS5,IS5,IS110,IS110,Tn6292,Tn6292,In498,IS21,Tn402,Tn21,IS110
NC_023898									IS110,Tn6196,In498,IS91,IS21,IS3,IS21,Tn402,Tn4352,Tn4,IS110,Tn9,IS110,Tn20,IS110
NZ_KP742988						IS1			IS110,Tn6196,In498,IS91,IS30,Tn6292
NZ_LT985225			IS91,IS91							Tn5073,IS6,In498,Tn21,IS110,Tn2,In1239,Tn2411,IS110
NZ_MH105050			IS6,Tn6292,ISL3,Tn3000,IS30,IS5,IS30,Tn125,IS6,Tn6292,IS91,IS91,Tn6205			IS1380		IS21	IS110,Tn6196,In498,IS110,Tn4352,IS6,IS110
NZ_MN783743				IS5						TnpCTXM9,In498,IS6,IS6,IS6,In498,Tn402,Tn6292,IS6,In498,Tn402,IS6,Tn5036.1	IS110,IS3,Tn6292,ISKra4,IS91,Tn6205,IS110,Tn6292,IS3,IS110
NZ_CP082956		IS91,IS91	Tn6292,IS6,In240,IS6,IS5,TnPMLUA4,IS6,IS91,IS91,Tn6205						IS91
NZ_CP089019			Tn6292,In498,IS91,Tn2,IS4,Tn6292,IS1182,Tn6205	IS1				IS3			IS1380,IS1380,IS5,IS1380,IS5,TnpCTXM9
NZ_CP080541			Tn6292,Tn6292,IS91			IS3			IS110,Tn6196,In498,IS91,IS110,IS6,IS6,Tn21,IS110,IS3
NZ_LC536681			ISL3,Tn6292,IS91						IS110,Tn6196,In498,IS6,IS91,Tn5086,IS110,IS1595
KY882285				IS5,IS3						TnpCTXM9,In498,IS6,IS91,Tn402,IS6,IS6,IS6,In916,IS6,Tn5036.1	IS110,IS3,IS110
NZ_LR697125			Tn6292,IS6,IS3,Tn6292,IS91	IS21					IS110,Tn5086,In498,Tn3,Tn7051,IS30,Tn7051,Tn7051,IS6,IS6,IS110
NZ_LR697099			Tn6292,IS110,IS6,IS6,IS3,Tn6292						IS110,Tn5086,IS3,IS30,IS91,In240,IS6,IS6,Tn5036,IS1,IS1,IS6,IS6,Tn21,IS110,Tn6205,IS91,IS1380,IS6,IS6,Tn6292,Tn6292,ISNCY,IS1,IS1,IS1,Tn6292,IS6,In498,IS6,Tn3000,IS6,IS6,IS110,Tn6292
