# Supplementary material for: Comparative genomics reveals new insights into the evolution of the IncA and IncC family of plasmids
Source: Front Microbiol. 2022 Nov 16;13:1045314. doi: 10.3389/fmicb.2022.1045314 (PMC9709138; doi:10.3389/fmicb.2022.1045314)
Supplement: SUPPLEMENTARY TABLE 6 — Meta-information of 45 SXT/R391 ICEs used to study the relationship with IncA and IncC plasmids. [file Table_6.XLSX]

## Sheet: Sheet1
SXT/R391 ICE name	Accession number	Host	City/Country	Year	Size(bp)
ICEPmiChn1	KT962845	Proteus mirabilis	Hubei, China	2013	94607
ICEPmiCHN1586	KX243404	Proteus mirabilis	Maanshan ,China	2008	99355
ICEPmiCHN1809	KX243413	Proteus mirabilis	Tianjin,China	2013	76218
ICEPmiChn2	KY437726	Proteus mirabilis	Shandong, China	2013	104371
ICEPmiCHN2407	KX243405	Proteus mirabilis	Maanshan ,China	2009	97078
ICEPmiCHN2410	KX243406	Proteus mirabilis	Maanshan ,China	2009	93537
ICEPmiCHN2416	KX243407	Proteus mirabilis	Maanshan ,China	2009	92556
ICEPmiChn3	KY437727	Proteus mirabilis	Shandong, China	2013	55195
ICEPmiCHN3237	KX243414	Proteus mirabilis	Tianjin,China	2013	87215
ICEPmiCHN3300	KX243415	Proteus mirabilis	Tianjin,China	2013	108335
ICEPmiCHN3335	KX243416	Proteus mirabilis	Tianjin,China	2013	89996
ICEPmiChn4	KY437728	Proteus mirabilis	Shandong, China	2013	90566
ICEPmiCHN901	KX243408	Proteus mirabilis	Beijing,China	2014	89493
ICEPmiCHN902	KX243409	Proteus mirabilis	Beijing,China	2014	89096
ICEPmiCHN903	KX243410	Proteus mirabilis	Beijing,China	2014	89644
ICEPmiCHN904	KX243411	Proteus mirabilis	Beijing,China	2014	94942
ICEPmiCHN905	KX243412	Proteus mirabilis	Beijing,China	2014	94956
ICEPvuCHN2213	KX243403	Proteus mirabilis	Maanshan ,China	2008	94342
ICEValA056-1	KR231688	Vibrio alginolyticus	Zhanjiang, Guangdong, China	2003	89004
ICEValA056-2	KR231689	Vibrio alginolyticus	Zhanjiang, Guangdong,China	2003	103826
ICEValE0601	KT072768	Vibrio alginolyticus	Yangjiang, Guangdong, China	2006	106165
ICEValHN396	KT072770	Vibrio alginolyticus	Qinzhou, Guangxi, China	2008	86687
ICEValHN437	KT072771	Vibrio alginolyticus	Haikou, Hainan, China	2008	94290
ICEValHN492	KT072769	Vibrio alginolyticus	Sanyan, Hainan, China	2008	106164
ICEVchCHN143	KT151654	Vibrio cholerae	Guangdong,China	2001	98459
ICEVchCHN1605	KT151656	Vibrio cholerae	Guangdong,China	1993	98419
ICEVchCHN1627	KT151657	Vibrio cholerae	Guangdong,China	1997	102413
ICEVchCHN1909	KT151658	Vibrio cholerae	Xinjiang,China	1998	108995
ICEVchCHN1944	KT151659	Vibrio cholerae	Guangxi,China	2000	100703
ICEVchCHN2255	KT151660	Vibrio cholerae	Fujian,China	2005	96153
ICEVchCHN2605	KT151661	Vibrio cholerae	Guizhou,China	1998	98458
ICEVchCHN4210	KT151662	Vibrio cholerae	Jiangxi,China	1999	110349
ICEVchCHN956	KT151655	Vibrio cholerae	Liaoning,China	2001	109322
ICEVchCHNAHV1003	KT151663	Vibrio cholerae	Anhui,China	2008	101887
ICEVchBan5	GQ463140	Vibrio cholerae	Bangladesh	1998	102122
ICEVchBan8	JQ345361	Vibrio cholerae	Bangladesh	2001	103382
ICEVchInd4	GQ463141	Vibrio cholerae	Kolkata, India	1997	95326
ICEVchInd5	GQ463142	Vibrio cholerae	Sevagram, India	1994	97952
ICEVchMex1	GQ463143	Vibrio cholerae	San Luis Potosi, Mexico	2001	83194
ICEVflInd1	GQ463144	Vibrio fluvialis	Kolkata, India	2002	114195
ICEPalBan1	GQ463139	Providencia alcalifaciens	Bangladesh	1999	96676
ICEPdaSpa1	AJ870986	Photobacterium damselae	Galicia, Spain	2003	102985
R391	AY090559	Providencia rettgeri	Pretoria, South Africa	1967	88532
SXTMO10	AY055428	Vibrio cholerae	Chennai, India	1992	99452
ICEApl2	MF187965	Actinobacillus pleuropneumoniae	-	-	94894
