# Supplementary material for: Comparative genomics reveals new insights into the evolution of the IncA and IncC family of plasmids
Source: Front Microbiol. 2022 Nov 16;13:1045314. doi: 10.3389/fmicb.2022.1045314 (PMC9709138; doi:10.3389/fmicb.2022.1045314)
Supplement: SUPPLEMENTARY TABLE 7 — Types of relaxases and T4CPs and T4SS genes in the conjugative transfer system of all SXT/R391 ICEs. [file Table_7.XLSX]

## Sheet: Sheet1
SXT/R391 ICE numbera	Relaxase	T4CP	T4SS
1	-	TrwB/TraD	F_TraL,F_TraE,F_TraK,F_TraB,F_TraV,F_TraA,F_TraC,F_TraW,F_TraU,F_TraN,F_TraF,F_TraH,F_TraG,F_Orf169
2	MOBH	TrwB/TraD	F_TraL,F_TraE,F_TraK,F_TraB,F_TraV,F_TraA,F_TraC,F_TraU,F_TraN,F_TraF,F_TraH,F_TraG,F_Orf169
38	MOBH	TrwB/TraD	F_TraL,F_TraE,F_TraK,F_TraB,F_TraV,F_TraA,F_TraC,F_TraW,F_TraU,F_TraN,F_TraF,F_TraH,F_TraG,F_Orf169
1	MOBH	TrwB/TraD	F_TraL,F_TraE,F_TraK,F_TraB,F_TraV,F_TraA,F_TraC,F_TraU,F_TraN,F_TraF,F_TraH,F_TraG
1	-	-	F_TraF,F_TraH,F_TraG,F_Orf169
1	MOBH	TrwB/TraD	F_TraL,F_TraE,F_TraK,F_TraB,F_TraV,F_TraA,F_TraC,F_TraW,F_TraU,F_TraN,F_TraF,F_TraH,F_TraG
1	-	TrwB/TraD	F_TraL,F_TraE,F_TraK,F_TraV,F_TraA,F_TraC,F_TraW,F_TraU,F_TraN,F_TraF,F_TraH,F_TraG,F_Orf169
a The number of SXT/R391 ICEs that have identical types of relaxases, T4CPs and T4SS genes
